# Supplementary material for: Single-cell derived tumor organoids display diversity in HLA class I peptide presentation
Source: Nat Commun. 2020 Oct 21;11:5338. doi: 10.1038/s41467-020-19142-9 (PMC7577990; doi:10.1038/s41467-020-19142-9)
Supplement: Supplementary file 3 — Source Data [file 41467_2020_19142_MOESM3_ESM.xlsx]

## Sheet: Figure 2A, 2C
Figure 2A: Z-score values																		Figure 2C: log2 Fold change values
Protein IDs	Gene names	N_R1	N_R2	N_R3	T1_R1	T1_R2	T1_R3	T3_R1	T3_R2	T3_R3	T4_R1	T4_R2	T4_R3	T5_R1	T5_R2	T5_R3		Gene name	T1	T3	T4	T5
A0A023T787;Q9Y5S9;Q9Y5S9-2;A0A0J9YW13	RBM8;RBM8A	1.90197	1.82771	1.58577	-0.224607	-1.00826	-1.03899	-0.0415538	-0.647404	-0.575813	-0.0894652	-1.0535	-0.698951	0.138097	-0.0326518	-0.0423597		CCNB1	-4.35	-2.21	-2.28	-1.31
A0A0C4DFM1;A0A024QYR3;Q92544;B4DKC1;F8WCN2;F2Z2L1;B4DYH6;Q6ZTK5;B4DH88	TM9SF4	-1.00439	-0.89907	-0.57031	1.76852	1.5576	1.54141	0.675538	0.449565	0.225593	-0.496591	-0.594595	-0.419275	-0.482202	-0.294633	-1.45715		AURKB	-4.74	-3.76	-3.59	-1.97
A0A1V0DNR7;A0A024QYR6;P60484-2;F6KD02;F6KD01;F6KCZ5;F6KCZ4;F6KCZ3;P60484;O14781;O43460;H6WA46;A0A087X033;P60484-3	PTEN;PTEN2;PTH2	-0.928729	-1.4965	-0.648943	1.00312	-1.12751	-1.10504	0.957555	-0.953982	-0.828147	0.979526	0.985431	0.839296	0.689958	0.718386	0.915575		BIRC5	-5.49	-4.21	-4.71	-2.57
A0A024QYR8;Q99805;B3KSG9	TM9SF2	0.34401	-0.367909	-1.96387	1.02056	1.97022	1.69351	-0.0949065	0.258417	-0.0874274	-0.756107	-0.0833415	-0.361815	-0.500411	-0.0448704	-1.02606		INCENP	-6.29	-4.84	-5.38	-2.86
Q96JZ5;A0A024QYS2;Q9HD45;Q8WUB5;Q5TB53;Q8NCC4;Q96K55;B4DN13	SMBP;TM9SF3	-0.445917	-0.540767	-0.469649	2.15084	1.71539	1.29013	0.721163	-0.0459044	-0.00596347	-0.465776	-1.00367	-1.08321	-0.710434	-0.649517	-0.456714		SGOL2	-2.53	-3.57	-3.15	-2.06
A0A024QYT6;P61966;H7C1E4;P61966-2	AP1S1	-1.27558	0.317098	1.18873	1.71839	1.31732	1.28127	0.119146	-0.66808	-0.535433	0.294444	-0.574486	-1.42114	-0.232723	-0.516653	-1.0123		CDCA8	-4.64	-3.67	-4.33	-1.95
A0A024QYU9;Q99613;B4DVQ5;A1KYQ7;B5ME19;B4DVU3;B4DDN4;Q99613-2;B4DRU0;B4E2Z6;B3KNZ4;A0A024QYX7;Q3B7B9;H3BPE4;H3BPE3;H3BTY8	EIF3C;EIF3CL	-1.19608	-1.60404	-1.50769	-0.214882	-0.646023	-1.13069	0.595241	0.045942	0.117151	1.26884	1.10968	1.10131	0.95125	0.689349	0.420629		PPP2R1A	0.62	0.56	0.78	0.59
A0A024QYV3;Q9H7X7;B7Z2E8;Q9H7X7-2;A8K889;A0A024QYT8;Q9H7X7-3	RABL5;IFT22	-0.537983	-0.110086	-0.614678	-1.4364	-0.965436	-1.38782	-0.716528	0.156868	0.0653011	2.10869	0.714084	0.486012	1.53008	0.544501	0.163394		PPP2R2A	1.23	1.55	1.69	1.47
A0A024QYV5;Q9H875;Q9H875-2;E9PC43;B4DQF4	PRKRIP1	0.404379	0.633486	0.590504	0.634229	-2.15859	-1.17318	0.29645	-0.405176	-1.27659	0.993769	-1.03693	-0.249877	1.20449	0.778312	0.764727		PPP2R5A	0.58	1.15	1.24	0.79
A0A024QYX3;P98179	RBM3	1.55736	1.68685	1.50253	-0.769423	-0.870395	-0.787389	-0.783118	-0.86853	-0.908965	-0.483962	-0.792282	-0.396505	0.838241	0.474857	0.600734		CENPC	-1.46	-2.35	-1.83	-1.39
B3KMB3;B7ZKM5;A0A024QYY1;F6PQP6;E9PBC1;I3L2B2;O95208-3;O95208-2;O95208;B7Z4W7;B7Z3A5;I3L2H1;O95208-5	EPN2	0.562819	2.1124	1.75628	-0.541742	-0.529918	-0.526957	-0.199514	-0.255483	-0.208601	-0.298564	-1.20108	-0.363701	1.40433	-0.718642	-0.991621		CENPU	-3.18	-3.84	-3.43	-2.4
B2R7R5;A0A024QYY3;O60256;O60256-3;O60256-4;E7EPA1;C9K0K7;C9JJS3;I3L0S1;C9JDU5;C9JDH0;E7EW35;I3L331;I3L164;Q6ZTP6;I3L4G9;I3L1T1;I3L3B8;I3L2J4;I3L275	PRPSAP2	-1.51016	-2.17328	-1.57192	0.150691	0.497331	0.505804	0.407024	0.361651	0.474792	0.902405	1.08894	1.02631	-0.521293	-0.0276523	0.389354		CENPX	-0.95	-0.75	-1.26	-0.65
Q1JQ81;A0A024QYY4;O00512;B4DNX8	BCL9	-1.11378	-0.989515	-1.0329	-1.25952	-1.23083	0.723054	0.787555	-0.999425	0.901483	0.915399	1.00241	0.966264	0.830451	-0.480678	0.980022		CENPK	-3.44	-2.52	-2.65	-1.75
B4E2A4;A0A024QYY9;Q5M775-4;Q5M775;Q5M775-5;Q5M775-3;Q5M775-2;B4DIW7;B4DQ24;J3KSG2;J3QQM0;J3KRN9;B4DW07	SPECC1	1.64928	1.35392	1.64888	-1.70168	-1.14517	-0.982079	-0.253258	-0.256926	-0.377327	-0.590214	-0.456042	-0.169587	0.309648	0.742055	0.228502		CENPP	-2.27	-2.67	-2.48	-2.32
A0A024QYZ0;P60059	SEC61G	1.03547	0.681725	0.655059	-2.09018	-1.38075	-1.8697	-0.152278	-0.0553445	0.457745	1.00207	0.473217	0.119904	0.855866	0.0430237	0.224173		MIS18A	-5.36	-5.2	-4.64	-2.65
A0A024QYZ6;O60645-3;D6RB59;O60645-2;O60645;Q69YP2;D6RBR9;Q6ZNJ2;H0Y995;B2RE06	EXOC3;DKFZp762K123	-1.56778	-1.82905	-1.9374	0.129363	-0.340987	-0.220105	1.22831	0.586659	0.423154	0.81343	0.735956	0.476579	0.443064	0.675033	0.383779		MIS18BP1	-4.4	-5.22	-5.93	-3.3
A0A024QYZ9;Q9P209;A0A0G2JR44;Q9P209-2	CEP72	2.02598	1.56813	1.22354	-0.974575	-0.501463	-0.904465	-0.840907	-0.651955	0.435598	-0.130472	-1.31962	-0.284927	0.402003	0.52235	-0.569222		NDC80	-2.66	-1.37	-1.47	-1.12
A0A024QZ03;O60826;B7ZAR0;B4DPB6;B4DLA4	CCDC22	-1.67624	-1.75818	-2.11155	0.498446	0.536489	0.941833	0.211228	0.056103	0.179339	0.886777	0.506217	0.530207	0.652418	0.618571	-0.0716664		CENPF	-5.66	-4.66	-4.78	-2.68
B3KN29;A0A024QZ22;O60831;A6NP52;A6NM71;B4DFG8	PRAF2	1.40386	1.3929	1.51158	-1.33213	-1.47504	-0.646487	-0.824443	0.296571	0.111479	-0.741089	-0.946714	-0.0376542	-0.156845	0.988166	0.45584		KIF2C	-2.2	-1.26	-1.29	-0.73
A0A024QZ30;P31040;P31040-2;D6RFM5;Q0QF12;B3KT34;A0A087X1I3;P31040-3;B4DYN5;B3KYA5;H0Y8X1;B4DNB2;B7Z668;B7Z6J5	SDHA	-0.142489	-0.412019	-0.204295	1.45716	1.30564	1.29941	1.04301	0.767596	0.762108	-0.786479	-1.08005	-0.909752	-0.690664	-1.17285	-1.23633		KIF15	-1.72	-1.26	-0.91	-0.43
J3KMZ7;A0A024QZ48;Q9H0H0;B4DQZ5;J3KRH0	INTS2	-0.394091	-0.017057	-1.79695	1.42242	1.21683	1.51017	0.657797	0.533237	0.242117	-0.324782	-0.598903	-0.752624	0.415809	-0.50149	-1.61249		KIF18B	-2.73	-2.72	-3.09	-2.8
Q6FG43;J3QLD9;A0A024QZ62;E7EMK3;Q14254;Q9BTI6;K7EKW9	FLOT2;hCG_1998851	-1.73184	-1.74557	-1.65676	0.650804	0.123946	0.173603	1.50689	1.14369	0.994662	0.30108	-0.0648614	-0.102446	0.221582	0.0996486	0.0855857		KIF22	-5.03	-4.27	-4.61	-2.11
A0A0D9SFK2;A0A024QZ63;Q92614-4;Q92614;Q92614-3;Q92614-2;Q92614-5;B4DZ32;B4E0T8;B4DFN7;H0YEV9;B3KVF8;A0A1B0GWJ6;Q9NYE8	MYO18A;hCG_27198	-1.59236	-1.83347	-1.71537	1.28888	0.253094	0.0155376	0.484558	-0.224257	-0.463607	1.16409	0.447716	0.613314	0.859035	0.44664	0.2562		KIF20A	-4.25	-4.45	-4.35	-2.63
A0A024QZ64;P09972;A8MVZ9;B7Z1Y2;B7Z1N6;B7Z3K7;J3KSV6;J3QKP5;C9J8F3;K7EKH5;B7Z1Z9;J3QKK1;B7Z1H6;B7Z1L5	ALDOC	-1.63522	-1.79689	-1.83918	0.281692	0.230887	0.356044	0.595492	0.569364	0.54143	1.0488	1.07829	1.0618	-0.245341	-0.158566	-0.0885923		SMC1A	-0.66	-0.547493	-0.800433	-0.63665
A0A024QZ70;Q7L7X3;Q7L7X3-3;Q7L7X3-2;J3QS76	TAOK1	-3.0619	-1.30704	0.0189058	0.12704	0.0241684	0.124059	0.965235	0.229322	0.433989	0.777418	0.691389	-0.238502	0.620297	0.227404	0.36821		SMC3	-0.78	-0.41	-0.58	-0.57
Q59H82;A0A024QZ72;Q13029-3;Q13029;B4DU02;A0A024QZ73;Q13029-5;Q13029-2;B4DEP3	PRDM2	0.425992	1.81285	1.94447	-0.0491782	0.531239	0.687058	-0.0190092	-0.647073	-1.05172	0.280107	-1.2164	-1.19005	0.159689	-1.032	-0.635965		RAD21	-0.71	-0.64	-0.68	-0.51
A0A024QZ75;Q9UHV7;J3QRB7;Q9P0Q5	THRAP1;MED13	0.444553	-0.481987	-0.694134	-0.892726	-1.15201	-1.35214	1.57274	0.532038	-0.215919	-1.23616	-0.489556	0.326745	1.3424	1.24789	1.04827		STAG1	-0.8	-0.58	-0.68	-0.66
A0A024QZ77;Q96C19;H0Y4Y4;Q53SA2;Q7Z2R5;B4DEE0;A0A087X1Z2;A0A024R493;Q59EU6;Q9BUP0-2;Q9BUP0;C9JTV4;Q8WYH2	EFHD2	-0.322554	-0.441825	-0.465519	-1.15467	-1.12312	-1.21814	0.427159	-0.00595833	0.326408	1.84685	1.4534	1.7646	-0.529242	-0.130367	-0.427016		RACGAP1	-2.58	-1.71	-2.06	-1.68
A0A024QZ78;Q9BSE5	AGMAT	-0.476991	-0.563705	-1.39025	2.18484	1.60683	1.50336	-0.309658	-0.708105	-0.734572	0.0120704	-0.731308	-0.340398	0.2103	-0.272628	0.0102175		RCC2	0.6	0.97	0.87	0.43
Q53FE5;A0A024QZ81;Q9NVZ3;D6RB24;Q9NVZ3-2;Q9NVZ3-4;B4DUR7;F6SKB8;Q9NVZ3-3;D6RAN6;H0Y970	NECAP2	-0.503648	-2.32824	-2.14871	0.654137	-0.00261972	-0.436389	0.286053	0.702938	0.774211	0.584621	0.775644	0.598577	0.0779647	0.748404	0.217055
A0A024QZ89;J3KNI1;Q9H9E3;Q6PIW8;A0A0A0MS45;Q9H9E3-3;A2VCL3;Q8N8L9;Q9H9E3-2;H3BMV9;J3KRB5;B4DDL2;H3BSD2;E9PRT5;J3QLW1;H3BQB2	COG4	-1.36864	-1.29234	-1.8141	1.23425	0.916417	1.20905	0.680688	0.371529	0.66908	0.685093	-0.257328	0.128958	-0.109744	0.239422	-1.29234
A0A024QZ95;Q6UX06;B4DV64	OLFM4	-1.90449	-1.86839	-1.62652	0.896238	0.839602	0.83863	0.606677	0.522858	0.509125	0.6267	0.575137	0.54318	-0.18195	-0.217608	-0.159199
A0A024QZ97;Q9NW97	TMEM51	0.936645	0.296149	-0.722772	-1.07943	-0.570153	-2.92073	0.703848	0.7566	0.341734	-0.0187023	0.726161	0.121925	0.487093	0.265945	0.675687
A0A024QZA8;P29317;B4DL04;Q96HF4;P29317-2	EPHA2	1.54276	0.3875	0.414195	-1.45762	-0.645537	-0.437512	-0.899233	-0.235535	-0.152054	-0.922816	-0.790333	-0.631084	0.566089	1.91833	1.34284
A0A024QZA9;O14874;O14874-2;O14874-3;H3BTL2;H3BS02;B4DGN9;H3BNP3;H3BQP2;H3BUV3	BCKDK	0.0976757	0.171366	0.580167	1.60541	0.333081	0.417318	0.80898	0.712393	0.789101	-0.0704268	-1.45653	-2.12171	0.263963	-0.996419	-1.13438
A0A024QZC1;O95400;A0A0S2Z5J7;Q5QTR6	CD2BP2	1.89151	1.96429	1.23018	-0.458805	-0.582427	-0.83544	-0.911825	-1.15865	-1.05461	-0.264655	-0.361244	-0.154029	-0.0480211	0.454075	0.289656
F8VUA6;Q0QEW2;A0A024QZD1;J3QQ67;Q07020-2;Q07020;H0YHA7;G3V203;F8VYV2;B4DDY5;A0A075B7A0	RPL18	-1.37954	-1.30283	-1.89694	-1.04553	-0.479517	-0.456633	0.432604	0.541813	0.613868	0.697653	0.951804	1.22183	0.559833	0.659347	0.882238
A0A024QZD5;P08621;A8KAQ5;P08621-2;P08621-3;P08621-4;B3KPV0;M0QYR1;M0QX04;Q9UFS1	SNRP70;SNRNP70	1.30762	1.86552	1.88213	-1.2838	-0.668343	-0.558258	-1.10471	-0.581685	-0.513117	-0.766293	-0.346225	-0.152917	0.299289	0.425144	0.195641
B4E381;H3BR29;H3BSM7;A0A024QZE6;Q96GQ5;Q96GQ5-2;H3BTA0;H3BS97;B4DKB6;I3L2V0;B4DJP2	C16orf58	1.9028	0.628748	-0.0309206	0.80281	0.755876	0.945509	0.18285	-0.203304	-0.752867	-0.824528	-1.90086	-1.49941	0.624368	-0.540645	-0.0904186
M0QYA2;A0A024QZE9;Q9NWS0;M0R3A4;M0R2P8;M0QYF4;M0QXD5;M0R028;M0QZM3;M0QZ61;M0QZZ1;M0R0J2;Q9NWS0-3	PIH1D1;FLJ20643	-0.849757	-1.45959	-2.51221	0.539293	0.474254	0.0651461	1.07803	0.523984	0.682187	0.909105	0.211481	0.954691	0.300624	-0.704157	-0.213086
A0A024QZF1;P37198;M0QXN5;M0QX10;M0QYY0;M0QX13;M0QZL5;M0R1S1;M0QX64;M0R302;Q8WYU3	hCG_19665;NUP62	1.5148	1.56973	1.95608	0.712773	-0.534845	-0.231484	0.274711	-0.0852847	-0.35041	-1.07933	-0.971935	-0.801188	-0.895087	-0.201977	-0.876556
A0A024QZF2;P10301	RRAS	-1.72644	-1.8316	-0.952086	0.468037	1.27847	1.33534	0.310854	0.970908	1.06694	0.490871	-0.518193	-0.5047	-0.110347	0.11476	-0.39283
A0A024QZF6;Q96B36;Q96B36-3;H9KV91;M0R2V8;Q96B36-2	AKT1S1	-0.996008	-1.73252	-2.06491	-0.2472	-0.0617466	-0.619771	0.846329	0.182854	-0.272885	1.19487	0.634986	0.749741	0.484152	1.07919	0.822918
A0A024QZG0;A8K6K1;A0A0S2Z537;O75150;A0A0S2Z4Z2;H3BP71;O75150-4;O75150-3;B4DFU2;B4DEN2;B4E313;Q6ZN99;B3KQV1;H3BS50;A0A087WTK2;H3BQ99;H3BUL6;I3L332	RNF40	1.57389	1.16509	1.3523	-0.325191	-0.729115	-0.510746	-1.30659	-1.37761	-1.2689	-0.327884	-0.0576237	-0.370731	0.22098	1.00742	0.954699
A0A024QZH6;Q9H7N4	SR-A1;SCAF1	0.517961	1.05793	1.20172	-2.57216	-0.763875	-0.777611	-1.24709	0.0844691	0.155057	-0.281847	0.61048	0.305495	0.155057	0.786045	0.768376
M0R0H0;M0R220;M0QYN1;M0QYN9;A0A1W6R2Z1;A0A1W6R2Y2;A0A024QZI2;P55899;M0QYM4;M0R2T3;M0R266;M0R0A9	FCGRT;hCG_1998059	-0.845161	-1.26259	0.575334	1.90728	1.32415	1.51251	-0.382378	0.433584	0.42048	-0.434893	-0.256611	-0.266538	-0.849012	-1.36464	-0.511512
A0A024QZI4;Q8IV63;M0QYA8;Q8IV63-2;Q8IV63-3;M0R073;M0QYG0;B4E0U5;B4DGW1;M0QXD7;M0R025;M0QZ79;M0R3H2;M0QX88;M0R200;M0QXV1	VRK3	0.399847	0.335384	0.552474	1.13009	1.31318	1.40156	-0.149305	-0.646315	-0.55691	-0.494089	-2.36793	-1.05719	0.606052	0.127929	-0.59479
A0A024QZJ7;Q16204;Q05CP8	CCDC6	-1.47165	-1.64682	-1.08969	-0.261729	-0.344413	-0.924282	0.385412	-0.277477	0.0765602	1.66154	1.27484	1.22752	0.575875	0.17687	0.637444
B4DG62;A8K7J7;A0A024QZK7;Q59FD4;P19367-4;P19367-2;P19367;P19367-3;B3KXY9;B3KRA9;B1AR63;B1AR62;B1AR61	HK1	1.74144	1.90572	1.91768	-0.465373	-0.86199	-1.05518	0.127393	-0.323167	-0.354609	-0.536627	-0.740228	-0.364839	-0.352754	-0.173694	-0.463777
A0A024QZK8;P31942-2;P31942;P31942-3;Q53F48;B4DHY1;A0A024QZP1;P31942-4;P31942-6;P31942-5	HNRPH3;HNRNPH3	1.62089	0.927254	0.789451	0.873679	1.11738	1.08256	-0.307292	-0.346613	0.0109255	-0.769368	-1.37926	-1.38309	-0.312468	-0.701898	-1.22216
A0A024QZM3;Q13542;Q6FG68;B2R9B9	EIF4EBP2	-1.49112	-1.73594	-1.39882	-0.329757	-0.150882	-0.611398	-0.0478159	-0.0814402	-0.171337	1.35513	1.01981	0.963785	0.850619	0.739924	1.08925
A0A024QZM5;Q9ULE6	KIAA1274;PALD1	-1.49322	-1.9135	-2.05944	0.352496	-0.136609	-0.143197	0.977256	0.622809	0.506012	0.880307	0.764742	0.540051	0.476866	0.18876	0.436666
A0A024QZM6;P53992;G5EA31;B4DSN3;B7ZAY6;P53992-2;B4DQ22	SEC24C	-1.96204	-1.8294	-1.68391	0.593524	0.509074	0.48923	0.889169	0.737432	0.768141	0.708048	0.590258	0.52971	-0.0761077	-0.236848	-0.0262816
A0A024QZN2;Q8WXX5;Q2VIL4	hCG_2024613;DNAJC9	-0.39782	-0.703829	-0.602079	-1.4852	-1.41377	-1.46205	1.11008	1.6305	1.01247	0.826541	0.750808	0.535386	0.411626	-0.117295	-0.0953717
A0A024QZN4;V9HWK2;P18206-2;P18206;B3KXA2;B4E3Q9;B4DKC9;B4DTM7;P18206-3;A0A096LPE1	VCL;HEL114	-1.0234	-1.59661	-1.5673	0.230003	0.347623	-0.116523	0.829385	-0.202069	-0.148345	1.61725	1.48249	1.20423	0.105978	-0.410512	-0.752205
A0A024QZN5;O95229;A0A024QZJ1;A6NH27	ZWINT	1.20271	0.554356	0.967746	-0.293405	0.65992	0.25617	-0.282612	0.184621	-0.241229	-3.1751	-0.251126	-0.085274	0.164228	0.565903	-0.226904
A0A024QZN7;Q9NZ45	C10orf70;CISD1	1.97027	1.27829	1.27169	-1.27375	-1.42062	-1.69666	0.197207	-0.292075	-0.0441097	0.230907	-0.163699	-0.27098	0.256155	-0.0473202	0.00470405
A0A024QZN8;Q5GLZ8-3;Q5GLZ8-2;Q5GLZ8;A8K9U4;Q5GLZ8-6;H0Y6K7;D6RCL5;Q5GLZ8-4;Q5GLZ8-5;D6RFK9;Q9Y4U2	HERC4	-2.02345	-1.70196	-1.95503	0.859458	0.387707	0.176021	0.359262	0.462646	0.620092	0.6289	0.572877	0.559812	0.0545763	0.505676	0.493414
A0A024QZP7;Q5H9N4;P06493;A0A024QZJ8;P06493-2;A0A087WZZ9;I6L9I5;E5RIU6;B7Z3D6	CDC2;DKFZp686L20222;CDK1	1.43236	1.12664	1.25675	-1.59808	-1.40864	-1.2601	-0.564879	-0.508656	-0.650133	0.111841	-0.0137794	-0.122994	0.75717	1.12842	0.314074
E9PC49;A8K128;A0A024QZQ1;Q96EB6;B0QZ35;I1Y8W7;Q96EB6-2;B3KNK3	SIRT1	0.659322	-0.411998	-0.0742676	-2.54963	0.120938	0.106697	-0.0658427	-1.45164	-0.526776	0.0498089	1.09165	0.0425093	0.602236	1.30049	1.10651
A0A024QZQ2;P07602;Q53FJ5;C9JIZ6;Q5BJH1	PSAP	0.75687	-0.330403	-0.491167	0.771684	0.957756	-0.468566	0.379023	-0.343857	-0.358112	1.26527	0.327645	1.73674	-1.8566	-1.05017	-1.29612
A0A024QZR3;Q9BRX2;B3KPC1	hCG_2002731;PELO	-0.814246	-0.566318	-0.676309	-2.28157	-0.605927	-1.2994	0.723602	0.0329654	0.863598	1.17352	0.938067	0.991214	0.422039	0.495025	0.603731
A0A024QZR5;Q9Y2T2;Q8NDP0;B4DRN6;H0YBM0;H0YBA0	AP3M1;DKFZp586G1518	-0.977502	-1.33646	-1.98285	0.858188	-0.925989	-0.828151	1.17225	0.240294	-0.037041	1.04147	0.57122	1.06472	0.971076	-0.15204	0.320821
A0A024QZS4;P30405;B2R6X6;R4GN99;P30405-2;H0Y548	PPIF	1.90025	1.72331	1.63623	-0.247721	0.0797013	0.348663	-0.447617	-0.269359	-0.652121	-1.48526	-0.670748	-0.389765	-0.700709	-0.0841632	-0.740698
A0A024QZT0;P45880;A0A024QZN9;P45880-2;P45880-1;A0A0A0MR02;B4DKM5;Q5JSD2;Q5JSD1;A2A3S1	VDAC2	1.59454	1.37371	1.58024	-0.0100567	-0.395165	-0.415323	0.603897	0.456978	0.610736	-1.5186	-1.17633	-0.921496	-0.830281	-0.716783	-0.236071
A0A024QZT2;Q96KP1;B3KPN7;B4DZI7;Q2MDF5	EXOC2	-1.9912	-1.65931	-2.05246	0.502242	0.476487	0.228719	0.787812	0.408009	0.508327	0.803975	0.518515	0.377921	0.462704	0.420367	0.207896
A0A024QZT4;P50453;Q6N0A8	SERPINB9;DKFZp686O07189	-1.91108	-0.260917	-1.84894	-0.118438	-0.611747	-0.566367	1.24552	0.726468	0.878107	1.13981	0.902887	0.982482	-0.210181	-0.416381	0.0687727
Q5TD07;A0A024QZT9;P16083;B3KPX6;Q5TD05;Q59EN2;A2A2U4	NQO2	-2.20077	-1.05243	-2.17112	0.397882	0.694106	0.624498	0.220373	0.339705	0.348372	0.737075	0.830994	0.839622	0.0264681	0.100093	0.265135
A0A024QZU0;Q13546;Q13546-2;B3KU53	RIPK1	-1.1615	-1.07623	-2.65029	-0.127047	-0.0437335	-0.379414	0.679653	0.959989	0.377127	0.919574	0.922651	0.966712	0.265539	0.0767571	0.270217
A0A024QZU8;Q92766;Q92766-5;C9JU34;A0A087X055;Q92766-6;Q92766-4;C9JPJ6;C9JE09	RREB1	1.75852	1.50935	1.68238	0.557566	0.270822	0.24975	-0.765213	-0.979014	-0.740975	-0.911036	-1.02586	-0.956909	0.0810993	-0.0586588	-0.671826
Q9BS45;A0A024QZW0;P51580;Q6I929	TPMT	-1.54489	-1.60815	-2.15962	0.0590943	0.490677	0.453499	0.105157	0.548802	0.647386	0.757942	1.07294	0.957176	-0.517658	0.369445	0.368204
A0A024QZW2;Q9UMY1;H7C2B1;Q9UMY1-2	NOL7	0.546886	1.88055	1.99005	-0.160709	-0.404997	-1.41095	-0.0790812	-1.27128	-1.34226	-0.0502737	-0.383397	-0.3088	0.428517	0.209012	0.356728
A0A024QZW3;Q96S59;A0A024R014;Q96S59-2;Q96S59-3;O60738	RANBP9	-1.86443	-2.41202	-1.17674	0.560166	0.358574	0.490346	0.974415	0.301693	0.461817	0.257404	0.0814958	0.0280256	0.835585	0.508099	0.595572
A0A024QZW7;P49790;P49790-3;P49790-2	NUP153	0.0776462	-0.455088	-0.332912	-0.334175	-1.55048	-1.76908	0.588418	-0.115029	0.250272	-0.682022	0.06535	-0.310095	1.76069	1.35427	1.45223
A0A024QZX3;A0A024QZX5;A0A087X1N8;P35237;Q8IXH2;A0A024QZT8;C9JTJ8;C9JVA8	SERPINB6	-1.81803	-1.92134	-1.70046	0.904685	0.869426	0.99253	0.52073	0.300533	0.385227	0.620814	0.587486	0.534478	-0.112906	-0.0766694	-0.0865099
A0A024QZY0;Q86WA6-2;Q86WA6;Q49AI2;B4DML3;H7C0M3	BPHL	-1.78656	-1.46897	-1.42122	1.09853	1.50525	1.55024	0.527095	0.214364	0.29682	-0.213876	-0.305343	-0.377266	0.0393627	0.142515	0.199065
A0A024QZY1;Q13155;B2R7M3;A8MU58;F8WCL2	JTV1;AIMP2	-1.92045	-1.92366	-1.91039	0.144967	0.318545	0.396698	0.579027	0.536107	0.504982	0.582168	0.564209	0.484659	0.458419	0.583095	0.601629
A0A024QZY5;Q13523;B4DZQ5;H0YDJ3;D3DWH5;Q15456	PRPF4B	1.57617	1.44308	1.64845	0.593041	-0.253133	-0.0901505	-1.45947	-1.25178	-1.34314	-0.359756	-0.274083	-0.59638	-0.0424528	-0.0644368	0.474044
A0A024QZZ6;F8WCZ3;Q96NT0;B8ZZ99;Q96NT0-2	MGC12981;CCDC115	1.47453	1.10261	1.30486	-0.529181	-0.231287	-0.120213	0.0243404	1.15597	-0.656517	-1.24359	-0.485148	-1.95255	-0.0984413	-0.632643	0.887267
B2R4S9;A0A024RCJ9;A0A024QZZ7;I6L9F7;U3KQK0;Q99879;Q99877;Q93079;Q5QNW6;P62807;P58876;Q5QNW6-2;B4DR52;A8K9J7;Q0D2M2	HIST1H2BI;HIST1H2BN;HIST1H2BD;HIST1H2BM;HIST1H2BH;HIST2H2BF;HIST1H2BC	1.67318	1.33297	1.63394	-1.61376	-0.977869	-1.23454	-0.944825	-0.206132	-0.308699	-0.299183	-0.0891843	0.0822899	-0.0425461	0.358514	0.635846
A0A024R012;Q9NXA8-4;Q9NXA8;Q9NXA8-3;Q9NXA8-2	SIRT5	-1.12068	-1.52529	-2.7561	0.441025	0.471052	0.328347	0.783684	0.618195	0.634351	0.276111	0.411529	0.601482	0.2658	0.455218	0.11528
A0A024R015;A0A0S2Z5U8;Q96EV8-2;Q96EV8;D6RCT8;A6NFV8;D6RID1;A0A087WYP9;Q96EV8-3;D6RAX1;D6RB80;D6RJC6	DTNBP1	-1.51213	-1.56901	-2.1853	-0.00226495	-0.240922	-0.335156	0.645107	0.680839	0.348841	1.04968	0.838116	0.78157	0.802912	0.324691	0.373026
A0A024R017;Q93077	HIST1H2AC	1.22972	1.05295	1.27386	-1.44633	-1.94918	-1.2464	-0.212146	-0.159078	-0.133129	-0.693407	0.115148	-0.0386732	0.542796	0.675075	0.988792
A0A024R029;Q9ULW3	ABT1	-0.12298	-0.351231	-0.265345	1.32925	1.08776	1.11131	-1.503	-1.21068	-1.93813	-0.259226	-0.267444	0.139609	0.542544	1.18119	0.526379
Q6IAV5;A0A024R040;P55809;E9PDW2;B7Z609;P55809-2;A1E286;Q9H7N8	OXCT;OXCT1	1.88612	1.76333	1.74967	-0.600297	-0.354115	-0.383629	0.0519848	-1.16973	-0.440536	-0.319636	-0.474635	0.339226	-0.340404	-1.02397	-0.683371
B2R6K4;A0A024R056;P62873;P62873-2;Q71UM6;B3KVK2;Q71UM7;F6UT28;F6X3N5;B1AKQ8	GNB1	-1.16742	-0.96403	-1.30019	0.271672	0.0356572	0.0441739	1.56948	1.67092	1.30626	-1.39487	-0.289097	-0.624823	-0.179481	0.46153	0.560212
A8K6D4;A0A024R058;O95544;A8K6R3;O95544-2;A0A0A0MR98;O95544-3;J3KTI3;J3KSP9	NADK	-0.519533	-2.51136	-1.83134	0.415102	0.299609	-0.0909697	-0.194166	0.182195	0.357158	0.414152	1.51675	0.604224	0.138778	0.628775	0.590618
Q8N995;A0A024R059;Q01581;D6RIW1	HMGCS1	-0.973678	-0.947698	-0.206059	-1.11667	-0.3916	-0.227673	-1.05141	-0.939732	-0.918871	1.14997	1.26553	0.99161	0.843521	1.14881	1.37395
E9PF10;A0A024R071;O75694;B4DLT2;O75694-2;B3KMK3;D6RA13	NUP155	1.4366	1.01615	1.19058	0.974615	0.851162	1.00524	0.0363115	-0.249967	-0.0173516	-0.959577	-1.09054	-1.15636	-0.657951	-1.07244	-1.30648
D6RD90;B1AMF0;A6NGS0;A0A024R075;Q8N2K1-2;Q8N2K1;Q8N2K1-3	UBE2J2	1.25152	1.08136	1.31968	0.60661	-2.51218	-0.105195	0.152033	-1.05949	-0.442919	-0.0223432	-0.638003	-0.154086	0.668279	0.476208	-0.621465
A0A024R084;Q9BRK5;A0A024R0A9;Q9BRK5-6;H0Y3T6;G3V1E2;Q9BRK5-4;Q9BRK5-3;Q9BRK5-5	SDF4	2.326	1.31203	1.3473	0.132814	-0.567397	-0.489751	0.315323	-0.486752	-0.688442	-0.0685031	-1.02712	-1.20603	0.46256	-0.742688	-0.619347
A0A024R094;Q9H074-3;D6RJ02;D6RJF2;D6RD97	PAIP1	1.2316	1.18077	1.41411	0.741192	-0.354858	1.0535	1.06158	-1.6592	-0.977201	-0.374789	-0.563286	-0.656164	-0.935865	-0.704681	-0.456701
A0A024R0A8;O43865;Q2NKW8;O43865-2;Q6ZMM9;Q9BTL0;O43210;Q6ZMI1	AHCYL1	-1.28888	-1.51215	-1.05577	0.621722	0.0257944	0.932538	0.370146	-0.215326	-0.409506	1.33219	1.58726	1.15406	0.133926	-1.21298	-0.463026
A0A0C4DGS9;B3KN25;A0A024R0C0;Q9Y6K0	CEPT1	0.927002	1.82247	0.3179	-1.44397	-1.85232	-1.54199	0.829678	-0.483283	-0.344002	0.48922	0.110895	0.0770212	0.59877	0.0935921	0.399014
Q2TB59;A0A024R0C3;Q13423;E9PCX7;D6RAI5;D6RHU2;H0Y8P5;D6RCR6;Q8N5H5;B4DS88;B4DMN9	NNT	0.602206	-1.00745	-0.815405	0.667956	-0.976497	-0.504442	1.96215	1.27661	1.68186	-0.406116	-0.73005	-0.328112	-0.13029	-0.235609	-1.05681
A0A024R0C7;Q9P2B4;B1AMN7;Q9NPX3	CTTNBP2NL	-2.21078	-1.43604	-0.875196	0.690503	-0.912357	-0.487981	0.266276	0.295309	0.355311	1.19582	1.04505	1.19667	-0.107588	0.522469	0.46253
Q9GZV0;A0A024R0K2;A0A024R0E2;O75534-2;O75534;O75534-3;O75534-4;Q96L66;E9PLT0;Q9UG93;Q8WU01;Q9UG12;E9PLD4;E9PNG3;E9PJK7;E9PKN4	CSDE1;UNR	0.418921	0.0731104	0.217812	-0.84876	-1.85342	-1.91146	0.0699742	-0.834706	-0.4546	0.54103	0.449209	0.627087	0.969514	1.19699	1.3393
A0A024R0E5;P52907;A8K0T9	CAPZA1	-1.26297	-1.58313	-1.50814	1.93613	-0.0903249	0.224606	0.627951	0.0578531	0.272251	1.21171	0.604274	0.777319	-0.0103419	-0.870605	-0.386579
A0A024R0F1;Q9UNY4;Q9UNY4-2;X6RI15	TTF2	1.45229	1.21739	1.76199	-1.62833	-0.339937	-0.495166	-1.50469	-0.0954697	-0.242545	-0.867084	-0.0591132	-0.206628	-0.371398	0.88121	0.497476
A0A024R0F2;Q5TA45-3;Q5TA45;A0A024R073;Q5TA45-2;Q5TA45-4;Q5TA45-5;J3QRY6;Q96HV7;C9IYS7;A0A087WYI0;E9PNS4;A0A087WXT8;C9J979;E9PMA2;E9PJG0;E9PKA4;H0YE15;E9PIL7;E9PI75;E9PIG1	CPSF3L	1.252	1.16864	0.647728	1.92883	0.457865	0.720332	-0.179279	-0.680013	-0.346315	-1.4011	-1.19178	-1.19342	-0.400339	-0.784768	0.00161013
A0A024R0F6;Q9UPN9	TRIM33	-1.19055	-0.527555	-1.57342	-0.0314662	-0.37377	-1.09209	-0.0650991	-0.203263	-0.155032	0.336214	0.143953	-0.0656152	2.15872	1.58916	1.04981
B4DKS0;A0A024R0H1;P53985;B4E106;B2R6A5;Q5T8R3;Q5T8R5;P53985-2	SLC16A1	-1.76466	-1.87798	-1.85222	1.05463	0.000155412	0.153713	0.821634	0.872961	0.841701	0.387368	0.368602	0.166052	0.125659	0.539674	0.162708
A0A024R0H2;O15235	MRPS12	0.21363	0.191593	0.273059	2.07809	1.50854	1.5893	-0.66733	-0.977916	-0.888767	-0.67426	-0.464233	-1.07501	-0.0406331	-0.272377	-0.793678
A0A024R0H6;Q8N7H5;Q8N7H5-3;Q8N7H5-2;B4DGJ5	PAF1	1.6928	1.7006	1.78752	-0.713964	-0.281554	-0.374914	-0.943103	-0.838261	-0.878462	-0.669822	-0.665454	-0.829084	0.234548	0.299162	0.47999
A0A024R0H7;Q9BQA1;Q9BQA1-2;H0Y711;B4DJP0	WDR77	-1.70648	-1.47317	-2.10869	1.07048	1.09502	0.933032	0.716741	0.247277	0.336103	0.244831	0.367803	0.23095	0.398197	-0.398143	0.0460358
Q5JR08;A0A024R0I3;P08134;E9PQH6	RHOC;hCG_2043376	-0.763851	-2.66309	-0.288524	1.21043	-0.732585	-0.57403	-0.188704	0.608932	-0.264761	1.41127	0.422291	0.527385	0.96311	0.130574	0.201562
A8K724;A0A024R0J1;O96013;A0A024R0L8;O96013-2;O96013-3;O96013-4;B4E3B5;B4DE88;M0R1R1;B4DUG0;M0R3G6;M0R2X4;M0R0L9;B0AZM9;Q9P286	PAK4	-1.96131	-1.16754	-0.459171	-0.252526	-1.29271	-0.725404	1.34563	1.02046	0.895152	1.10051	0.772651	0.901105	0.0850164	-0.0908199	-0.171042
A0A024R0K4;Q9NW81;B4DNR0;Q9NW81-4;Q9NW81-5;B7ZAJ8;M0QZP7;M0QZC4;K7EIV4;B4DFT4;K7ESN5;M0R078	FLJ10241;ATP5SL	0.372045	-0.377093	-1.07593	1.52548	1.4122	1.37044	0.226195	-0.71236	-0.346193	-0.700796	-1.4355	-1.57713	0.257204	0.617785	0.443649
Q8N4D0;Q53G30;A0A024R0K5;P06731-2;P06731;T2HVB7;A0A087WYX0;M0R3J1;Q13984;T2HUW8;Q0Z7S6;Q68DM9;Q3KRG8;P13688-3;P31997;P13688-4;P13688-11;P13688-9;P13688-2;P13688-6;P13688-5;P13688-8;P13688-10;P13688	CEACAM5	-0.121282	-1.83604	-0.744431	1.51608	1.10367	1.16386	0.364886	-1.29197	-1.3512	0.154488	0.186916	0.231707	0.279918	0.981348	-0.637941
A0A024R0L5;P49840;Q68D16;A8MT37;M0QYV0	GSK3A;DKFZp686D0638	-0.353885	-2.67918	-2.01845	0.315763	0.540877	0.446136	0.215977	0.0939795	0.227828	0.665706	0.516257	0.695199	0.49296	0.679656	0.161185
A0A024R0L6;Q15102;M0R1K3;M0R389;M0QZT2;M0QXS6;M0R323	PAFAH1B3	-1.83474	-1.62453	-1.96412	0.422013	0.675651	0.577909	0.500687	0.423684	0.307086	1.30961	0.72538	0.429164	0.397866	-0.185491	-0.160165
A0A024R0M1;Q9BYZ8;E9PNV6;Q9BYZ8-2	REG4	-1.13772	-1.23037	-1.55322	1.63425	1.49223	1.49399	0.361556	0.225044	0.208168	0.0609817	0.161248	0.226492	-0.517866	-0.886833	-0.537951
Q0VAB1;A0A024R0M6;Q3ZCQ8-2;Q3ZCQ8;Q3ZCQ8-3;M0R2F8;M0R0C3;M0R003;M0R1Y4;M0R047;M0QXC3;M0R2D2;M0R2Z3;M0R303;M0R2Q2	TIMM50	0.812593	0.84737	0.956212	1.12233	1.38213	1.48137	-0.36315	-0.165102	-0.404159	-1.54337	-1.12996	-1.02198	-0.603454	-0.767495	-0.603342
A0A024R0P8;P01137;Q671V1;Q671U8;Q7Z488;Q49IL8;Q49IK8;B2C8Z3;A0A078BCH8;A0A078BC11;A0A078BBI5;Q86YU2;M0R2S0;A0A078BCJ0;A0A078BFK3;Q59EG9;B2R7T2;P61812;P61812-2	TGFB1	1.64914	0.479167	0.677563	-0.65982	-0.30882	-0.409924	-0.57056	-0.557421	-0.910906	1.175	0.864095	0.896588	-0.944483	0.66149	-2.0411
M0QZC7;A0A024R0Q0;Q9H0W8-2;Q9H0W8;M0R2N0;M0QYR7;M0QZH1;M0QX70;M0R0U0	SMG9;FLJ12886	-1.67726	0.443134	0.289191	-1.27015	-2.00351	-0.597885	0.126109	-0.457661	0.248119	1.30988	0.483761	0.927653	1.12167	0.591657	0.465305
A0A024R0Q4;Q8IV08;B4DEL6;M0R1F7;M0R2W7;E2QRG1	PLD3	0.0733907	0.226411	-0.0691627	1.40129	1.25165	1.25875	-0.423282	0.151591	-1.25144	-1.29958	0.306496	-1.66569	0.838718	0.459351	-1.2585
A0A024R0Q5;Q8WUF5;Q6ZNZ8;A7YME7;K7EN03;K7EPP1	PPP1R13L	-1.35046	-1.4137	-2.50832	0.363871	0.193926	0.189004	1.14742	0.867984	0.581423	0.832998	0.461394	0.561621	0.203796	-0.0662866	-0.064674
A0A024R0Q6;P07992-4;P07992;K7ES46;K7EP14;P07992-2;P07992-3	ERCC1	0.836035	-0.154082	-0.458806	-1.34799	-0.169941	-0.322105	-0.955463	-2.34321	0.193428	1.2595	0.00707509	0.948964	0.593298	1.01511	0.898194
A0A024R0Q7;P53041;Q53FR0;H0YDU8;B2R6R6;B4DLP6;B4DDZ8;A8MU39;Q59F46;B7Z1I1;M0R196;A0A087WY80;E7EU14	PPP5C	-1.31349	-1.70587	-1.54722	0.102777	-0.45985	-0.331392	0.63249	0.648513	0.423726	1.2053	1.23263	1.48621	-0.603124	0.298868	-0.0695635
A0A024R0R4;Q9UBE0;B3KNJ4;Q9UBE0-2;Q9UBE0-3;M0QZS6;M0QX65;M0R054;B4DY66;M0QYM8;M0R375;M0R286;M0QYP2	SAE1	-1.91173	-1.4017	-1.79128	-0.434777	-0.224937	-0.145549	0.567974	0.650429	0.646029	1.14318	1.07538	0.982699	0.486676	0.0834019	0.274218
A0A024R0R6;Q92797;B7Z6F7;A0A087WUE9;Q4LE61;M0R3C7;Q92797-2;M0R1C2;M0R180;M0QXP5;O75402;M0R039;M0R033	SYMPK;SYMPK variant protein	1.92427	1.45746	1.66434	0.27415	-0.537794	-0.431526	-0.750097	-1.26454	-1.10502	-0.499658	-0.690126	-0.708751	0.464599	0.0516968	0.150992
A0A024R0R9;P54920;M0R0Y2;M0R2M1;M0R213;M0R058;A0A024R0V6;M0R027;M0QZM9;M0QZN5;M0R031	NAPA	0.773542	0.303864	0.328525	1.50932	1.79239	1.08994	0.425812	-0.825149	-0.388441	-0.327767	-1.02832	-1.33822	-0.167961	-0.74229	-1.40524
A0A024R0S8;Q59HH7;P18887;F5H8D7;B2RCY5;B4DEB2;B4DTD3;M0QYS5;M0R0D2;M0R1U8;M0QZ96;V9VB20;M4WFF9	XRCC1	-2.45106	-1.44923	-0.916615	-0.50387	0.0310147	-0.0798442	0.37846	0.855641	0.614287	0.128767	0.619313	0.952698	-0.125347	0.571992	1.37379
A0A024R0T1;Q6UWP2;A0A087WZN3;Q6UWP2-2	MGC4172;DHRS11	-0.725746	-2.72305	-1.82713	0.562609	0.486948	0.284489	0.46203	0.172861	0.252757	0.772997	0.635507	0.673608	0.276603	0.299961	0.395549
A0A0S2Z4N8;A0A024R0V4;P50552;A0A0S2Z4I9;A0A0S2Z4I7;K7ENL7;A0A0S2Z4H6;K7ENR7;K7EQD0;K7EIG8	VASP	-1.75458	-1.83002	-1.75172	0.309886	0.564192	0.320473	0.703278	0.681259	0.511157	0.908292	0.927259	0.876793	0.211235	-0.4788	-0.198708
F8VUY8;A0A024R0W3;Q96QD8;A8K6H9	SLC38A2	0.505088	0.404185	-0.0665689	-1.01828	-0.100289	-3.27588	0.250431	0.448934	0.390273	0.166474	0.739921	0.354946	0.100321	0.731103	0.369344
A0A024R0X0;Q9UMZ2-5;Q9UMZ2;Q9UMZ2-4;Q9UMZ2-8;Q9UMZ2-3;Q9UMZ2-7;Q9UMZ2-6;Q9UMZ2-9;A0A087WZS7;A8MYE0;A0A087WW94	AP1GBP1;SYNRG	-1.65329	-1.55439	-0.870109	-0.997371	-0.483635	-0.918784	0.948993	0.564564	0.277658	1.35673	0.979735	1.09758	0.77449	0.288523	0.189298
Q59GB6;A0A024R0X8;Q15649;A0A087WY54	ZNHIT3	-0.34347	1.90326	2.02216	-1.04536	-0.799779	0.458748	-1.31026	0.251334	-0.656404	-0.539083	-0.525512	-0.587159	1.04527	0.111453	0.014801
A0A024R0Y5;P08237;P08237-3;A0A0S2Z4A1;Q96I60;A0A0S2Z4I1;P08237-2;B4E162;Q7KYX9;A0A0S2Z4A8;Q7Z683;F8VP00;F8VX13;F8VNX2;F8VZQ1;P78457;F8VW30;F8VSL1;F8VZI0;H0YIS9;H0YHB8;F8W1J8;F8VUB8;F8VYK8;F8VTQ3;F8VVE3	PFKM	-1.36534	-1.87325	-1.9073	0.228417	0.636933	0.452093	0.410485	0.151866	0.24841	1.27666	0.999859	0.867444	0.59587	-0.166589	-0.555556
B3KY11;A0A024R0Z3;Q9BUQ8;A8KA56;H0YI52;H0YIL9;F8VVA2	DDX23	1.77569	1.73607	1.86377	-0.684804	-0.120751	0.0188499	-1.01887	-0.830136	-0.939602	-0.592226	-0.379143	-0.870994	0.0517566	-0.0737281	0.0641113
A0A0S2Z5M7;Q2PEG1;Q2PEG0;Q2PEF9;A0A024R100;Q2PEG2;Q7Z412-2;Q7Z412;Q2PEG3;E9PRC5	PEX26C350T;PEX26C292T;PEX26T131C;PEX26;PEX26C457G+C861del	-0.801712	1.26251	0.900512	-0.347212	1.0326	1.52023	-1.07301	-1.77061	-1.0895	0.199502	0.720571	-0.554789	-0.743638	0.749149	-0.00459586
F8VS10;A0A024R101;Q86XZ4;F8VXB3;F8VZS5;F8VXP9;F8VRH4	SPATS2	-0.983302	-0.892103	1.03042	-2.51096	-0.996402	-0.665953	0.185356	0.897771	0.437197	0.886244	0.345737	0.859669	0.709824	0.426969	0.269533
A0A024R102;Q96GM5;A0A024R137;Q96GM5-2;B4DF50;F8VZ70;F8VUB0;A8K9I5;F8VRQ4;F8VW95;H0YHV1	SMARCD1	1.87776	1.44911	0.798415	0.0169867	0.349533	-0.371206	-0.183572	-0.981938	-2.32206	-0.263725	0.0409252	-0.0017831	0.366546	-0.926311	0.151315
H0YI09;A0A024R118;Q9H8H3;F8VQX6;B4DDW1	METTL7A	-1.3979	-1.24985	-1.7981	0.901532	0.693053	0.61989	1.05362	1.21336	1.31783	0.236	0.231999	0.0134465	-0.726352	-0.589572	-0.518956
A0A024R120;Q12800;Q12800-4;Q12800-3;F8VX55;Q12800-2;F8VWL0	TFCP2	-1.19633	-2.48095	-1.84633	0.512363	0.282691	0.735341	0.708463	0.62255	0.713969	0.440861	0.195284	0.165346	0.440094	0.255523	0.45113
B2RE34;A0A024R136;Q9H0H5;F8VRD2;F8VWY4;F8VZ66;F8VV47;F8VVE5;F8VWX0;F8W0L1;F8VUW9;F8VV39;F8VS54;F8VQZ5;F8VV37;F8W1E5;F8VYH6;H0YIK5;Q9BZ74;F8W1T4;Q9H9L9;F8VVY0;F8VXH1;F8VQF5;F8VRL2;F8VZ41	RACGAP1	1.91963	1.50072	1.44388	-0.394084	-1.25895	-1.29261	0.0932318	-0.167982	-0.230702	-0.256841	-0.498042	-0.631007	0.748288	0.115933	-1.09147
A0A024R143;A0A024R165;Q14142-3;Q14142;Q14142-4;Q14142-2	TRIM14	1.27521	1.45409	0.957515	-0.367114	0.499914	-0.2757	0.340242	0.19215	-0.619006	0.0108277	-1.28768	-2.02755	1.25273	-0.60361	-0.802004
A8K9S3;A0A024R150;Q92828;Q59EK2	CORO2A	0.591025	0.433511	0.704737	0.947645	1.08678	1.11442	-0.0677168	-0.40155	-0.342004	-0.33022	-2.14228	-2.05639	0.0687504	-0.223517	0.616801
A0A024R151;Q8WWI5-3;Q8WWI5-2;Q8WWI5	SLC44A1	-1.84976	-0.62416	-2.33008	0.799872	0.699154	0.389317	1.08218	1.01044	0.94526	0.0650352	0.197981	-0.0906651	-0.331553	-0.321721	0.358698
B7ZLZ7;A0A024R158;O95347;O95347-2;B3KMB1;A8K984;Q05BV1;Q2KQ72;Q6IPS5;Q7Z2X1;A0A0C4DGE5;A0JLM9;Q05D74;Q32Q15;Q5T821;Q6P712	SMC2;SMC2L1	1.48487	0.74381	1.03746	-1.15485	-1.75085	-1.75752	-0.147036	-0.905905	-0.534203	0.674695	0.497516	0.349598	0.575541	0.457906	0.428976
A0A024R172;Q14914-2;Q14914;Q5JVP2;F6XGT7	LTB4DH;PTGR1	-1.07077	-1.7386	-1.73181	0.0908642	-0.234008	-0.59134	1.13319	0.167191	0.172436	1.68468	0.989281	0.869277	0.651944	-0.232034	-0.16031
A0A024R179;Q09161;X6R941;F2Z2T1	NCBP1	0.643804	-0.245497	-0.387461	2.1099	1.22329	1.25326	-0.394843	-1.8781	-0.878931	-0.649163	-0.522055	-0.661265	0.379719	0.253913	-0.246566
A0A024R184;Q9H553;B3KNL8;Q9H553-2;A0A0A0MTE0	ALG2	0.668868	0.472783	0.295534	1.27549	0.849694	0.588546	0.26419	0.324838	0.0168581	-0.253343	-2.51119	-1.97989	0.21801	-0.172546	-0.0578387
A0A024R1A3;P22314;P22314-2;B4DDE4;B4DL67;Q5JRR6;B3KUJ2;Q5JRR9;Q5JRS0;Q5JRS2;Q5JRS1;Q5JRS3;Q8WY81	UBE1;UBA1	-1.66039	-1.70309	-1.7232	0.282482	0.176171	-0.177194	0.282796	0.0393248	0.0457666	1.45573	1.20652	1.19387	0.177862	0.332326	0.0710281
A8K4W8;A0A024R1A4;P68036;P68036-3;P68036-2;A0A1B0GUS4	UBE2L3	-0.838689	-1.32585	-1.0343	0.768797	1.0657	0.942633	0.878735	0.861051	0.754456	0.964688	-1.53276	-1.06113	-0.435281	-0.77064	0.762575
A0A024R1C1;Q13356;A8K0I0;Q13356-2;B4DRD4;F8WC56;Q9BZH8	PPIL2	1.69965	1.61932	1.65331	-1.38961	-0.733022	-0.549384	-0.806217	-1.00206	-0.0700882	-0.157091	-0.756112	-0.459466	0.261587	0.670938	0.0182425
A0A024R1C2;O95985;A8K4N2;O95985-3;O95985-2;H0Y6W0;C9JEI7;B4E3G2;C9JTQ7;C9JHR0;C9JEQ1;C9J9X4;C9JKE2;C9JT00;F2Z2A5;B4E3E0;H7C4B0;B3KU89;C9JF56	TOP3B	-0.0264039	-0.203395	-3.06143	0.504868	0.0539486	0.349992	0.38046	0.755541	0.446834	0.566677	0.84301	0.540173	0.222794	0.0113757	-1.38444
A0A024R1D6;Q13769;F8WCP5;C9JXG5;H7C441;H7C072;C9JCL9;F5GZF3;C9JXU6;F8WES8	hCG_2011153;THOC5	2.01799	1.69082	1.85336	-0.113982	0.0610363	-0.0843498	-0.548574	-0.782289	-0.742493	-0.861829	-0.769506	-0.652787	-0.4137	-0.326453	-0.327251
A0A024R1D9;A0A024R1I0;A0A024R1F6;A0A024R1J9;A0A024R1J8;P35240-4;P35240-6;P35240-5;P35240-8;P35240-3;P35240;P35240-2;B7Z4B6	NF2	-0.389179	0.95119	1.32781	-0.760123	0.469595	-2.46149	-1.00749	-1.14264	0.228421	-0.0374211	0.43967	0.344604	0.503863	0.444139	1.08905
A0A024R1E5;Q9Y6J0;A0A087WWW8;Q9Y6J0-2;B5MEB3;Q8WTX5;Q9NPU0;Q8IVX9;Q05C66;C9JT60;C9J068	CABIN1	1.66762	1.55841	1.61245	-0.265538	-0.662285	-0.0948395	-1.53863	-0.145284	-0.789405	-1.17192	-0.51187	-0.696202	0.00842076	0.588507	0.440556
A9X3U0;A0A024R1F5;Q96GF1;B4DMD6	RNF185	0.82612	1.42432	0.937259	0.726889	-0.267779	0.199682	-0.865982	-0.499545	0.737367	-1.99966	0.731958	-1.63081	-0.195085	0.640294	-0.76503
A0A024R1I1;Q9UDW3	ZMAT5	1.71315	1.51348	0.972711	0.407523	-1.07226	-1.1988	-1.29596	-0.41608	0.0394863	-1.12376	0.283103	-0.0674976	-0.689036	1.16079	-0.226847
A0A024R1I7;Q9UBB9;Q8N523;B4DSX8;B4DPE5;Q9UBB9-2;F6XM96;F6SQZ1;H0Y4U8;B1AHQ3;F6UKU9;F6UQ07	TFIP11	1.87765	1.50506	1.3601	0.216565	0.489245	0.364528	-0.606493	-1.22716	-1.5228	-0.716405	-0.450421	-0.980663	0.0232892	-0.0829385	-0.249566
A0A024R1J3;Q00587-2;Q00587;B0QYC6;B0QYC7;B0QYC8	CDC42EP1	-0.685711	-0.849015	-3.14531	0.262223	0.493428	0.119201	0.761992	0.624551	0.625747	0.675692	0.182059	0.204405	0.65024	-0.327012	0.40751
A0A024R1K0;Q9NRA8;Q9NRA8-3;B1AKL4;Q9NRA8-2;B4DR76;Q6PJR2;B1AKL5;B0QYZ7;B1AKL6	EIF4ENIF1	-1.55977	-1.91653	-1.08213	0.0396559	0.653211	0.421746	-0.644641	0.789404	0.156277	0.427725	-0.402462	0.238169	2.00631	0.0860098	0.787035
A0A024R1K7;Q04917;B2R6N6;A2IDB2;Q9H4N8;F8WEB6;A2IDB1	YWHAH	-1.28914	-1.14794	-1.5655	0.267722	-1.28182	-0.646479	0.663043	-0.318297	-0.258671	1.56013	0.87257	0.64561	1.11048	0.794102	0.594192
A0A024R1K8;Q15459;Q15459-2;B4E091;H7C1L2;F8WB66;F8WC79	SF3A1	1.19537	1.32099	1.27503	0.807941	0.167583	0.0754386	-1.31975	-1.81782	-1.73533	-0.0684255	-0.0842766	-0.298266	0.215202	-0.236799	0.503125
V9GYY5;B3KQ09;A0A024R1M6;Q9UGY1;B4DGP7	MGC3731;NOL12	0.978541	1.25442	1.671	-1.42645	-1.76063	0.156056	-0.710004	-0.163562	-0.200821	-0.315386	0.629977	0.533985	0.619263	0.0666921	-1.33309
A0A024R1N1;P35579;P35579-2;Q86XU5;B4E3S1;Q6ZNL4;Q5BKV1;Q99529;B1AH99;Q2PS10;Q9UMJ0;Q4G140;Q66K75;REV__B4DQZ7;REV__S4R3H4;REV__E7EQT4;REV__Q9UKV3-5;REV__Q9UKV3	MYH9	-1.4431	-1.7636	-1.77965	0.561455	-0.523806	-0.30061	0.67996	-0.0186892	0.0983832	1.50384	0.977746	0.940089	0.418624	0.312109	0.337248
A0A024R1N4;P12956;B1AHC9;P12956-2;B4DE32;B2RDN9;B4E356;Q6IC76	XRCC6	-0.747781	-1.3892	-1.17237	1.5489	0.452141	-0.289012	2.20139	0.430935	0.604825	-0.390365	-0.0956	0.775628	-0.480678	-0.660898	-0.787917
A0A024R1P2;P15153;B1AH77;B1AH78;B1AH80	RAC2	-1.46729	-0.895891	-1.66709	0.344977	-0.126742	-0.398863	1.12372	0.904761	0.803745	0.710041	0.72663	0.743931	0.319974	0.648684	-1.77059
A0A024R1P7;B4E2A6;Q9UH99;Q9UH99-2;Q9UH99-3;B4DIU6;A8K129;Q6NT72;A0A024R1S6;B0QY60;B0QY66;B0QY67;B0QY64;B0QY68;B0QY69;B0QY65;B0QY63	UNC84B;SUN2	1.78293	1.70015	1.84724	0.373377	0.0143972	0.273112	-0.320576	-0.599109	-0.645108	-0.841271	-1.01581	-0.775152	-0.511327	-0.668664	-0.614194
A0A024R1Q5;P17050	NAGA	-0.110434	-0.295729	-0.161412	1.76608	1.92109	1.45865	-0.650497	-1.58975	-1.00909	0.195275	-0.753562	-0.457209	0.155237	-0.135929	-0.332718
Q9BTQ7;A0A024R1Q8;P62829;J3KT29;C9JD32;J3KTJ3;B9ZVP7;J3QQT9;A4D142	RPL23	-1.54413	-1.60279	-1.45997	-0.100566	-0.639282	-0.178027	0.236541	0.195919	0.0656074	-0.328945	1.46156	1.37028	0.724648	0.675443	1.12371
A0A024R1S7;Q969G3-2;Q969G3;B4DGM3;Q969G3-6;Q969G3-5;Q969G3-3;Q969G3-4;J3QKS7;K7EMQ8;H7C048;J3QR61;C0IMW8;J3KT85;J3QKX6;J3KS99;J3QL66	SMARCE1	1.82922	1.75622	1.65857	0.178726	-0.525686	-0.324867	-0.408869	-0.829317	-0.879635	-0.547518	-1.26204	-0.886897	0.30275	0.0125384	-0.0732
A0A024R1S8;Q14847;Q14847-2;C9J9W2;A8K1D2;B4DJI4;Q14847-3;B4DIC4;F6S2S5;J3KSN1;K7ESD6	LASP1	-1.69985	-1.36781	-1.2924	-1.17753	-0.509239	-0.462822	0.491788	0.909963	0.960406	0.847484	1.1736	1.12214	0.222827	0.330861	0.450584
A0A024R1T5;P09543-2;P09543;B4DI06;B4DFN6;K7ERC4;C9K0L8;K7ERZ0;K7EN66	CNP	-1.06429	-0.942157	-0.928072	-0.448192	-0.555435	-0.769446	1.90951	1.75114	1.72548	-0.340044	0.2741	-0.0605268	-0.317317	-0.163167	-0.0715871
A0A024R1T9;Q4LE36;P53396;A0A024R1Y2;P53396-2;P53396-3;Q8N9C4;K7ESG8;K7EIE7	ACLY;ACLY variant protein	-1.73684	-1.89245	-1.91169	0.614996	0.662517	0.721295	0.160884	0.139219	0.0735565	0.79453	0.925231	0.871247	0.192107	0.222606	0.162797
A0A024R1U0;P46060;B4DY16;B4E0U0;H0Y4Q3;Q9BSK3;B0QYT5;B0QYT4;Q8WUS7;B0QYT6	RANGAP1	1.55859	1.34072	1.06491	1.08008	0.0132551	0.0828311	-0.711281	-1.69594	-1.56476	-0.567933	-0.729858	-0.654449	0.570973	0.144006	0.0688716
A0A158RUX1;A0A024R1U1;Q9P2W1;A0A024R1W9;Q9P2W1-2;K7ELD8;K7EK12;K7EQS1;K7ERB6;Q9P2W1-3	PSMC3IP	1.13432	0.924001	0.919609	-1.63643	-1.81958	-1.67842	0.235083	-0.0384357	-0.569506	0.640255	0.0817116	0.0329152	0.887466	0.781338	0.105675
A0A024R1U2;Q7RTV0	PHF5A	1.83664	1.7945	1.93357	-0.911169	-0.47389	-0.549496	-0.438597	-0.698227	-0.54968	-0.826754	-0.3501	-0.554211	-0.324022	0.284416	-0.172979
B2R4D8;A0A024R1V4;P61353;E4W6B6;K7ELC7;K7EQQ9;K7ERY7;Q6LCU2	RPL27	0.120947	0.520744	0.235898	0.15122	0.164757	0.433337	-1.96661	-1.64747	-1.91217	0.188888	0.723459	1.22569	0.391062	0.563602	0.806643
A0A087WW39;A0A024R1V5;P55198;A0A087WVY1;Q96I32;Q6P2C6	MLLT6	-0.796476	-0.913354	-0.813773	0.221024	-1.70279	0.367425	0.812503	0.867829	0.616404	0.843114	-1.486	-1.00571	1.18855	1.01731	0.783937
A0A024R1X0;B4DKR6;O15234;J3KSY7	CASC3	1.10921	0.292686	1.16396	-1.5238	-1.39004	-1.87466	0.300985	-0.382737	-0.269441	0.995315	0.897829	0.364248	0.655067	-0.815491	0.476868
A0A024R1X3;Q9BRG1;K7ENE3;K7EKV4	VPS25	-1.74202	-1.84383	-1.78456	0.728226	0.826172	1.01567	0.146618	0.663736	0.41133	0.550239	0.502736	0.676911	-0.492312	0.479629	-0.138546
K7EPV0;A0A024R1X4;Q9Y2R0	COA3;hCG_16955	0.016224	-1.2232	-1.22612	0.610497	-0.429167	-0.78759	1.30407	1.28356	0.920295	0.442821	0.230524	0.451523	0.970542	-1.96967	-0.594304
A0A0S2Z487;A0A024R1X8;P14923;A0A0S2Z495;Q7KZ86	JUP	-0.258541	0.26276	0.0544881	1.41781	1.71997	1.93686	0.0257365	0.213236	-0.0156626	-1.23875	-0.93594	-0.96625	-0.87494	-0.878186	-0.462589
Q3LRH8;Q5XLT4;A0A024R1Y0;P38398;P38398-7;Q5YLB2;A0A024R1V8;A0A024R1Y1;G8I0D8;P38398-8;P38398-4;A0A024R1W0;Q7Z606;E7EWN5;Q05BZ9;A0A0U1RRA9;E9PH68;Q3B891;A0A0A0MSN1;Q6P671;Q3B890;H0Y8D8;E7EUM2;Q5U3B7;A0A024R1V0;P38398-6;P38398-3;A0A068BDT9;A0A068BEV6;C9IZW4;A0A0A1ESW9;B7ZA85;B4DES0;A0A024R1Z8;P38398-5;G4V4Z7;G4V4Z8;Q4EW25;E7EQW4;H0Y850;G3XAC3;A0A024R1V7;Q3YB51;H6TXS1;A0A068BCA4;A0A0F6TMZ3;A0A0G3FC2…	BRCA1	1.74782	1.40939	1.53027	-0.836883	-0.312323	-0.325252	-0.958329	-1.38808	-1.14906	-0.410311	-0.399996	-0.555057	0.577768	0.585316	0.484726
A0A024R1Y7;Q8N2G8;Q8N2G8-3;B3KVB0;K7ESN3;Q8N2G8-2;K7EL54;K7EQ41;K7EJT7	LGP1;GHDC	1.32012	0.281619	0.606109	0.919992	1.23468	1.2799	-0.583763	0.0132577	-0.258356	-1.99719	-0.760105	-1.58379	0.225746	-0.23881	-0.459408
A0A024R1Z4;Q9NYR9;K7ERG2;H7BXP1;Q9NYR9-3;Q9NYR9-2;K7ELL8;Q9NYR9-4	NKIRAS2	-0.933858	-0.883744	-1.2465	-0.659428	-0.704993	0.0469634	1.88554	0.952766	0.392211	0.801418	0.846071	1.12912	0.353688	-1.50218	-0.477071
A0A024R1Z6;Q99536;B3KUF8;Q99536-3;K7ERT7;Q99536-2;K7ESA3;K7ENX2;K7EM19;K7EJM4;Q16464;K7ER81	VAT1	-1.40687	-1.6637	-1.78504	0.827578	0.711999	0.694071	1.14998	1.03903	0.984526	0.211767	0.338985	0.338783	-0.309056	-0.492736	-0.639311
A0A024R201;Q9UNM6;J3KNQ3;B2RBM7;B4DJ66;Q53GN6;Q9Y6E3;Q9UNM6-2;A0A087WUL9;H0YD73;E9PL38;Q9UNM7;E9PPD2;E9PQG3;Q5HYL3;F8W8J6	PSMD13	-1.37445	-1.97768	-1.97143	0.543295	0.776403	0.763711	0.567005	0.698113	0.62039	0.713998	0.656525	0.465375	0.179575	0.00883078	-0.669665
A0A024R219;O76080;Q5QPB1	ZA20D2;ZFAND5	-0.520739	-0.443033	-1.31653	0.299355	-2.05287	-0.164369	0.230317	-0.955752	-0.844625	0.868056	0.942659	0.669348	1.05789	0.900531	1.32976
A0A024R220;B9EK61;E9PDC2;G8XWS9;G8XWS8;D6RTK6;A0A088AWP5;Q8WUY3-4;Q8WUY3;Q8WUY3-2;Q8WUY3-3;H7BZH9	KIAA0367;PRUNE2	1.14533	0.00966678	-1.31799	-0.171004	-1.47227	-1.69562	-0.972539	0.0825791	-0.123013	0.499744	1.36771	1.31676	-0.0824945	0.86749	0.545653
A0A024R222;Q9Y617;B4DHQ3;A9LS35	PSAT1	-1.35647	-1.60843	-1.74626	0.629974	-0.555782	-0.348706	0.42699	-0.306352	-0.157642	1.51661	0.883896	1.05577	0.91681	0.0531363	0.596454
A0A024R229;Q9UHN6;Q9UHN6-2;F5H6B2;B4DTX3;B4E1B9;B3KNL9;H3BLX9;H3BLY0	TMEM2	-0.827156	-0.728603	-0.678011	-0.915744	-0.789288	-1.24388	-0.105943	1.63121	1.62515	-0.706928	-0.0215784	0.0646011	0.189281	0.852941	1.65395
A0A024R233;B7Z2R3;A0A024R225;U3KQJ2;B1AN86	TJP2	-1.56113	-0.999673	-0.459179	-0.0454268	-1.1857	-0.875409	1.50556	0.627875	0.785594	1.87362	0.287264	0.905676	0.111904	-0.525285	-0.445692
A0A024R235;Q5VYS8-6;Q5VYS8;Q5VYS8-4;Q5VYS8-3;Q5VYS8-2;Q5VYS8-5;X6R3Q3;Q5VYS9;Q5VYT0	ZCCHC6	-1.20687	-2.07385	-1.52019	0.313023	-0.526686	-0.229851	0.392268	0.061576	-0.150728	1.34827	1.54778	0.683558	0.550425	0.33393	0.477342
G9FP35;A0A024R240;P50148;B1AM21;G3V1P7;B7Z581	GNAQ	-2.99593	-0.418858	-0.432209	0.545515	0.575062	1.02901	0.863746	0.473092	0.914371	-0.701239	-0.0939015	-0.238955	0.206051	0.652551	-0.378299
D9IVD5;A0A024R241;Q16649	NFIL3	1.36295	1.81785	1.56384	0.387223	-1.27403	-0.534956	0.451916	0.0955772	-0.414896	0.240416	-0.636355	-0.78057	-0.2023	-1.62064	-0.456027
A0A024R244;P43405;A8K4G2;B3KQJ1;C3W981;C3W980;B0YIV3;Q8NFD2	SYK	1.00113	0.159875	-0.310262	-1.86461	-1.31181	-2.1877	0.43945	0.665401	0.571123	0.436454	1.05874	0.328932	0.132471	0.211153	0.66966
A0A024R250;Q76FK4-4;Q76FK4;F5H101;Q76FK4-2;A6H8Z4;F8WE42;Q6AI50;B4DM91;F5GWN9;A0A0A0MSJ1;F5H692;F5H8B8;F5H797;F5GXV1;F5H532;F5H0I5;F5H7D5;Q7Z607	NOL8;DKFZp686P12242	1.6784	1.74314	1.70269	-0.542904	-0.411663	-0.169712	-0.985742	-0.978909	-0.902613	-1.01127	-0.401909	-0.601057	-0.0372402	0.320321	0.598469
A0A024R259;O43310;O43310-2;K7EK08;K7EPK6	KIAA0427;CTIF	-0.626674	-2.09241	-2.12649	-0.0329814	0.416401	0.170648	-0.526192	0.674691	0.799385	0.880741	0.845039	0.616447	0.717475	0.736752	-0.452831
A0A087WXM6;J3QQT2;J3KRX5;A0A024R261;A0A0A6YYL6;P18621;P18621-3;J3QLC8;J3KRB3;A0A087WWH0;J3QS96;A0A0A0MRF8;P18621-2;A0A087WY81;J3KSJ0;A4D1R6;A4D1R5	RPL17;hCG_24487;RPL17-C18orf32	1.78803	1.60226	1.2705	-0.558783	-1.43234	-1.63536	-0.106722	-0.751957	-0.865402	0.335881	0.110378	0.0999546	0.323957	-0.11618	-0.0642216
K7EIU8;A0A024R274;Q13485;A0A0S2Z4B2;Q9BYG6;K7EL18;K7EIJ2;K7ENG8;B4DZP1;K7ES96;K7EL15;A0A087WUF3;K7ENG1;K7ELK2	SMAD4	-0.414031	-0.793983	-1.16254	-1.46488	-1.26078	-1.19746	1.54929	0.908205	1.19718	-0.0206187	0.191925	0.354806	1.11131	0.256647	0.74493
A0A024R277;O15269;Q6NUL7;B4DR90;O15269-2	SPTLC1	0.384393	1.10705	1.15354	1.64183	1.02242	0.867706	-0.161609	-0.42006	-0.339511	-1.54526	-1.28993	-1.40128	-0.434247	-0.526275	-0.0587648
A0A024R292;Q06136-2;Q06136;K7EQS7;K7ERC8	FVT1;KDSR	0.560532	0.279397	2.43983	-0.0574809	-0.214968	-0.728915	0.643269	-0.687805	-0.750995	0.262972	-0.784265	-2.06418	0.408671	0.714674	-0.0207347
A0A024R297;Q9Y657;A0A1W2PR54;Q5JUX0;Q5JZB7;A0A087X074;A0A024R9Y9;A0A024R9W1;Q9BPZ2;Q99865	SPIN;SPIN1	-0.263505	-3.21265	-0.244136	0.662852	1.26738	0.201265	0.248954	0.35761	0.188374	0.574187	0.0765566	0.29151	-0.768545	0.178021	0.442134
A0A024R2B6;P36952;P36952-2;C9JLM5;B4DWS9	SERPINB5	-1.96732	-1.9439	-1.81015	0.588277	0.478962	0.489639	0.758294	0.414212	0.341243	0.781679	0.446948	0.468758	0.521868	0.210345	0.221144
A0A024R2C5;O75351;A8K5D8;A8K4G7;Q6PJZ4;K7EL71;K7EKZ3	VPS4B	-1.52562	-1.70448	-1.90008	0.198984	-0.231202	-0.0975786	1.07231	0.686749	0.693863	1.01942	0.729647	1.07012	0.309388	-0.369653	0.0481264
B4DQT8;A0A024R2D4;B4E1J8;Q9NVJ2;Q9NVJ2-2	ARL8B	-0.847821	-0.186926	-0.104784	0.564555	0.924559	2.09603	0.560857	0.699174	0.781584	-0.825195	0.0332279	-0.201792	-1.37788	-1.89295	-0.222648
A0A024R2E9;B3KQM6;B2RB57;O95352;O95352-3;O95352-2;B4DQK1;C9JE55;C9J415;C9JFF4;C9JGL2;F8WDY9;C9JNU2;C9JKA3;H7C2R3;H7BZ92;H7C2J8	ATG7	-1.74956	-0.786744	-0.953335	-0.923685	1.05895	-0.954145	0.482772	-0.31062	-0.127597	0.852036	1.89441	0.93559	0.542575	-0.569891	0.609239
A0A024R2F4;Q9BV44;H7C3J3;H7C0R6;C9J9V2;C9JP31	THUMPD3	-1.01604	-1.53431	-1.55046	-1.38468	-0.177675	0.440241	-0.119736	-0.0350177	0.281472	-0.263896	1.1078	1.36408	0.926241	1.10737	0.854615
A0A024R2G1;Q96HD1;Q96HD1-2;F8WBY3;H7C2L3	CRELD1	1.47307	1.29274	1.9855	-0.79574	0.18713	-0.135067	-0.933672	-0.871158	-0.959092	-0.772253	-0.148643	-1.11908	0.974251	-0.357253	0.179272
A0A024R2G2;Q9BXW9;Q9BXW9-1;H7BZJ7;Q9BXW9-3	FANCD2	1.47814	1.59658	1.58158	-0.496632	-0.130948	-0.0771378	-1.78082	-0.717979	-0.549336	-0.511746	-0.243234	-0.529294	0.443936	0.892029	-0.955148
D3YTB1;A0A024R2G7;F8W727;P62910;D3YTI8;A0A090N8E7	RPL32	-0.527877	-0.458756	-0.907428	-1.82163	-1.41455	-1.32424	0.282068	0.375137	0.299386	0.966867	1.26048	1.04327	0.855083	0.785984	0.586205
A0A024R2G8;O15084;O15084-4;O15084-1;O15084-2;B4DIW9;B4DS25;H7C4A0;B7Z6Z7;Q53T07;H7C209;Q8N8A2-5;Q8N8A2-3;Q8N8A2-4;Q8N8A2;Q8N8A2-2	ANKRD28	-1.28275	-1.74076	-2.02506	-0.0475524	0.379913	-0.0161004	1.17987	0.636494	0.225879	0.903426	1.04437	0.940684	-0.20265	0.446811	-0.442559
B9A6K1;A0A024R2J9;A0A024R2H0;Q92609;Q92609-2;C9J3F6;C9JDR8;C9JNM0;C9JED7;F2Z3C3;C9K0P2;C9J397;C9JWX0;C9JW04;C9JMP7;C9JIU4;F2Z3I5	TBC1D5	-1.66109	-2.02198	-1.74822	-0.0890851	-0.0849843	-0.161776	0.873876	0.441037	0.415756	1.02769	0.805574	0.576781	0.489955	0.560127	0.576347
A0A024R2H1;Q01826;Q01826-2;C9JP21;C9J3I0;H0YN86;C9JLL5;C9J7F3;A0A087WW22;C9JGL9;A0A087WW75;C9IZC5	SATB1	-0.660801	-2.32627	-0.680776	0.359192	0.700394	0.514655	-0.0743523	-0.247942	-0.950387	-0.661118	0.102802	-0.091131	1.29969	1.36435	1.35169
C9J7Z4;B7Z355;A8K568;A0A024R2H2;Q8NCE0-5;Q8NCE0-3;Q8NCE0-2;Q8NCE0;Q8NCE0-4	TSEN2	-1.04095	-1.84688	-1.65069	-0.0409516	-0.255773	-0.218484	0.536146	-0.474499	0.109053	1.99801	0.74297	0.27234	0.958152	0.76371	0.147846
A0A024R2H7;Q96Q11-2;Q96Q11;C9JRS7;F8W8C3;Q96Q11-3	TRNT1	2.2504	0.984383	1.24779	0.970406	0.348671	0.295608	-0.165665	-0.899117	-1.15302	-0.873164	-1.10026	-0.854842	-0.470047	-0.280359	-0.300778
J3QT87;A0A024R2H8;A0A1W2PPJ5;Q96SW2-2;Q96SW2;J3QT51;B4DW89	CRBN	0.345761	-0.467507	-0.601851	-0.286594	1.14848	0.815949	-1.13515	-1.32981	-1.3844	-0.701837	1.66306	1.52575	-0.50033	0.524986	0.383482
A0A024R2I5;Q8N4Q1;A0A024R2F8;Q8N4Q1-2	CHCHD4	0.680275	-0.0530113	0.673031	2.22254	1.39523	1.21954	-0.549084	-0.502292	-0.404752	-0.292967	-0.79589	-0.811516	-0.913009	-0.803765	-1.06432
A0A024R2I7;Q9NS91;Q53H10;F8WE49;H7C3I2;H7C0A5	RAD18	1.42102	1.60065	1.25491	-0.291765	-0.681592	-0.537203	0.0350092	-1.1809	-0.691566	-0.199898	-0.494391	-1.95094	0.751942	0.410916	0.553806
A0A024R2K1;P20339-2;P20339;A0A0A1HAN9	RAB5A	-1.72014	-1.89628	-1.29213	0.441937	0.00499976	-0.182843	0.343835	0.514964	1.10165	-0.100948	1.16962	1.17423	-0.693081	0.753136	0.38106
A8KAN5;A0A024R2L0;Q9NZI7;A0A024R2J0;Q9NZI7-4;C9JWL3;F8WEP8;B3KN18	UBP1	-0.535911	-0.473235	-1.91408	0.304321	0.0750193	0.462101	2.1376	1.29874	1.15484	0.207962	-0.284845	-0.720547	-0.732857	-0.126449	-0.85265
A0A024R2L1;Q8TAF3-3;Q8TAF3;Q8TAF3-4;Q8TAF3-5;Q8TAF3-2;F8W7Y5;F8W6P2;F8W9K4;F8W7Q3	WDR48	-0.127277	-1.17124	-2.62811	0.755985	-0.712727	-0.51267	1.4091	0.751375	0.668609	-0.4416	0.898116	0.395349	0.274395	0.35308	0.0876114
A0A024R2M6;P09110;B4DEN6;Q8NCW8;C9JDE9;H7C131;A0A140VJX0;P09110-2;H0Y4D4;B4E072;O43203;B4DVF4;F2Z2Q6;F2Z3P7	ACAA1	1.31598	1.28817	1.05229	0.870039	0.226544	0.557923	0.760068	0.259735	0.355159	-1.08	-0.914803	-1.245	-1.09035	-1.39432	-0.961443
A0A024R2M7;O95747;C9JIG9;F8WBK9	OXSR1	-2.1188	-1.69913	-1.67274	0.271927	0.506348	0.388154	0.686104	0.808933	0.691727	0.698862	0.809093	0.760222	-0.103428	0.0533073	-0.0805813
C9JAW5;B2R4G1;A0A024R2M9;C9JNU6;Q9Y241	HIGD1A	-0.26528	-0.481701	1.12504	-1.66264	-1.02714	-0.649611	0.569741	-1.84248	-0.603414	0.684154	0.696357	0.521098	0.96096	1.05422	0.920707
A0A024R2N6;P30414;Q6M1B8;A0A087WYW3;Q6N014;C9JMM5;A8K7K2;Q59EC3;Q6M1B6;Q6MZH6	NKTR;DKFZp686J06106	1.25979	1.36028	1.63543	-0.51656	-1.23875	-1.32535	0.762769	-0.598263	-0.137782	0.403755	-1.06874	-0.800786	1.05431	-0.419034	-0.371074
C9J9K3;A0A024R2P0;P08865;A0A0C4DG17;A0A024R7P5;Q96RS2;F8WD59;A0A024RCF2	RPSA;LOC388524	-1.70253	-1.8859	-2.0872	0.596703	0.691101	0.536976	0.386995	0.661043	0.704784	0.331716	0.31296	0.562517	-0.0500823	0.388932	0.551988
A0A024R2P7;Q15024;B2RDZ9;B4DIU0	EXOSC7	1.74249	1.85127	1.6552	-0.147899	-0.110919	-0.146351	-0.710378	-1.08882	-1.11941	-0.634668	-0.686245	-0.62748	-0.211322	0.596013	-0.361473
A0A024R2Q3;P35222;B4DL06;B5BU28;B4DSW9;E7EMJ5;P35222-2;G9GAG7;E9PDF9;E7EV28	CTNNB1	0.046925	0.449195	0.604966	0.311793	0.707769	0.536189	1.21612	1.24765	1.19761	-1.39491	-0.230891	-0.684984	-1.40569	-1.65141	-0.950333
A0A024R2Q4;P61313;E7EQV9;B4DLP4;E7EX53;E7ENU7;P61313-2;B4DEN1;A4D1Q5;E7ERA2	RPL15	-1.27022	-1.19577	-1.04312	-0.342153	0.901477	1.05379	-1.10352	-0.37525	0.172752	-0.741018	1.10384	1.45432	-0.669031	1.01136	1.04255
A0A024R2Q9;Q9NWU1;Q9NWU1-2;C9JQQ2;C9J2G3;B4E3Q7;F8VNS3	OXSM	-0.521978	-1.18523	-1.19095	0.94416	1.2882	1.21147	1.25944	1.16107	0.803066	-0.386825	-0.258704	-0.753164	-0.93257	-1.27545	-0.16252
A0A024R2S0;Q9NW15-2;Q9NW15;C9IYD3;C9JQC9;C9JPY2;C9J670;Q9NW15-3;Q9NW15-5;C9IZD0;C9JA49;Q9NW15-4;H7C3N6;C9JJS5;C9JH90	TMEM16K;ANO10	1.95307	1.69463	1.50499	-0.559352	-0.903778	-0.81642	0.304844	-0.864079	-0.866548	-0.161927	-0.561399	-0.775291	0.615656	0.0188351	-0.583242
A0A024R2T2;Q96AT1	KIAA1143	-0.96814	-0.0405341	-0.202705	-1.50235	-1.27299	-1.74549	0.358268	-0.0722366	-0.312614	1.41362	0.880951	1.09208	0.90082	0.777463	0.693855
A0A172Q398;A0A024R2T5;Q9H5V8-2;Q9H5V8;A0A0Y0BS51	CDCP1	0.493899	0.183048	1.29003	-0.490345	-1.59143	-2.67483	0.953713	0.578318	0.705784	0.387608	0.0792245	0.17269	-0.318239	-0.0773784	0.30791
A0A024R307;A0A024R2U4;Q8WXE1-2;Q8WXE1;A0A0U1RQW3;Q8WXE1-3;A0A0U1RRM7;A0A0U1RQR9;Q8WXE1-5;A0A0U1RQJ8;A0A1W2PQ89	TREX1;ATRIP	0.795158	1.20046	1.13014	-0.66715	-0.945682	-1.5976	-1.17308	-0.725048	-0.811155	-0.401175	0.683492	-0.299092	1.6159	0.87614	0.318696
A0A024R2U5;Q9BQQ3;H7C0J2;B4DTM0;C9J0V5;G3V0G1;Q9BQQ3-2;C9J9V9;Q9BQQ3-3;C9J5S6;B4E1H8	GORASP1	0.675457	1.07031	0.487283	1.0058	0.313069	0.400242	0.565235	-0.121761	-0.0592837	0.110845	-0.665054	-0.35218	0.284041	-0.6329	-3.08111
A0A024R2U6;P52756;Q59HE6;A0A0S2Z549;C9JFQ5;E1CJT4;A0A0S2Z5U0;P52756-4;P52756-2;P52756-5	RBM5	1.9618	1.27329	1.62522	-0.292942	-0.501866	-0.483945	-0.146519	-1.15293	-1.02347	-0.46448	-0.803984	-1.09033	0.912753	0.185931	0.00147091
A0A024R2U9;C9JIF9;P13798;H7C393;H7C1U0;C9JLK2;F8WEH5;H0YFE5	APEH	-1.75628	-1.69898	-1.87198	0.195072	-0.156901	-0.241175	0.805529	0.577997	0.463622	1.1886	0.926237	0.853172	0.393477	0.180896	0.14071
A8KAH7;A0A024R2W3;P13861;A0A0S2Z472;P13861-2;H7C1L0;H7C330;H7C4A9;C9J830;A0A0K0K1I3;B3KY43;Q6DHZ2;A0A024R712;P31323;O60380;Q75MP1	PRKAR2A	-0.916862	-0.52357	-2.14103	2.03496	0.367073	-0.17184	1.49175	0.356725	0.549894	-0.412313	-0.524124	0.0956267	-0.573471	-0.311784	0.678972
A0A024R2W4;Q14118;B4DN78;C9JYS1;C9J196;C9JQL4	DAG1	1.01683	0.732525	0.58812	-0.519521	-2.72495	-0.745721	0.195119	-0.15248	-0.118087	0.272472	-0.451353	-0.558285	0.940616	0.013956	1.51076
C9J8E1;B5BUJ8;B2R8Z2;A8K4K4;A0A024R2W7;Q16644;H7C0G6;C9JPW3	MAPKAPK3	0.565997	-0.523324	-0.308908	0.538356	-1.64482	-0.440866	-0.521773	-0.480098	-1.87208	1.86039	1.09796	1.03043	0.0370997	0.617783	0.04386
A0A024R2X1;A0A024R329;Q9Y5P6;Q9Y5P6-2	GMPPB	-1.91967	-1.20034	-1.44698	1.70227	0.846914	1.20982	0.268184	-0.24302	-0.0921196	0.656613	0.565243	0.322603	0.130162	0.0307528	-0.830436
A0A024R301;Q8NE62;B4DMQ4;C9JYW4;C9J7D8	CHDH	-1.09052	-1.06107	-1.12842	1.40075	1.31799	1.16678	0.972335	1.03701	1.01119	-0.441022	-0.622419	-0.734373	-0.492353	-0.82881	-0.507069
F8W6N3;A0A024R305;Q92560;H0Y8E8;C9J7L9	BAP1	1.3696	0.593686	1.77541	-1.41152	-0.578374	-1.09421	-0.253911	-1.16703	-0.443353	0.0173411	0.190592	-1.24835	1.0646	0.736611	0.448917
A0A024R306;Q9Y2S6;A0A024R1R8	CCDC72;TMA7;hCG_2014768	-2.16815	-0.928528	-0.589402	-1.09448	-0.271927	-0.330227	-0.00893256	1.04987	1.20322	-0.191555	1.29841	1.3485	-0.30665	0.365116	0.624729
A0A024R323;Q9BV23;C9JNE7;C9J010	ABHD6	1.17776	0.777318	0.353314	1.05878	1.43809	0.984701	-0.0504767	-0.530752	-0.394756	-0.855281	-1.72498	-1.67207	0.287891	-0.0134401	-0.836091
A0A024R324;P61586;B4DKN9;Q9BVT0;C9JNR4;C9JX21;A0A0B6XK12;Q5JR07;Q5JR05;C9JRM1;Q5JR06;E9PN11;E9PLA2	RHOA;ARHA	0.262614	-1.23167	-1.74922	-1.11479	0.0561987	0.450909	1.03084	0.331185	0.868387	1.54183	0.475816	0.834419	-1.17842	-1.03836	0.46027
A0A024R325;Q96I99;Q96I99-2;Q3ZCW5;E9PDQ8;B7Z2D5;Q9Y436;H0Y852	SUCLG2	-0.48318	-0.636944	-0.982154	2.22737	1.45558	1.30667	0.533529	0.280875	0.393229	-0.446241	-0.723779	-0.983521	-0.518933	-0.466919	-0.955586
A0A024R326;Q6IPI1;P47914	RPL29	0.517113	0.0785982	0.198222	-1.71373	-1.6965	-1.40729	-0.655718	0.000583945	-0.430914	0.714422	0.429544	0.53655	0.688985	1.54946	1.19068
A0A024R328;Q05655;B4DFV1;Q05655-2;C9K0E3;C9JZU8;C9J9P1;A0A087X0I9;Q04759-3;Q04759-2;Q04759	PRKCD	-1.38825	-0.935817	-1.00515	-0.815366	-0.796678	-0.693845	1.23568	0.595837	0.683262	1.45297	1.36498	1.29527	-0.284401	-0.545394	-0.163111
A0A024R332;Q6I9Y2;A0A024R341;F8WF22;H7C5E3	NIF3L1BP1;THOC7	2.16609	1.67909	1.72223	-0.0566374	-0.477608	-0.664936	-0.364062	-0.551724	-0.783001	-0.655394	-0.666466	-0.761729	-0.0704532	-0.579768	0.0643811
A0A024R333;Q6UXN9;C9JBU3;C9J355	TMEM113;WDR82	-0.936756	-1.35404	-0.573329	1.59333	1.3934	1.7125	-0.162803	-0.0864552	-0.203614	0.239241	-0.172459	0.389781	-0.247846	0.180779	-1.77172
A0A024R355;Q8IV48;B4DWF4;E5RIV7	THEX1;ERI1	0.899472	-0.442374	-0.977707	-1.09502	-1.38332	-1.82064	1.22863	0.338232	0.269494	1.53379	0.0888514	0.0778489	1.14804	0.400421	-0.265723
A0A024R361;Q969S2-2;Q969S2;Q969S2-4;Q3ZCR7;Q969S2-3;E9PPL4	NEIL2	-0.200016	-0.452168	0.0137598	-1.19667	-1.56071	-1.58305	-0.377666	0.174625	0.13809	0.962678	0.00970043	-0.155387	1.70545	0.985819	1.53554
A0A024R366;P49789;A0A0A0MRB0;E9PBZ0;Q5G284;Q1WAB3;Q194U8;Q71VB2;Q0MQR8	FHIT	-1.05562	-1.00107	-2.69499	0.959457	1.13013	1.17288	0.450758	0.417097	0.367881	0.441968	0.0708317	0.340036	-0.0365258	-0.109701	-0.45314
A0A024R370;P82094;P82094-2;B4DQY7;F8WF45;Q6PII6	TMF1	2.1445	1.61217	1.70253	-0.350478	-0.593072	-0.610429	-0.355257	-0.790318	-0.721394	-0.412339	-0.745698	-0.970181	0.291007	-0.0207143	-0.180336
B4DZZ0;B3KQB4;A0A024R371;O75915;F8WF90;C9JQU6;F8WF33;B4DWQ6	ARL6IP5	2.22033	0.916635	1.36928	-1.30038	-1.2003	-1.08816	-0.490804	-0.489761	-0.768131	-0.193063	0.209424	-0.212989	0.675632	0.578245	-0.22596
A0A024R377;Q6IQ32;H0YLN6;H0YM09	KIAA0863;ADNP2	1.7962	1.63193	1.49395	-0.456478	-0.522193	-1.09583	-0.812901	-1.19727	-0.722408	-0.0780634	-0.732155	-0.49818	-0.0465121	0.521483	0.718428
J3KS94;J3QQK6;A0A024R384;P02686-2;P02686;E9PLU9;E9PLQ9;J3KT34;E9PSE2;F5H7N4;E9PQE7;F8WEU6;E9PNZ1;E9PMR5;H0YF02;E9PKX9;H0YEA2;J3QL64;B4DF42;J3QKL5;A8MZH3;A8K1H8;H7BYR8;B7Z3Y6;P02686-6;P02686-5;P02686-4;P02686-3	MBP	-0.614516	-1.82885	-1.65879	-0.168348	-0.356295	-0.391221	1.60542	1.3694	0.896934	1.11537	0.142477	0.375666	0.275506	-0.0744986	-0.688259
A0A024R388;Q9NXG2;Q6MZT3;O60362;B4DFY9;H3BNW0	THUMPD1;DKFZp686C1054;44M2.1	-1.60302	-1.86266	-2.21256	0.581757	0.38126	0.538909	0.327322	0.240084	0.251514	0.539209	0.774529	0.815007	0.359475	0.409177	0.46
A0A024R394;Q9UHD1;A0A024R3C3;Q9UHD1-2;E9PHZ2;Q9NZ93;E9PPQ5;E9PIZ4;E9PSD5;E9PL00	CHORDC1	-1.17818	-1.02981	-1.01417	-0.961372	-0.542646	-0.358843	-0.235937	0.373742	0.159129	1.89039	1.431	1.69777	0.023637	0.329775	-0.584478
A0A024R395;P49959;P49959-3;F8W7U8;P49959-2;Q05D78;F5GXT0;Q9BS79;F5H742;A0A0S2Z438;F5H256	MRE11A	-1.67435	-1.75464	-2.01158	0.658859	0.365583	0.00927245	1.32571	0.345756	0.556516	0.787223	0.47331	0.139886	0.641672	0.195556	-0.0587712
A0A024R396;Q9H0W9;A0A087WT99;Q9H0W9-2;E9PPB5;E9PQS1;A0A024R3B0;Q9H0W9-3;Q9H0W9-4;E9PIP1;E9PJU8;E9PR95;E9PSC3;E9PLC5;E9PLB3	C11orf54	-1.8182	-1.51736	-2.07677	0.156891	0.59188	0.43994	0.389703	0.779042	0.770767	0.209445	0.97902	0.83744	-0.442054	0.431435	0.268821
A0A024R3A2;Q9BTE7;H0YCN4;B4DP84;E9PM04;E9PQV9	DCUN1D5	-1.21001	0.185576	-2.28986	-0.378024	0.927933	1.67993	-0.24104	0.496353	0.785092	-0.459239	0.890044	0.793794	-0.909099	-0.220948	-0.0505034
E9PKT4;A0A024R3A5;Q8N131-2;Q8N131	TMEM123	0.372316	-0.707999	-0.117414	-0.656324	0.369186	1.8024	0.616717	-0.549927	0.267015	-1.74703	-1.27612	-1.08735	0.420226	1.37643	0.917874
A0A024R3A8;Q9BRL6-2;Q9BRL6;A4D2F7;A4D2F6	SRP46;SRSF8	1.84086	1.75032	1.27439	0.433112	-1.34519	-0.304914	-0.823167	-1.14086	-0.780273	-0.496004	-0.47414	-0.695021	0.133509	0.509841	0.11753
A0A024R3C2;O43325;H3BNK2;H3BNA8	LOC57149;LYRM1	-0.591054	0.172032	-0.462609	2.32037	1.14236	1.58638	-0.00821496	-0.44047	-0.0947919	-0.575791	-0.777594	-0.833629	0.0842645	0.0149478	-1.53619
A0A024R3C4;Q7Z4H8;B2R8W4;Q7Z4H8-2;Q7Z4H8-3;H0YEM3	KDELC2	-0.0821871	-0.255375	-1.89526	1.61703	1.05685	1.5841	-0.101606	0.878262	-0.293351	-1.0777	-1.40814	0.188145	-0.178256	0.0709864	-0.103505
A0A024R3C7;Q13315;B4DSP3;Q68DE6;E9PIN0;E9PRG7;Q6P7P1;M0QXY8;E9PIQ5;A0A087X0E9;Q59GH6;E2I6F3	ATM	-2.49042	-0.452329	-2.11159	0.280658	0.560279	0.496041	0.600714	0.366363	0.557157	0.389016	0.6428	0.569537	0.333947	0.701841	-0.444014
A0A024R3D4;Q8ND24;Q8ND24-2;E9PN76;E9PRE9	DKFZp547C195;RNF214	-1.17518	-1.01234	-2.00887	-0.472223	-0.700649	-1.14726	0.817218	0.679383	0.528603	1.32413	0.920204	0.999043	0.411929	0.384322	0.451701
B4DJX1;Q86YI5;A0A024R3D8;P10515;E9PEJ4;H0YDD4;B4DS43;B4DLQ2;Q01991;Q16791	DLAT	-0.661221	-1.01155	-1.24022	1.76209	1.16323	0.99702	1.09198	0.863155	0.988256	-0.57461	-0.730446	-0.636398	-0.610625	-0.779959	-0.620697
A0A024R3H2;Q92673;E9PS32;B4DHG9;E9PP43;B4DYT0;E9PPB3;B4DJ13;E9PKB0;B4DG45	SORL1	-0.459265	0.400661	-0.718547	0.466939	0.958593	0.568936	0.601777	1.55716	0.870346	-2.27056	0.438002	0.188112	-1.41223	-0.489595	-0.700334
A0A024R3J1;Q14134;Q14134-2;Q53G41;Q0P6H7;B7Z5V8;B7Z8U9;E9PIQ2;H0YD78;H0YF27;E9PI31;E9PLI4;E9PJ94;E9PPX1;E9PM74	TRIM29	1.90313	1.69736	1.68015	-0.585137	-0.696086	-0.631655	-0.781477	-0.766477	-0.795911	-0.595867	-0.691019	-0.688721	0.366867	0.337479	0.247363
A0A024R3K1;O60487	EVA1;MPZL2	-0.579075	0.208406	-0.044875	-1.11222	0.5489	0.564308	1.24635	1.10338	1.36763	-0.0424859	-0.338346	-0.071977	0.286138	-0.568005	-2.56813
A0A024R3K2;Q96CM3;Q96CM3-2;E9PJV3;B4DUN4	RPUSD4	1.73219	1.23218	1.33064	0.439438	-1.01936	-0.406294	0.0881268	-0.452569	-0.115144	-1.0482	-0.296764	-0.327227	1.01014	-1.92768	-0.239466
A0A024R3K9;Q6P4R8-3;Q6P4R8;A0A024R3N2;Q6P4R8-2;E9PQ59;B4DSL1;E9PJE1;E9PM88;E9PQB0;E9PJU3;E9PJG2	NFRKB	2.16402	1.22926	0.892074	-0.8615	0.583742	0.275978	-0.623385	-1.09788	-0.858063	-0.849078	-0.284216	-1.47012	0.687425	-0.0714302	0.283173
E9PMJ2;J3KP39;A0A024R3L8;Q9BPY3;G3V179;E9PMW3;E9PIM5	FAM118B;FLJ21103	-0.945426	-0.778099	-1.43652	0.950625	0.354384	0.432638	-1.9363	0.474795	0.423971	0.993124	0.743021	0.581995	0.862389	0.685123	-1.40572
A0A024R3M1;Q9P016;Q9P016-2	THYN1	0.77456	0.99876	-0.81147	0.0635556	1.08281	0.282678	-0.376721	-1.68142	-1.64526	-0.0454091	-0.438093	-0.312229	1.87994	0.806949	-0.578651
A0A024R3N3;A0A140VJE9;Q06481-3;Q06481-6;Q06481;B4E3I5;Q06481-4;Q06481-2;Q06481-5;B4DTV1;B4DKY3;E9PQS3;E9PSC7;E9PK76	APLP2	1.58654	1.96198	1.44368	0.430376	0.136495	0.00348805	-0.241396	-0.822289	-1.48557	-0.0937631	-0.962343	-0.973051	0.0356515	-0.533275	-0.486532
A0A024R3P9;Q9H3P7	ACBD3	-0.75094	-1.67971	-1.6564	1.86309	0.10475	0.363687	1.25909	0.271964	0.82795	0.787026	-0.0699859	0.110384	0.135409	-0.906382	-0.659939
A0A024R3Q3;P84077;B4DJC8;B4DEB9;B4DN70	ARF1	-1.53063	-1.44381	-1.4469	0.974744	1.58711	1.22003	0.770808	0.619826	0.529058	0.245398	0.0717409	0.158643	-0.552894	-0.869293	-0.333831
A0A024R3Q6;Q9NVF7;B4E0H5;Q9NVF7-2	FBXO28	2.21584	1.424	1.23923	-0.0445799	-0.281837	-0.295796	0.584097	-0.499761	-0.494286	-0.54954	-0.0410639	-1.1755	-0.611757	-1.56628	0.0972233
A0A024R3R0;Q7Z7F7;Q7Z7F7-2;X6R631;X6RIW1	MRPL55	1.66841	0.949316	1.07496	1.48282	0.563898	0.443978	-0.163245	-0.191679	-0.518021	-1.12193	-1.6024	-1.30184	-0.30358	-0.390698	-0.58998
A0A024R3R1;Q4LE39-2;Q4LE39;Q4LE39-3;X6RCR8;A0A024R3V1;H7C5R6;Q4LE39-4;H0Y7Y8;A0PJ81	ARID4B	1.90926	1.665	1.62367	0.77239	-0.208562	-0.49851	-0.913325	-0.420594	-0.285072	-1.03713	-1.12112	-0.603291	-0.276532	-0.237687	-0.3685
A0A024R3R5;Q14739;C9JXK0;B4E0Z3;C9JES9	LBR	1.15245	1.62826	1.67853	-0.0348067	0.672652	0.406301	-1.69222	-1.23378	-1.28077	-0.523641	0.0457994	-0.024651	-0.471886	-0.21902	-0.103231
A0A024R3S1;Q9H425;Q9H425-3;Q9H425-2;E5RI90;E5RFY9	C1orf198	-0.367597	-0.790592	-0.567593	-0.574164	-1.51757	-2.15182	0.659785	0.154773	-0.0278355	0.987142	0.239318	0.690568	1.3512	0.839183	1.0752
A0A024R3S3;Q8NI60;B4DVB7;Q8NI60-3;Q5T7A2;A1L377;B4DN23;Q8NI60-4;B4DED1;B4DU83;Q8NI60-2	CABC1;ADCK3	-0.0441623	-0.514549	-0.363855	1.39536	1.63198	1.31357	0.845729	0.787745	0.643991	-0.932128	-0.785652	-0.789399	-1.09417	-1.13277	-0.961697
A0A024R3T3;O94886;B3KMR6;Q2HIZ8;X6RI56	TMEM63A	0.307666	0.0792495	0.0863126	0.96894	0.722981	0.753509	0.503998	0.39519	-0.147743	-0.0288699	-0.0803896	0.107012	0.0549683	-3.35787	-0.364951
A0A024R3T8;P09874;B4E0E1;B2R5W3;Q05D33;Q6PJL0;Q5VX84;Q5VX85;Q96P95	PARP1	-0.845669	-0.399319	-1.22361	0.0726265	-1.36931	-1.40854	2.2329	0.910166	0.969492	0.889244	0.265787	0.0750964	0.171132	-0.336748	-0.00323832
A0A024R3U8;Q8WWC4;H7C0V0	FLJ22555;C2orf47	-0.747298	-1.11014	-0.909615	1.53287	1.56364	1.432	0.492522	0.838473	0.868015	-0.703915	-0.568363	-0.314213	-0.638027	-0.923995	-0.81195
A0A024R3U9;P20338;A0A0A1HAV9;Q53GC2;A0A023HJ61;A0A087WYT5	RAB4A	-0.373367	-0.0116989	-2.03977	1.46883	0.907976	1.34423	0.852852	0.0401894	-0.0213637	0.214497	-0.343521	0.0178103	0.344941	-1.91297	-0.48864
A0A024R3V0;Q9NUQ6;Q9NUQ6-4;Q9NUQ6-3;B8ZZZ7;F8VT91;C9JKE4;F2Z2S1;C9IZC3;C9J8M7;H7C2G5;Q4ZFW0;F8WAV0	DNAPTP6;SPATS2L	-0.277307	-1.37188	-1.17455	-0.00908357	-0.916341	-1.03105	1.47567	0.532579	0.0865818	1.77961	1.0588	1.16396	-0.225678	-0.528011	-0.563305
A0A024R3V4;Q9H2H8;H7BZ14;B8ZZ77;A0A0S2Z5A8;Q9H2H8-2;C9K058;F8WC82;C9J4N2;Q86UR0;A0A0S2Z5X8	PPIL3	-0.640676	-1.94261	-1.58347	-0.599955	-0.57622	-0.45493	1.29456	-0.0165204	0.350651	1.62231	0.877052	0.393514	0.932686	0.422253	-0.0786317
Q658J0;A0A024R3V5;A0A024R3V7;Q9GZT8-2;Q9GZT8;Q9GZT8-3;E7EXA3;B8ZZI0;C9JN42;H7C1A8	DKFZp762L015;NIF3L1	-1.55846	-2.06579	-0.958085	0.204576	1.10591	0.5008	0.332124	0.778444	0.747082	0.889911	0.828269	0.981814	-0.839924	-0.482434	-0.464236
A0A024R3V8;Q99598;C4P0D6;C4P0D4;Q5VVQ1;Q7Z3N9;Q9NRI2	TSNAX;DISC1	-1.44475	-1.77648	-2.12471	0.307093	0.245742	0.271826	1.03406	0.787422	0.693826	1.02411	0.662842	0.413375	0.303103	-0.280055	-0.117403
A0A024R3W4;O95749;O95749-2;C9J6G3;C9J7M1	GGPS1	-1.12971	-2.74045	-1.17531	0.55934	0.404639	0.157711	0.622744	0.501233	0.390388	1.10355	0.807895	0.75707	-0.120639	-0.258435	0.119987
A0A024R3W5;Q9ULF5;E7ENT5;E7EV45;Q9ULF5-2	SLC39A10	0.988616	0.475814	0.20665	-2.05801	-1.27577	-1.62436	0.548134	1.23856	0.783464	-0.894205	0.56819	0.318141	-0.27271	0.562633	0.434854
A0A024R3W7;P24534;A4D1M6;C9JZW3;F2Z2G2;F8WF65	EEF1B2;LOC392793	-0.0448644	-1.14785	-0.655781	0.184263	-1.62588	-1.5401	0.569471	-0.349653	-0.169742	1.50295	0.89041	1.41913	0.353139	1.12778	-0.51326
A0A024R3X4;P10809;B3GQS7;B7Z597;B7Z5E7;Q53SE2;E7EXB4;A0A0S2Z415;P10809-2;C9JL25;C9JCQ4;C9JL19;C9J0S9	HSPD1	1.53504	1.52023	1.65545	-0.306423	0.0220074	-0.307633	-0.506662	0.162086	0.178479	-1.62621	-0.703942	-0.800555	-1.25783	-0.343279	0.779248
A0A024R3Z2;B8ZZN6;P63165;B8ZZJ0;B9A032;B8ZZ67;P63165-2;G2XKQ0	SUMO1	0.6356	1.27817	0.345138	-1.55242	-1.1926	-0.797437	-1.70905	-0.873457	-0.459212	0.392602	0.556616	0.81004	1.14452	0.569422	0.852067
Q53TN2;A0A024R3Z5;O43813;Q6FHH6;B2R602;E9PHS0;F8WDS9;B4DGM7;H7C2E3	LANCL1	-1.28269	-1.83727	-1.86163	0.322579	-0.262654	-0.584098	0.424598	0.0219164	0.10389	1.08679	1.09021	0.89734	1.15678	0.489445	0.234799
C9JG97;A0A024R410;C9JEH3;Q13685;C9JTS3;Q59EM1;H7C0R2	AAMP	-0.451888	1.23902	0.512305	1.51242	0.123135	0.623875	-0.860497	-2.3582	-1.45616	0.302936	0.0241957	0.0119193	0.882378	0.00945647	-0.114891
B4DYU9;A0A024R411;Q13416;B8ZZ80;C9JK08	ORC2L;ORC2	1.15053	0.767848	0.875844	-2.53032	-1.19646	-1.14013	-0.0289007	-0.113256	-0.24976	0.127104	-0.0841474	0.406447	0.0567031	0.986864	0.971631
A0A024R413;O43676;C9JKQ2	NDUFB3	1.92909	1.04479	-1.1739	0.288545	1.38573	0.979447	-0.791446	0.164553	0.745022	-0.755736	-0.951407	-0.656404	-0.919351	-0.479298	-0.809641
B3KMB8;A0A024R419;Q9NYY8;Q9NYY8-2	KIAA0971;FASTKD2	0.930479	0.791065	0.808473	1.32877	1.44094	1.1171	-0.370223	-0.972156	-0.921527	-1.29338	-1.37545	-1.01354	-0.128931	0.117838	-0.459456
A0A024R442;Q53SB6;E7ETB3;Q9ULA0;B7Z7F0;E7EMB6;A0A024R443;Q9BSS9;C9JBE1;Q9HAC6;F8WAN0;B7Z822;B9ZVU2;E7EPX3;E5RJ35;C9J1E2;C9JRG3	DNPEP	-1.79736	-1.54519	-1.85758	0.243953	0.460277	0.466975	0.265816	0.441248	0.365915	1.23264	0.978157	1.09228	0.284731	-0.100705	-0.531155
A0A024R462;P02751-6;P02751-5;P02751-17;P02751-3;P02751-11;P02751;P02751-7;P02751-15;B7ZLE5;P02751-12;P02751-10;P02751-9;P02751-14;P02751-13;P02751-8;P02751-4;Q6MZF4;P02751-16;P02751-2;Q6MZM7;Q68CX6;B4DU16;Q59G22;B4DTK1;Q6N084;H0Y7Z1;Q53S27;Q9H382;Q7L553;Q6PJE5;B4DN21;B4DTH2;A6YID5;A6YID3;A6YID2;A6YID6;Q5CZ99;A6YID7;A6YID4	FN1;DKFZp686K139;DKFZp686O12165	1.03184	0.111898	-0.206423	-0.470025	-1.79141	-1.28432	-0.589812	-0.816565	-1.07991	0.257471	0.378196	0.638114	1.57203	1.16437	1.08455
A0A024R464;Q9H8Y5;B8ZZS4;B4DZT1;C9K022;B4E0V1;C9JS61;C9JQZ3	ANKZF1	0.310883	0.273404	-1.17245	-0.625038	-2.14974	-0.326531	1.01098	1.86323	-0.0465167	0.621225	0.903185	0.204627	-1.13184	-0.241739	0.506332
A0A024R471;Q9H9Q2;J3KQ34;A0A087X1P5;Q53GQ2;J3KQ41;Q9H9Q2-3;B3KW51;A0A024R478;J3QT73;Q9H9Q2-2;J3QT95;B3KV02;J3KQV6;J3QT67;J3QT66;J3QT69;J3QT50;J3QT43;Q6ZTQ7	COPS7B	-0.338196	-2.91968	-1.69196	0.0747353	0.285743	0.736921	0.574454	0.135171	0.198732	0.561674	0.444276	0.529142	0.476821	0.579387	0.352773
A0A024R473;Q9H9J2	MRPL44	0.289986	-0.470666	0.096376	1.96358	1.49359	1.23588	0.241452	0.131217	0.235072	-1.14946	-1.1925	-1.60603	-0.655132	-0.322749	-0.29062
Q53S54;A0A024R475;Q13618-2;Q13618;B7Z600;Q13618-3;A0A087WTG3;H7C399;H7C1L6;A0A087X1R9	CUL3	-1.17545	-1.17527	-0.649995	0.98294	0.812888	0.43402	-1.34341	-0.648432	-1.36299	1.8715	0.284695	0.698518	0.0665867	0.84207	0.362316
A0A024R482;Q96IJ6;Q96IJ6-2;A0A087WUI8;A0A0U1RRC2;C9J255;F8WD54;B4DJR0;C9JAH0	GMPPA	-3.24293	-0.683128	-0.471468	0.158253	0.524826	0.640667	0.530933	0.231808	-0.0430301	0.369148	0.695157	0.951553	-0.115215	0.455843	-0.00241544
A0A024R488;Q8IWB7;Q9H8N9;C9JJ54	WDFY1	-0.882094	-1.39279	-1.35388	-0.0149995	1.49885	1.58811	-0.531937	1.44118	0.64212	-0.718648	0.30854	0.195379	-0.941555	0.504214	-0.342497
A0A024R496;Q9Y376;A0A087X0K1;Q7Z4X0;Q53RN7	CAB39	-0.370766	-0.343428	-2.34819	0.539645	0.721339	0.347786	0.290905	0.513053	0.25138	0.953752	0.767315	0.526565	0.222227	-2.24332	0.171737
B2RBE0;A0A024R497;O95573;B3KN05;B3KMA6;Q6PIM8;F5GWH2;F5H062;C9JC11	ACSL3	0.298253	0.644991	0.0133397	2.16876	1.29654	1.19721	0.138321	-0.0892618	0.00510091	-1.16873	-1.02069	-1.26334	-0.775936	-0.704066	-0.740502
A0A024R4A0;P19338;B3KTP9;B3KM80;Q6ZS99;Q9BQ02	NCL	1.50909	1.13121	1.15049	-1.11335	-1.30498	-1.48131	-0.795861	-0.887224	-0.724551	-0.00308261	0.219994	0.256128	0.117144	0.798797	1.1275
A0A024R4A5;Q6Y7W6-4;Q6Y7W6-5;Q6Y7W6;I1E4Y6;Q6Y7W6-3;E7ESB6;C9JHW1;B4DRT8;C9J0V6;C9JHT0;C9JRZ2;B4DLU7;F8WCD5;C9JPV7;C9JXQ0;C9JH18;C9JH78;C9IYH5;C9JW88;C9J1A6;A0A1U8QZH8;C9JZC0;C9J7G1;B8ZZD2	TNRC15;GIGYF2	-1.91374	-1.58156	-1.43706	0.184343	-0.0574946	-0.264978	0.38111	-0.377814	-0.219233	0.282832	1.16397	0.578069	1.17757	1.02783	1.05615
Q96BA2;A0A024R4B2;O00506;B4E185;A0A0S2Z4Y2;B4DVS7;O00506-3;O00506-2;Q5CZ67;B4DMA5;H7C279;C9J6L2;C9JCC0;C9J232;A0A0S2Z503;C9JN58;E7EM58;B4DZ52	STK25;DKFZp686J1430	-2.437	-1.80465	0.833168	-0.763652	-0.177878	-0.0550539	-0.00744225	0.527707	0.148737	-0.0188588	0.819858	0.8236	0.227302	0.858337	1.02583
Q7Z518;A0A087WXC5;A0A024R4B3;O95299;E7ESZ7;A8K413;Q53SW4;O95299-2;Q59FM0;C9J6X0;H7C2W5;H7C1Y7;H7C2X4;Q8N1B9;Q53QE8	NDUFA10	-0.185033	-0.594916	-0.419477	1.27751	1.1173	1.22548	1.42182	1.00332	0.723112	-0.789581	-1.03617	-0.992176	-0.632002	-0.762784	-1.3564
A0A024R4B7;Q9H3M7;B1ALI9;B4DVM7;Q9H3M7-2;B4DVR8	TXNIP	0.813047	0.31078	0.476699	-2.29238	-1.78001	-1.45014	0.700283	0.395085	0.149497	0.448656	0.690412	-0.235881	0.667125	0.433543	0.673285
E9PGT6;B2R8N1;A0A024R4D1;Q99627;Q99627-2;H7C3S9;B4DFF9;F8WEF2	COPS8	-1.09852	-1.19572	-1.80279	-0.477624	-1.44743	-0.555527	0.336724	0.560618	0.291484	1.1369	0.941227	0.801789	0.986873	0.672914	0.849093
A0A024R4D7;Q9NSA3	CTNNBIP1	-0.964326	-1.46305	-1.72268	-0.102376	0.261024	-0.0105767	-1.52127	0.739028	0.504431	1.56664	0.911537	0.898569	0.813956	-0.0231576	0.112241
Q53GL1;A0A024R4E1;Q9HAN9;B1AN62	NMNAT1	0.0254006	0.17677	-0.982793	-0.0580307	1.58221	1.70836	-1.49545	-0.712256	-0.881965	1.31113	0.39258	-0.799308	0.76326	-0.0510422	-0.978863
A0A0A0N0L3;A0A024R4E2;Q13148;B1AKP7;G3V162;A0A087X260;A0A087WYY0;A0A087WX29;A0A0A0N0M3;B4DRW3;A0A0A0N0N3;K7EN94;A0A087WXQ5;K7EJM5;A0A087WV68;A0A087WXV3;Q13148-4;A0A087WW61;A0A087WX67;A0A1W2PNU8;A0A087WZC9;A0A087WYE7;A0A087WZM1;A0A087WTZ4;K7EL26;K7EJ99;A0A0A0MSV7	TDP43;TARDBP	1.45636	1.53007	1.68506	-0.525633	0.417129	0.571839	-0.102043	0.121774	-0.13201	-1.24959	-0.916449	-1.49321	-0.845289	-0.705553	0.187544
A0A024R4E5;Q00341;B2R5V9;Q00341-2;H0Y394;Q96CF6;Q6ZS03;Q2HJC8;Q6ZN49;H7C0A4;Q5HYC5;C9JIZ1;C9J5E5;H7BZC3;C9JZI8;C9JHZ8;C9JES8;C9JHS7;C9JT62;C9JK79;C9JBS3;C9JEJ8;C9JHN6;C9JQ82;C9JMQ6;H7C3D0;C9J739	HDLBP	-1.32721	-1.32132	-1.32565	-0.198573	-0.577838	-0.519605	0.0795752	-0.686325	-0.562557	1.16228	0.919497	0.596638	1.21206	1.15643	1.39259
A0A024R4F1;P06733;E2DRY6;P06733-2;K7EM90;A4QMW8;D3DTL4;Q9NPL4	ENO1	-1.47595	-1.58038	-1.54018	-0.18811	-0.0679961	-0.16656	-0.127048	0.228151	0.239248	0.923286	1.5965	1.60921	-0.448278	0.313663	0.684435
A0A024R4F4;M0R2B7;P28340;Q308M6;M0QZR8;Q59FA0;M0R3H8;M0QXE6;M0QZB4;M0QXQ2;M0R2I8;M0R2J2	POLD1	-1.4742	-1.66765	-1.02843	-1.11722	-0.13504	-0.380169	0.191205	-0.327313	0.279132	1.07169	1.40504	1.51464	0.496154	0.53344	0.638713
A0A024R4G1;Q8N1G4	LRRC47	-1.74536	-1.91414	-1.55019	0.118333	-0.285746	-0.407878	0.98502	0.87876	0.894808	0.853188	0.762297	0.799663	0.24102	0.241673	0.128554
B2R5M9;A0A024R4H0;Q02809;Q02809-2;B4DGN8;B4DHT1;Q5JXB7;Q5JXB8	PLOD1	1.70727	1.33522	1.59044	0.105634	-0.147572	-0.629745	0.441361	-0.077668	0.194045	-1.63577	-1.0012	-1.24994	-0.697786	0.466068	-0.400349
A0A024R4H4;Q4R9M7;Q4R9M8;A0A087WWA3;Q4R9M9;O60333-2;O60333;O60333-4;O60333-3;B4DMF3;A0A0U1RQL3	KIF1B;KIF1Bbeta	-0.344505	-1.02463	-1.13722	-0.856851	-0.759535	-2.21038	0.595079	0.3511	0.184276	1.22872	1.00519	0.990409	0.598417	0.593283	0.786643
X2J289;B8K1J4;A0A024R4H6;P49862;P49862-2;M0QYU8;X2J4X7;B4DHX9	KLK7	1.55513	1.14482	1.12834	0.740545	-0.0502144	0.45101	-0.683639	-1.42817	-1.81613	-0.262312	-0.828688	-0.829264	0.970089	-0.203328	0.111813
A0A024R4I7;Q8WZA0;Q8WZA0-2;K7ES95	LZIC	-2.91156	-1.38766	-0.699457	0.805575	0.516678	0.417381	0.451257	0.49101	0.297695	0.733507	0.601611	0.624093	0.272352	0.115488	-0.327977
A0A024R4J8;A0A1R3UCE8;Q92876;Q92876-2;Q6JIA6	KLK6	0.982528	0.996683	0.989209	1.66798	0.94555	1.23435	-0.399553	-1.10976	-1.24024	-0.404158	-0.800662	-0.780069	-0.591849	-0.91848	-0.571535
Q75MT9;Q6FHZ0;A0A024R4K3;P40926;Q0QF37;G3XAL0;P40926-2;B3KTM1	MDH2	-1.69748	-1.36475	-1.16399	1.54025	1.3028	1.25018	0.789668	0.31836	0.401154	-1.08612	-0.0548615	-0.14044	-0.318094	0.276256	-0.0529248
A0A087WZA9;A0A024R4K9;A0A087X266;Q9BXJ8-2;Q9BXJ8	TMEM120A;TMPIT	0.683507	0.139834	0.221591	-1.95874	-1.95412	-0.164804	0.890839	0.313834	0.376629	0.409776	0.709601	0.820821	-1.64484	0.698118	0.457961
A0A024R4M0;P46781;B5MCT8;C9JM19;B7Z732;F2Z3C0;A8MXK4	RPS9	-1.69977	-1.44514	-1.63474	1.417	1.39181	1.32938	0.422617	0.148626	0.242676	0.133489	0.0840275	-0.104914	0.0369305	0.219142	-0.541144
A0A024R4M8;Q8NBN7;Q8NBN7-2;B2RDH1;G8JLA1;B3KVA3;A8K6B4;K7EMY5;K7EQB5;K7ERV1	RDH13	1.21015	1.27067	0.979497	0.295539	1.17522	1.31737	0.0448525	-0.241286	0.0180291	-1.413	-0.913252	-1.40334	-0.814678	-0.576726	-0.949059
W8GIV4;W8GIU9;W8GN33;W8GJG8;W8GWD5;W8GWD1;W8GRM7;A0A024R4N7;Q6ICR6;O43240;M0R132;A0A1W5R407;W8GJG4	KLK10	-0.823293	-1.97551	0.19314	1.78748	1.55966	1.6895	-0.182792	-0.351069	-0.349805	-0.19452	-0.147399	-0.637433	-0.0538097	-0.156543	-0.357613
A0A024R4N9;Q9BSV6;E7EQB3;B0V3J0;A9C4B9;A0A0G2JNK5;B4DT51	TSEN34	-0.958079	-0.859511	-0.165234	-0.257571	-2.85925	-0.285389	0.612219	0.300474	-0.0958491	0.844835	0.606805	0.712818	0.798574	0.83836	0.766801
M0R0F0;A0A024R4Q8;P46782;Q53G25;M0R0R2;M0QZN2;Q59EK8	RPS5	-2.07351	-1.03145	-1.08557	1.25759	1.06012	1.84241	-0.874701	0.167906	0.169038	-0.461713	0.212312	-0.0145141	0.110734	0.307964	0.413387
A0A024R4R3;O75175;B7Z6J7;O75175-2;Q6ZMJ6;H7C148;H7C3F5;O75175-3;H7C5J4;A0A0G2JPP0;H0Y5X7;A0A087X0F9	CNOT3	-1.29411	-1.83548	-1.73165	0.927854	-0.149696	0.167041	0.579537	-0.155271	-0.516839	1.32486	0.942548	0.820729	1.0368	-0.159138	0.0428099
A0A024R4S0;O43633;M0R1L7;M0QXX8;M0R1T5	CHMP2A	-1.51685	-1.74726	-0.660687	-0.367713	-1.24802	-1.02519	0.972643	0.445614	0.616653	1.17986	1.03917	0.871598	0.529453	0.540218	0.370515
A0A024R4S1;Q9Y6I3-3;Q9Y6I3;Q9Y6I3-1;B4DU91;D6RBI9;D6RBR6;D6RFG3;D6REL6;D6R907	EPN1	-0.431235	-0.959498	-0.97752	0.778206	1.70354	1.73434	1.18469	-0.415957	-0.779467	-0.45421	0.0113104	-1.14963	-1.06625	0.0675921	0.754086
A0A024R4T4;P61081;M0QX69;M0QYI6	UBE2M	-1.59628	-1.46863	-1.80035	-0.526849	-0.154834	-0.0429321	-0.018619	0.522489	0.237369	1.17357	1.44017	1.20461	0.0459512	0.366397	0.617942
A0A024R4U3;Q14166;V9GY16	TTLL12	-1.65933	-1.91403	-1.97188	0.870569	0.600982	0.569175	0.718624	0.259692	0.183823	0.84381	0.709449	0.554508	0.289643	-0.141339	0.0863006
A0A024R4X0;P00387-2;P00387;P00387-3;Q6ZVI6;B1AHF3;Q6TGM5	CYB5R3	-1.46309	-1.51605	-1.15977	0.795308	1.2947	1.1287	1.2881	0.940336	0.961129	-0.487755	-0.122325	-0.150065	-0.56079	-0.222885	-0.725543
A0A024R4X7;Q9UKX7;Q9UKX7-2;B4E2D3;B0QY21;X6RKQ2;B1AHA5	hCG_1989366;NUP50	1.84925	1.72145	1.63581	-0.0141161	-0.396212	-0.334865	-0.900619	-1.14701	-1.43339	-0.346543	-0.33435	-0.352424	-0.273714	0.218089	0.108659
A0A024R4Z4;A0A024R4Z1;Q96JP5;A0A0A6YYC7;Q96JP5-2;A0A024R557;H3BTR0;B4DIN6;A0A024R7E6;Q96CK0	hCG_2042749;ZFP91;ZFP91-CNTF;hCG_2039447	-0.0180194	-0.26155	-1.15274	-2.76033	-0.613796	0.56544	-0.677664	0.218379	0.348078	0.460547	1.14336	1.09205	0.424881	0.678456	0.552909
A0A024R4Z6;Q08945;A0A0U1RRK2;Q59GH7;E9PMD4;E9PPZ7	SSRP1	-0.329739	-0.925656	-1.31676	-0.809859	-0.394896	-0.443814	2.4274	1.44655	1.36038	0.204181	-0.00362916	-0.307978	-0.14447	-0.447506	-0.31419
A0A024R525;P02794;G3V192;Q6NZ44;B3KXC3;G3V1D1;Q8TD27;E9PPQ4;E9PRK8;A9JQE1;E9PQR3;E9PKM5;E9PK45;D3DPG2	FTH1	0.232341	-0.356402	-1.66124	0.723275	0.745741	1.12699	-1.55133	-1.25997	-1.21319	0.32886	0.499091	-0.325162	1.21332	1.05486	0.442805
A0A140VJH7;A0A024R529;Q3LXA3;H0YCY6;Q3LXA3-2;E9PJG8;I3L252;Q9UFX5;A0AUP5;E9PQR1	DAK;TKFC	-1.93332	-1.82945	-1.80228	0.229689	0.094922	0.107948	0.270937	0.419601	0.337856	0.688351	0.825723	0.911038	0.111909	0.738083	0.82899
A0A024R534;O94776;O94776-2	MTA2	1.13258	1.23002	1.74346	0.447443	0.540999	0.434534	-1.30137	-1.51273	-1.40428	-0.700898	-0.452548	-0.667296	0.177108	0.554353	-0.221374
A0A024R542;Q9C0C2;B3KXS7;Q9C0C2-2;E9PKK0;Q86TK2;E9PKE7	TNKS1BP1	-1.81752	-1.81063	-1.88582	0.553962	0.298423	0.608572	0.162388	-0.141985	-0.0274884	0.913068	1.00547	0.572616	0.660807	0.569778	0.338364
A0A024R546;Q9C0B5-2;Q9C0B5;H0YEF4;Q9ULC8-2;Q9ULC8	ZDHHC5	0.800109	0.544165	0.963692	-2.23999	-1.51462	-1.20675	-0.122989	0.0615534	0.443295	-0.655223	0.139706	0.166902	0.380024	1.22377	1.01636
A0A024R562;Q92934;B4DZQ9;F5H1R6;F5H3B1;F5GYS3;A8MXU7	BAD	0.800444	0.49424	1.25096	1.61335	0.442258	1.56351	0.188427	-0.745419	-0.661198	-0.336643	-0.614186	-0.965004	-0.684366	-0.609316	-1.73705
A0A024R563	PPP1R14B	-1.03925	-0.859485	-1.46988	-1.38789	-0.476159	-0.48858	0.750532	-0.0883507	-0.174419	1.94181	0.827862	0.961998	1.25985	-0.00062455	0.242587
A0A024R565;Q9UI30;F5GX77;Q9UI30-2;F5GYQ2	HSPC152;TRMT112	-0.811823	-0.902856	-0.739506	2.84039	0.422657	0.601563	-0.499825	-0.395369	-0.283712	0.122317	-0.702713	-1.07151	-0.0842444	0.542561	0.962066
A0A024R566;Q15637-6;A0A024R588;B4DJU4;A0A024R5D9;A0A024R572;Q15637-4;Q15637-3;Q15637-2;Q15637;B4DSE4;Q15637-7;B4DX42;Q14820;F8WEV5;C9J792	SF1	2.0318	1.28702	1.20252	-0.76443	-0.990561	-0.84338	-0.185709	-0.910553	-1.39559	-0.337521	0.0717624	-0.298914	0.0865543	1.2007	-0.15369
A0A024R570;A0A024R5E3;A0A024R5D2;O00255-3;O00255-2;O00255;Q9UE24;E7ET29;G9G6R5;Q9GZQ5;C9DZM4;E7ENS2;E7EPR4	MEN1	1.25944	0.221718	0.593125	0.666611	0.239926	0.626592	0.663506	0.128054	0.583422	0.0708991	-1.07022	-1.54268	0.0876314	-2.6034	0.0753672
A0A024R573;Q7L266;B3KR33;Q9BRH2;Q7L266-2;A0A087WUG3;E9PJK6;B4DLU4;A0A087WZI5	ASRGL1	-0.0696336	-0.266353	-1.87972	-0.0833461	-0.232647	-0.594409	0.510278	0.125138	0.297842	1.92606	1.23194	1.15679	0.100485	-0.57903	-1.6434
A0A024R576;O95159;E9PQ47;E9PNY1;B4DHV1;E9PMQ3;E9PQA5;E9PJX1;E9PJ47;H0YCU8	ZFPL1	-0.766718	-0.620724	-0.970783	2.05729	1.81112	1.29153	0.535254	-0.0226964	-0.205999	0.205174	-0.395352	-0.366549	-0.891474	-0.644459	-1.01562
A0A024R578;Q13405;H0YDP7;Q59GE9;E9PNF1;E9PI78	MRPL49	0.643002	0.59098	0.919637	0.79158	1.33739	1.13906	0.169834	0.607242	0.554016	-1.16167	-1.43147	-1.33496	-0.645144	-1.05552	-1.12398
A0A024R582;J3KMZ8;Q92785;Q92785-2;E9PN04	DPF2	1.53621	1.54952	2.07003	-0.876593	-0.469898	-0.235314	-1.04153	-0.883357	-0.585227	-1.08015	-0.258628	-0.417206	9.36396e-05	0.511389	0.18066
E9PRQ7;A0A024R598;Q04323;A0A087WTZ5;E9PJ81;A0A024R539;Q04323-2;B4E0P8;B4DNC6;E9PS08;B4DU88;Q05BV2	UBXN1;LOC51035	-0.260505	-1.30407	-1.52888	0.0246319	-1.45744	0.0552815	-0.210659	-0.448629	-0.193975	2.02558	0.661264	1.26496	1.14603	0.15573	0.0706917
E9PLI6;E9PS76;A0A024R5B9;Q8N9N8;E9PS30;E9PNH5;E9PQD0	EIF1AD;MGC11102	-0.000499063	-0.18844	-1.05324	-0.396165	-1.65337	-1.65171	0.0495751	-0.572675	-0.631613	1.21914	0.893576	0.925881	0.931192	1.4055	0.722848
A0A024R5C4;O95197-3;O95197-4;B7Z361;B7Z4M1;O95197-6;O95197-5;Q7RTN4;F5H891;F5GWG7;F5H617	RTN3	1.19694	0.772958	0.60904	0.379141	0.916717	0.834613	0.586845	0.54956	0.798375	-0.82788	-1.21211	-0.54702	-1.9414	-0.763522	-1.35226
A0A024R5C5;P11498;P11498-2;E9PRE7;E9PS68	PC	-1.25866	-1.69366	-1.36458	1.16394	1.08435	1.34142	1.07481	0.658489	0.731022	0.136027	-0.0402539	0.0672234	-0.650097	-0.583727	-0.666319
A0A024R5D6;B5MBX0;Q96FF9;H0YCL8;B3KSI5	CDCA5	1.4723	1.22751	1.55404	-0.0797342	-0.730205	-0.862206	-1.66278	-0.755855	-0.523288	-1.03394	-0.446588	-0.328259	0.822834	0.843653	0.502513
B2RAQ8;A0A024R5F4;P50416;P50416-2;H3BMD2;H3BP22;H3BUV7;Q8WZ48	CPT1A	0.741907	1.03864	1.29961	0.692208	1.31979	1.28278	-0.76685	-0.301063	-0.560647	-1.50634	-1.40056	-1.19392	-0.271787	-0.292909	-0.0808659
A0A024R5H0;O75531;B2R4V4;E9PJJ8	BANF1	-1.82276	-1.59398	-1.75966	0.308768	-0.0770295	-0.177322	1.35704	1.19294	0.904391	0.174836	0.552469	0.616483	0.0849431	-0.0722971	0.311166
A0A024R5H6;Q6VY07;Q6VY07-2;H0YF56;B4DF77	PACS1	-1.44521	-1.26179	-0.743708	-1.1378	-0.580683	-1.08428	0.397691	1.98494	0.759225	0.961994	0.871891	0.500257	0.0330534	0.55937	0.185059
Q6FGX3;A0A024R5H8;P20340-2;Q53ET8;P20340-4;F5H3K7;C9JU14;P20340-3;F5GX61;C9J0I2;Q53S08;Q9H0N0	RAB6A	-0.1101	-0.339479	-0.485081	1.29716	1.95443	1.68933	0.140191	0.352735	0.605671	-0.599063	-0.553283	-0.702158	-1.30865	-1.05576	-0.885946
A0A024R5J4;Q8TE77;Q8TE77-3;Q8TE77-2;E9PIT5;A0A087WWG1;C9JUG3;A0A024R5C3;Q8TE77-5;Q8TE77-4	SSH3	-2.00136	-1.6697	-1.92806	0.752194	0.794962	0.766081	0.631539	0.364538	0.440202	0.793874	0.445522	0.29257	0.0928241	0.236697	-0.0118844
A0A024R5J6;Q9NYJ1;Q9NYJ1-2	CHCHD8;COA4	1.57757	0.955424	0.942128	0.494556	0.064876	0.148325	-0.296955	-1.96719	-1.5799	0.12417	-0.826429	-0.621771	1.2943	0.143722	-0.452835
A0A024R5K1;Q9BR76;Q9NSK3;A0A087WW53;F5H390;Q59F81;B4DIU2;F5H0D2	CORO1B;DKFZp762I166	-1.63891	-1.59794	-1.87845	-0.0123374	0.0260683	0.12514	0.924778	0.488578	0.0841235	1.36692	1.0264	0.998203	0.363419	-0.251958	-0.0240333
A0A024R5K6;O95298-2;O95298;E9PRJ5;E9PM14;A0A087WUM3;E9PQ53;E9PRQ4;Q8NI46;A0A087WY27;O95298-3	NDUFC2	-0.519377	1.25921	-0.272622	1.4556	-0.318069	-0.0928235	1.77903	0.44037	0.0467743	-0.637423	-1.61785	-1.35172	0.934997	-0.821264	-0.284835
A0A024R5K8;P50454;A8K259;E9PPV6;E9PR70;E9PKH2;E9PK86;E9PMI5;Q9NPA9;E9PNX1;E9PIG2;E9PRS3;E9PQ34;E9PJH8;H0YEP8;E9PLA6	SERPINH1	-0.0834213	0.757788	0.157841	0.998413	0.86635	0.878399	1.34368	0.537916	1.08541	-1.29256	-0.693008	-0.789063	-1.30746	-1.44515	-1.01513
F5H1Z6;B3KTJ1;A0A024R5L8;Q9Y365;F5H8G1;F5H8H3;F5H0V7;A0A024R5G8;H0YFF3;F5GY11;H0YH17;H0YGA9;F5GWK5;F5H5A8;F5H3G8;H0YGN8;F5GY07;R4S3H9	STARD10	-1.73942	-1.9466	-1.66243	0.573849	0.587446	0.591453	0.281942	0.676196	0.692401	0.924574	0.874208	0.7176	0.0400712	-0.476896	-0.134394
B7ZAQ5;A0A024R5M8;Q15054;B4DYZ7;Q15054-2;Q15054-3;Q05BV7;Q569I8;B4DMA6;Q8WUF6;H0YEX7;E9PRK3;E9PNC0;E9PM91	POLD3	-0.437737	-0.0901823	0.505812	-1.64551	-0.689754	-0.908935	-1.07258	-1.07205	-0.811158	0.874853	1.31029	1.08354	0.918468	0.959574	1.07537
B4E0V4;A0A024R5N6;Q9UQ49;Q9UQ49-2	NEU3	-1.85161	0.670613	0.627158	-0.329338	-2.00794	-1.76936	0.54177	0.518262	0.62117	0.584598	0.527826	0.547955	0.41069	0.391231	0.516975
A0A024R5P0;Q13153;B3KNX7;Q13153-2;E9PM17;B7Z3K0;A8KAN3;B7Z302;H0YCG5;H0YCM0;E9PKH9;E9PRP6;E9PMP2;E9PQW5	PAK1	-2.00516	-1.8373	-1.43038	0.0934374	-0.0892083	-0.0345883	0.502584	0.656506	0.730471	0.9961	1.00593	1.02697	-0.119832	0.00508086	0.499392
A8K5U9;A0A024R5P1;Q13492-2;Q13492-5;Q13492;B5BU72;A0A024R5L7;Q13492-3;Q13492-4;Q8N6B4;H0YCY1;E9PK13;E9PJT1;E9PKP6;E9PLJ8;E9PI56;A0MWC9	PICALM	1.12365	2.04119	1.42357	-0.52838	1.02201	0.0107693	-0.162599	-0.301492	-0.671746	-0.655035	0.296641	-0.223464	-0.707437	-1.2191	-1.44857
A0A024R5Q1;Q9NX55;J3QT56;Q9NX55-3	hCG_2003792;HYPK	-0.462696	-1.52621	-0.931758	0.192236	-0.922187	-1.46572	1.18943	-0.263103	-0.768439	1.48544	1.19973	0.339518	1.2021	0.412504	0.319156
A0A024R5Q7;P30520;B4E1L0;G3V5D8;G3V232	ADSS	-1.05245	-1.95201	-1.73251	1.32277	0.797817	0.969593	-0.0363605	-0.623489	-0.722578	0.770594	0.40097	0.659402	0.0609527	0.600846	0.536451
A0A024R5Q8;Q05D32;Q05D32-2;H0YMH7;H0YNU2;H0YNW9;H0YMB4	CTDSPL2	1.74737	1.65202	1.60387	0.192081	0.347705	-0.0929469	-0.641382	-1.69582	-0.786025	-0.525528	-0.947195	-0.257248	0.105818	-0.156391	-0.546336
A0A024R5S4;P40818;A8K8N5;P40818-2;A0A075B720;Q05CD9;Q05DF5;B4DUC6;H0YNL5;H0YM47;H0YKV1;H0YLS3;H0YM17;H0YLH2;B3KRK3	USP8	-1.67076	-1.78141	-1.65416	0.0299831	-0.118445	-0.380253	0.674916	0.103632	0.136214	1.54515	0.634542	0.471938	0.977051	0.237454	0.794154
A0A024R5S5;O75822;O75822-3;O75822-2;H0YLP3;H0YGJ7	EIF3S1;EIF3J	-1.41028	-1.49472	-1.08861	-0.355028	-1.11387	-1.1021	0.806084	0.399311	0.151257	1.23463	1.16829	1.18395	0.615922	0.464725	0.540431
A0A024R5T9;O95395;B2R758;H0YMW7	GCNT3	-0.899308	-0.280926	0.0666754	1.57733	1.64968	1.40513	1.13881	-0.697901	-1.20155	0.596128	-0.488162	-0.800782	-0.621897	-0.592608	-0.850617
A0A024R5U3;P56211;H3BMD8;H3BQ52;H3BTD3;P56211-2	ARPP-19;ARPP19	1.40964	0.673799	1.21706	0.16011	0.0719864	0.0182767	0.0255136	-0.260896	-3.07768	0.234881	-0.367722	-0.397008	0.252121	0.235935	-0.196019
A0A024R5U4;Q9C002;H0YKW5	C15orf48;NMES1	0.528001	0.751075	0.55396	1.58015	1.48607	1.76533	-0.905455	-0.679787	-0.625164	-0.743005	-0.768764	-0.553091	-0.846257	-0.779832	-0.76323
A0A024R5U5;O14672;A0AV88;O14672-2;C9J9B4;H0YK87;H0YNC5;H3BS53	ADAM10	1.96102	1.20359	1.79869	0.00965367	-0.475782	-0.641258	-0.00583848	-0.82423	-0.464825	-0.346791	-0.187451	-1.51582	0.767785	-0.442955	-0.835786
B3KP47;A0A024R5U8;Q9UHA3;H3BPF2;H3BMQ2	C15orf15;RSL24D1	1.80881	0.955559	1.02454	-0.945837	-1.29493	-1.24283	-0.875822	-0.957481	-0.948628	0.306388	-0.0447102	0.089379	1.18727	0.705736	0.232546
A0A024R5V2;Q8TDJ6;Q8TDJ6-3;Q8TDJ6-2;H0YLM8;Q8WTV7	DMXL2	0.0525984	-0.515638	1.08952	0.549584	0.571129	0.289488	-1.3511	-0.65497	-2.12582	1.95522	0.661918	0.543789	-0.592	-0.0966774	-0.377036
A0A024R5V9;Q659A1;B3KXT2;H0YNU9;H0YK14;H0YMX6;H0YL35;H0YK97;H0YN09;Q659A1-2	NARG2;ICE2	1.07254	0.724087	1.07262	0.275179	-0.0529638	0.503927	-1.54166	-1.21762	0.030016	-0.274221	-2.09032	0.531777	0.837245	-0.814335	0.943725
Q9UHS8;B2R7T6;A0A024R5X2;Q9Y6N5;Q53HW7;H3BNX3;H3BMS6;H3BNP9;A0A1B0GXB4;H3BV36	hCG_2001986;SQRDL	-0.62697	-0.691415	-0.142496	1.81777	1.12738	1.1216	0.906709	0.885922	0.829448	-0.659909	-0.771633	-1.29918	-0.666432	-1.1814	-0.649394
A0A024R5X6;Q06547-2;Q06547;H9ZYI9;A0A024R5R5;B7Z726;Q06547-4;Q06547-3;F5H7I4;B7Z8U2;H0YNZ0	GABPB2;GABPB1	0.131678	-0.957667	-0.987862	-0.194232	-0.9506	-2.51171	1.34756	0.0825965	0.486885	1.12716	0.890781	0.334182	0.653892	0.157933	0.3894
A0A024R5X7;O76031;Q9H072;H0YM48;H0YK07	CLPX;DKFZp586J151	1.96347	1.28856	1.23199	0.0718502	0.24393	0.275524	-0.253492	-0.500722	-0.186247	-1.21172	-1.64197	-1.46539	0.226963	0.215474	-0.258215
A0A024R5Y1;Q9NZD8-2;Q9NZD8;H0YML6;H0YLD7;H0YLW1;H0YLT5;H0YKM6;H0YMB7;H0YKB0;H3BRR0	SPG21	-1.73148	-0.930462	-1.64597	0.0799411	-0.391565	0.705373	0.447618	-0.00950093	-1.3227	0.43591	1.0382	0.844475	1.37304	0.140855	0.966263
A0A024R5Z7;P07355;V9HW65;P07355-2;H0YN42;H0YMD0;H0YMU9;H0YM50;A6NMY6;H0YKS4;B4DNH8;H0YMM1;H0YKZ7;H0YLV6;H0YMT9;H0YKX9;H0YKL9;H0YMW4;H0YKV8;H0YMD9;H0YKN4;H0YNB8	ANXA2;HEL-S-270;ANXA2P2	-1.12977	-1.42513	-1.61038	-0.0519971	-0.621956	-0.848541	2.14484	1.00808	0.799487	0.624133	0.393988	0.269929	-0.0116391	0.303401	0.155549
A0A1B0GW73;H3BRN7;H3BNF1;A0A1B0GTV3;H3BTY4;A0A0S2Z5D0;H3BUV4;A0A1B0GUD2;H3BUT1;A0A1B0GTU6;A0A0S2Z5G3;A0A024R601;Q9NWW5	CLN6	-1.32155	-0.743009	-0.898998	0.205239	-1.78056	-1.77074	0.685785	0.546168	0.700636	0.623275	0.695598	0.54788	0.824253	0.763972	0.92205
A0A024R608;P05386;Q7Z612;Q6ICQ4	RPLP1	0.430692	-0.132239	0.143791	-2.41682	-0.500772	-0.93984	-0.342437	1.01614	0.985062	-0.757092	0.757815	1.0808	-0.957977	0.577058	1.05582
A0A024R611;P31146;H3BRY3;H3BTU6;H3BRJ0;H3BNA2;H3BU76;B4DJS1;H3BSL1	CORO1A	-0.91236	-1.47887	-1.78277	1.47691	1.42287	1.70541	-0.0857985	-0.423651	-0.333023	0.189374	0.386872	0.298501	-0.0286301	-0.116695	-0.318141
Q5U086;A0A024R625;P60510;H3BTA2;H3BV22;I3L4X0;H3BPN5;H3BVE3;E5RFI3;E5RHP4	PPP4C	-1.3482	-1.74387	-1.94661	0.563903	0.470098	0.753265	-0.449277	-0.16851	0.332922	-0.0634836	0.101871	0.431703	1.51498	1.09609	0.455124
Q6NUM7;A0A024R640;Q9NUQ2;H0YC22	AGPAT5	0.613692	0.906824	0.912192	-2.11495	0.442777	0.266493	-0.2109	0.821067	0.478591	-2.02425	-0.607605	-0.58959	-0.440713	0.969338	0.577033
A0A0A0MRU5;A0A024R644;O75503;A0A1B0GWI2;A0A1B0GTI0;A0A087WZY0;A0A1B0GWJ7;A0A1C7CYZ2;A0A1B0GTR6;A0A1B0GTV7;A0A1B0GUE8;B4E1V6;A0A1B0GV94;A0A1B0GVL0;A0A1B0GU14	CLN5	1.55064	1.46595	0.666954	0.806123	0.0247603	-0.370476	-0.520557	-1.3782	-2.13066	0.190056	-0.625994	-0.354656	0.937997	0.0031356	-0.265064
A0A024R648;Q9Y5J7;A0A1W2PRH9;A0A1W2PQS5;G3V502;G3V2F3	TIMM9	1.69474	1.75946	2.013	-0.403387	-0.322743	-0.382542	0.100718	-0.000207358	-0.0848945	-1.03819	-0.860852	-1.00475	-0.475704	-0.500598	-0.494049
A0A024R649;Q96EK6;G3V5E4;G3V4W4	GNPNAT1	-1.634	-1.57794	-1.6593	0.832181	0.441564	0.232847	0.384301	-0.432281	-0.546382	1.40503	1.12471	0.980339	0.496605	0.15526	-0.202942
A0A024R652;P11586;F5H2F4;B7Z809;V9GYY3;V9GY75	MTHFD1	-1.64183	-1.72156	-1.71169	-0.164915	-0.105047	-0.0373775	0.519198	0.490098	0.505377	1.0898	1.31613	1.26877	-0.117087	0.0698893	0.240234
A0A024R680;A0A024R6A2;A0A024R657;P29374-3;P29374-2;P29374;H7C485;Q05CG0;C9J1W3;F8WAR5;C9JIF4	ARID4A	1.96026	1.52605	1.76326	-0.368111	-0.132268	-0.124935	-0.752545	-0.331458	-0.900987	-0.782032	-1.08531	-1.10596	0.160548	0.017967	0.155525
A0A024R663;Q86UP2;Q86UP2-4;B7Z6P3;B3KWP6;G3V5P0;H0YJZ8;G3V5G2;H0YJP2;B3KP76;Q6PDF7;H0YJV5;Q3SWV9;G3V475;G3V4L8;Q6NZ46	KTN1	1.93067	1.88703	1.70496	-0.246254	-0.660814	-0.587643	-0.24367	-0.891127	-0.819673	-0.540063	-0.779015	-0.649302	0.178644	0.00725311	-0.290994
A0A024R667;Q96FK6;G3V4B8	C14orf150;WDR89	1.18593	0.161156	0.856409	1.55285	0.592247	0.814004	0.219634	-0.789627	-1.03152	0.305985	-0.825389	-1.28232	0.631357	-0.488939	-1.90178
A0A024R688;P51948;H0YJ92;H0YJF2;A0A024R669;P51948-2	MNAT1	1.07454	0.459085	1.24648	0.694476	-0.879772	-0.624082	-1.03106	-1.78254	-1.52063	0.0163135	0.0349202	-0.376482	1.33858	0.541294	0.80887
Q86TY5;Q6FGL0;A0A024R693;Q59FR8;P17931;Q6NVH9;G3V3R6	LGALS3;hCG_22119	-0.865063	-0.804165	-0.851224	1.25491	1.79737	1.58027	0.668263	0.822034	0.52369	-0.643926	-0.377863	-0.416037	-0.881732	-1.04735	-0.759181
A0A024R694;P12814-2;P12814;P12814-3;P12814-4;H9KV75;B7Z565;Q86TX4;B4DFY0;B3KUX9;G3V2N5;B7Z2W3;B4DRP5;G3V2W4;A1L0V1;H0YJW3;P35609-2;H0YJ11;H7C5W8;P35609;B2R8Y4;Q08043;B7Z2N5;G3V2X9;B7Z4V1;B4DZQ2;A0A087WSZ2;G3V5M4;B7Z4P6;B7Z4K1;Q5ZEZ4;Q59FD9;F6THM6;G3V2E8;Q4VAM3;G3V380;D6RH00;B3W6H3;B7Z4P8	ACTN1	-0.902253	-1.15593	-1.20582	-0.352592	-1.31125	-1.40964	0.0293743	0.234539	0.103458	1.54144	0.973153	1.02205	0.51677	1.0742	0.8425
A0A024R6A5;P35813;P35813-3;B5BUD5;B2R8E4;P35813-2;E9PKB5;E9PJN3;E9PL75	PPM1A	-0.934436	-2.3995	-1.7241	-0.0263789	0.0512511	-0.140741	0.443089	0.433025	0.420488	1.29884	1.04509	0.932392	0.250016	0.317372	0.0335936
A0A024R6B2;Q9UNK9;G3V437;B4DVG4	ANGEL1	0.706462	-1.13203	0.689852	-0.535408	-1.62369	-1.64251	0.65151	0.283972	0.774739	1.10985	-0.278929	0.631422	0.967695	0.745164	-1.3481
A0A024R6B5;P54652;B3KUS2	HSPA2	-0.38538	-0.131383	-0.306031	1.17669	2.01288	1.52882	0.472333	0.421345	0.28406	-0.367866	-0.503551	-0.459679	-1.57051	-1.26015	-0.911585
J3KMY5;Q53HV6;A0A024R6C0;G3V3E8;E7EMS2;B4DV10;G3V3D1;P61916;B2R4S5;H0YIZ1;G3V2V8;P61916-2	NPC2	0.83998	1.00788	0.81092	0.670665	0.230178	0.424229	-1.74357	-2.14603	-1.51314	0.0978282	-0.161416	-0.158643	0.606385	0.377024	0.65771
B2RCI6;A0A024R6C4;A0A024R6F4;P49757-3;P49757;G3V3Z8;A0A024R684;A0A024R681;P49757-4;P49757-2;P49757-8;P49757-7;P49757-6;P49757-5;Q86SW5;G3V3R1;Q86SW6;G3V3M5;P49757-9;B4DUD7;G3V4S6;G3V433;Q5D0E5	NUMB	-1.31462	-1.22759	-2.43286	0.372957	0.02853	0.143961	0.54103	-0.390324	-0.158778	0.621578	0.547314	0.445982	1.55715	0.861503	0.404164
A0A024R6C9;P36957;P36957-2;Q6IBS5;Q86TQ8;Q86TW7;Q86SW4;Q16187;B7Z6J1;H0YJF9;G3V3F0;G3V5M3;Q6LEQ7	DLST	-1.07599	-0.888646	-0.914285	1.43224	1.42447	1.43039	0.793495	0.904158	0.92308	-0.681451	-0.763702	-0.590966	-0.873397	-0.608605	-0.510785
A0A024R6D1;Q8TD19;B3KY50;Q6PKF2;G3V459;G3V2Z5;G3V5V0	NEK9	-1.77886	-1.70139	-2.22649	0.632997	0.491174	0.254233	0.398397	0.474398	0.315321	0.761986	0.648123	0.547974	0.296944	0.362064	0.523132
A0A024R6D4;P84090;G3V279	ERH	2.14364	1.19252	1.13256	0.358371	0.0559442	-0.212489	-1.05276	-1.30991	-1.30701	-0.385942	-0.186856	-0.657691	0.279815	0.779527	-0.829725
A0A024R6D8;Q13243;Q13243-3;Q59EK7;B4DJK0;B4DUA4;G3V5K8;Q13243-2;B5BUD8;Q86U32	SFRS5;SRSF5	0.595246	-0.184989	0.233989	-0.402608	-2.16687	-1.38626	-0.00912766	-0.904541	-0.572117	0.11916	0.318125	0.370805	1.4686	1.41138	1.10921
A0A024R6G4;Q02252;Q02252-2;Q53H94;Q53FN8;G3V4Z4;O43573	ALDH6A1	-1.60759	-1.52433	-1.35472	0.982625	1.04533	0.851406	1.1188	1.05965	1.0808	0.0767251	-0.000564094	-0.0693581	-0.553524	-0.59178	-0.513481
A0A024R6G6;Q3MHU6;O75438;O75438-2	NDUFB1	-0.475854	-0.226038	-0.839977	-0.873001	-1.65288	-1.38817	0.954399	0.122696	0.0728873	1.46283	-0.108525	-0.119003	1.94548	0.361535	0.763614
A0A024R6H0;Q9P2I0;B3KN45;B3KMI0;H0YJF4;G3V3T7	CPSF2	1.66658	1.50662	1.45485	0.703233	0.590709	0.416403	-0.214554	-0.874606	-0.786008	-1.21412	-1.05432	-0.68438	-1.11317	-0.294217	-0.103035
A0A024R6H1;O15270;H0YJV2	SPTLC2	0.44095	0.569487	0.721205	1.3146	1.14902	1.09979	-0.396909	-0.14588	-0.150945	-0.823295	-2.62211	-0.945354	-0.14258	0.0924039	-0.160388
A0A024R6I3;Q53GF9;P49755;B4DZH3;G3V2K7;B4DL12	TMED10	1.81452	1.69366	1.70902	-0.454159	-0.832515	-0.6737	0.311335	-0.719845	-1.04206	-0.395728	-0.872391	-0.906213	-0.0598126	0.336575	0.0913239
A0A024R6K8;P23381;P23381-2;G3V3H8;G3V3Y5;H0YJP3;G3V277;G3V3P2;G3V227;B4DTK8;G3V3S7;G3V3X0;G3V423;G3V5U1;G3V456;G3V2Y7;G3V4C7;G3V4N8;G3V5W1;G3V2F2;G3V3R3;G3V4S4;G3V313;G3V339;G3V2C0	WARS	-1.85883	-1.69024	-1.2784	-0.641621	-0.276127	-0.401746	0.435675	0.715912	0.598873	1.05666	1.26091	1.14064	0.327996	0.160354	0.449949
A0A024R6L5;Q9NUW8;B2RDI0;G3V2F4;Q32Q25;E7EPD8;Q9NUW8-2;G3V2J6;G3V5H9;G3V2U6;H0YJ44;Q9BRS7;B3KN41;G3V554;G3V4W8;G3V3Q0;G3V5F9;G3V5B8	TDP1	-1.14069	-1.36908	-1.81122	-0.760794	0.197883	1.55368	0.250617	-0.199533	0.101937	0.646379	1.20737	1.48785	-0.435151	0.340052	-0.069296
A0A024R6M3;P51003;B4DYF4;A0A0C4DGK1;P51003-2;A0A024R6J7;G3V3I9;G3V2A0;B4DZL2;G3V457;A4D1Z6;A0ZTA0;Q9NRJ5;H0YJ00;H0YJL4;F8WAT4	PAPOLA	-1.73619	-2.15159	-1.39035	0.387905	-0.191306	0.129789	-0.0251736	0.129878	0.0596987	1.07849	1.07319	0.890548	0.378682	0.764863	0.601557
A0A024R6M6;Q9UL15;A8K5J7;Q9UL15-2;G3V274;A8CGI4	BAG5	-0.875661	-0.891635	-1.65224	-0.428078	-0.637913	-1.19194	-0.590276	-0.0803004	0.17301	1.5791	1.12395	0.781277	1.29477	0.314144	1.08178
Q86TU0;A0A024R6M9;H0YN33;Q9BW66;Q9BW66-3;H0YKY0;Q9BW66-2	CINP	-1.1738	0.723498	0.85784	-1.09462	-1.18717	-0.872343	1.91706	0.946407	0.819421	0.394738	-0.282328	0.777491	0.000887448	-0.565057	-1.26203
A0A024R6N2;Q9Y5S2;H0YLY0;Q86TR8;Q86XZ8;A0A0U1RRC3	CDC42BPB	-1.51629	-1.91597	-1.56126	-0.687501	-0.54767	0.000438466	0.636663	0.745467	0.939382	0.382523	1.0718	0.751201	0.398091	0.417736	0.88539
A0A024R6P8;Q92994-9;Q92994-3;Q92994-7;Q92994-8;Q92994-5;Q92994;Q6ZV39;B3KWA2;F8VWT8;Q3SYD7;F8VS45	BRF1	0.599948	0.646039	0.98908	-1.26286	-0.990472	-2.16924	-1.07887	0.810698	0.980393	0.125116	0.672966	0.956412	-0.536632	-0.359256	0.616683
A0A024R6Q1;P55010;Q6IBU0;Q05DF3;H0YN40;H0YLZ1;Q32Q19;H0YMJ8;H0YM54;B4DEN3;H0YK11;H0YK29	EIF5	-2.01117	-1.64306	-1.6998	0.175455	0.359793	0.50096	0.630126	0.814605	0.818058	0.75309	0.861173	0.828464	-0.440341	-0.105556	0.1582
A0A024R6Q2;Q96FX7;Q96B39;H0Y2Q1	C14orf172;TRMT61A	-0.703249	-1.28244	-0.240622	-1.4096	-0.957172	-0.393545	-0.595587	-0.174863	-0.161754	0.20906	1.55318	2.0181	0.667848	1.1076	0.36304
A0A024R6R2;Q8TD30;Q8TD30-2;H3BU54;B3KR40;P24298;B4E1C6;B4DPT5	GPT2	-0.476122	-0.645091	-0.861756	2.13405	1.37283	1.59964	0.409634	0.0727791	0.0450111	-0.497987	-1.23077	-1.21284	-0.119403	-0.394177	-0.195802
Q1RN03;A0A024R6R5;Q9UKV5;H3BRK9;Q6PGR1;R4GNG2	AMFR;hCG_1811773	0.104755	0.745567	0.921381	0.219615	0.375723	0.185251	-3.20259	-0.613765	-0.585487	0.606286	-0.235841	-0.149179	0.420584	0.731955	0.475742
A0A024R6S1;O60884;T2DN57;T2DPK5;A0A087WT48;I3L320	DNAJA2	-1.79747	-1.42183	-1.22382	1.27383	1.35835	1.402	0.616885	0.306116	0.350025	0.503044	0.263069	-0.0654446	-0.429925	-0.746786	-0.38806
A0A024R6T8;Q9GZU8;H3BSY6;H3BP64;H3BUL4;H3BMX9;H3BTI2;H3BTP8;H3BQQ6;Q6P4H7;H3BSF0;H3BN22;H3BU93;H3BPH9;H3BPF9;H3BNK9	NIP30;FAM192A	0.426789	0.441703	0.269956	-0.515154	-0.876014	-0.499659	-1.55891	-1.38232	-1.37366	0.146922	0.417625	0.527624	1.76894	1.06867	1.13749
A0A024R6U3;O75208;H3BSJ5;H3BNT2;B4DIV2;B4DEE3;H3BPC6;B4E0U3;H3BRC0;H3BPY0;H3BPW3;H3BVA5;O75208-2	hCG_2025883;COQ9	-0.358418	0.27944	0.426379	1.10537	1.67561	1.99961	-0.145537	0.271727	0.32229	-1.1634	-0.69514	-1.0373	-1.0208	-0.991995	-0.667845
B3KUZ8;A0A024R6W0;P00505;A8K482;P00505-2;B4DY39	GOT2	0.744264	0.0496088	0.454492	1.47633	1.47425	1.35695	0.222698	-0.0554973	0.367333	-0.395226	-0.833776	-0.985467	-1.40825	-1.28228	-1.18543
B2R6U8;A0A024R6W2;O43809;Q5HYH5;H3BND3;H3BV41	NUDT21;DKFZp313O211	1.31811	0.501712	1.06515	-0.0424277	1.17664	1.04098	-0.984111	-1.51995	-1.09519	-1.05745	-0.45332	-1.14022	0.037728	0.0109016	1.14145
A0A024R6X1;O00748;Q6IPK9;Q4G0E9;O00748-2;J3QSC0	CES2	0.704787	0.784692	0.812219	1.4649	1.60212	1.23053	-1.32153	-0.882325	-1.06642	-1.03871	-0.595985	-0.645907	-0.633423	-0.201529	-0.213411
A0A024R6X2;Q13951;H3BSC0;J3KS23;J3KRT0	CBFB	1.20944	0.610785	0.422376	-2.86431	0.143432	-0.965071	-0.292604	-0.00847358	-0.0371786	0.172056	0.898077	-0.483175	0.989459	0.682608	-0.477416
A0A024R6X4;Q58EX7;B4E3H4;Q58EX7-3;Q58EX7-2	PLEKHG4	1.97082	1.79336	0.330087	0.844303	-0.753995	-0.475889	0.179601	-1.06099	-1.34551	-1.02753	0.52326	-0.0570419	0.282717	-0.30328	-0.899911
A0A024R6Y2;P61970;H3BRV9	NUTF2	-1.63925	-1.6093	-1.74307	0.293914	0.128499	0.304384	-0.0161726	0.174129	0.0969398	1.41142	1.22406	1.25424	0.333407	-0.461377	0.248179
A0A024R6Y3;Q9HBH1	hCG_2027080;PDF	-0.228964	0.476638	-0.257392	1.47218	1.29241	1.21171	0.624837	0.453278	0.319464	-0.816967	-2.16123	-0.767491	-0.370883	0.0114664	-1.25906
A0A024R6Z0;O43237;O43237-2;B4DHD8;J3KRZ2;B4E2E0;H3BUM4;Q63HJ8;J3KSD2	DYNC1LI2	-2.2534	-1.33431	-1.46025	-0.707376	0.247817	0.442375	0.102896	0.544711	0.744566	0.719931	0.94536	1.08312	-0.275931	0.535349	0.665139
A0A024R6Z6;B4DYU2;Q96MW5;A0A087X1T3;H3BSH5;H3BQV3	hCG_2027080;COG8	-0.596499	-2.88206	-0.559737	0.975706	0.642673	0.68766	0.726621	0.369645	-0.217647	0.934539	-0.272597	0.807282	0.262289	-0.897857	0.0199831
A0A024R6Z7;Q9NX74;E7EUN9;B4DKP8;J3QLD5;I3L4H0;I3L4Y9	DUS2L;DUS2	-1.89351	0.694939	-0.736251	1.32978	0.767	1.22348	-1.73687	-0.78579	-0.328042	-0.537412	0.553664	0.434902	0.574747	0.759576	-0.320224
A0A024R702;Q9BW30	CGI-38;TPPP3	0.100921	0.182238	0.241615	-1.71225	-1.8167	-1.70515	1.31674	1.11721	1.22858	0.365932	0.0454945	0.0345247	0.279902	0.167707	0.153245
A0A024R704;P78362;P78362-2;H7C5L6;H7C521;F8WBW4;C9J2M4;C9JWF7	SRPK2	-2.4352	-1.52615	-1.39976	0.269767	-0.0230186	-0.0911847	0.846784	0.214501	0.608574	1.08913	0.388269	0.626649	0.724054	0.529978	0.177603
A0A024R705;Q9UN37;I3L4J1;Q9UF30;Q9NXK5;Q49AN7	VPS4A	-1.32803	-1.35789	-1.66099	0.473967	-1.04067	-0.530259	1.55198	0.523791	0.520666	0.526249	0.874346	1.31391	-0.216985	0.502541	-0.152627
A0A024R711;O00308;B4DIN7;O00308-2;O00308-4;H3BPJ8;H3BRX8;H3BS79;B4DHF6;O00308-3	WWP2	0.527942	0.400769	1.19505	0.379499	-0.074362	-0.825831	-0.00108241	-0.503087	0.365062	-0.472109	-2.78012	-0.748794	0.87477	1.18832	0.473972
B4DFL1;A0A024R713;P09622;E9PEX6;B4DMK9;P09622-2;P09622-3;F8WDM5;A0A1W2PR83;F2Z2E3	DLD	-1.11661	-1.08038	-1.13216	1.10402	1.73686	1.61367	0.852822	0.612927	0.682539	-0.477184	-0.6882	-0.66544	-0.491274	-0.306077	-0.645514
A0A024R718;P43490;A0A0C4DFS8;B7Z8W6;C9JG65;C9JF35;Q658Z1	PBEF1;NAMPT	-1.79517	-1.8057	-2.06169	0.626172	0.440865	0.279242	0.447318	0.276091	0.128005	0.80025	0.773769	0.825262	0.438124	0.305141	0.322317
A0A024R732;Q13425;Q13425-2;H0YCS0;A0A140TA73;H7BY41;A0A0G2JM75;J3KT21	SNTB2	0.659791	1.4355	-0.218149	-0.557791	-1.20231	-1.42332	1.20742	1.16557	0.617259	-0.096071	-0.489178	-0.48182	0.368119	0.806562	-1.79158
A0A024R745;Q16718;F8WAS3;A0A087X1G1;H7BYD0;Q16718-2;C9IZN5;A0A024R772;A0A087WXR5;A0A024R736	NDUFA5	-0.234931	-0.11487	-0.0493481	0.521514	1.1115	1.13563	1.491	0.820542	1.09474	-1.24656	-0.949777	-0.995844	-1.13592	0.0671775	-1.51486
A0A024R753;Q9NW13;Q9NW13-2;C9JE21;C9JAA9;A0A0S2Z5E5;H7C5G8	RBM28	1.87857	1.72387	1.6798	-0.118542	-0.101785	-0.552097	-0.599436	-1.36988	-1.21825	-0.075115	-0.443101	-0.183991	0.211879	-0.388709	-0.443228
B3KNG6;A0A024R755;O43852-2;O43852-4;O43852-15;O43852-8;H0Y875;O43852-7;B3KQK3;O43852-12	CALU	-1.40697	-1.5276	-1.20171	2.09035	0.338684	0.224522	1.57298	-0.190123	-0.0993498	0.637951	-0.0852728	0.0105997	0.571612	-0.400917	-0.534756
A0A024R759;P08581;A0A024R728;P08581-2;Q59EB3;B4DLF5;E6Y365;H7C174;B5A929;B4DPY6;B5A930;H7C130;B5A940;B5A942;B5A941;B5A939;B5A938;B5A933;B5A937;B5A936;B5A935;B5A934;B5A931;P08581-3;Q9UEJ3;B5A943	MET	2.0193	0.087021	0.0921535	-2.71829	-0.401835	-0.631419	0.182776	1.01955	0.578141	-0.0263621	0.190911	-0.244977	0.163068	-0.589856	0.279823
A0A024R781;O95628-8;O95628-4;O95628-9;O95628-10;O95628-6;A0A024R776;A0A024R785;O95628-3;O95628-2;O95628;O95628-7;O95628-5;B3KQ99	CNOT4	-0.249418	-0.739656	-2.41151	-0.0273521	-1.0327	-0.583026	-0.114739	-0.436936	-0.212636	0.94026	1.00391	1.43562	0.813824	0.790788	0.823578
B2R6H7;A0A024R794;C9J7E5;Q9Y5L0;Q9Y5L0-1;Q9Y5L0-3;B3KMX1;B3KM69;E9PFH4;Q9Y5L0-5	TNPO3	-2.15347	-0.94478	-1.32241	-0.22455	0.294753	0.277586	-0.423003	1.1496	1.14527	0.372639	1.13667	1.35923	-0.601783	-0.194067	0.128312
A0A024R7A8;P15121;E9PCX2;Q59EL5;E9PEF9;O15289	AKR1B1	-2.019	-1.69537	-1.82493	0.043692	0.187571	0.282965	0.936561	0.840572	0.831123	0.619887	0.575131	0.713759	0.273069	0.136014	0.0989581
A0A024R7B0;Q9BZL1;B2R4N3;K7EQ43	UBL5	1.44729	1.20933	1.34485	-1.802	-1.14968	-0.95968	-0.72405	-0.302857	-0.383987	-0.803849	-0.0714986	0.543976	0.121217	1.11693	0.414002
A0A024R7B7;Q16543;Q6FG59;K7EQA9;K7EKQ2;A1L0W4;K7EIU0	CDC37	-0.727051	-1.59409	-1.80397	0.444609	-0.751311	-0.602054	0.511029	-0.333096	-0.39381	1.50364	1.0561	0.913522	1.26078	0.470933	0.0447634
A0A024R7C5;Q9BYD3;K7ES61;X6RAY8;Q9BYD3-2;K7ELF1;K7ELQ0;K7EKI4;K7EJ73	MRPL4	0.713264	-0.0773068	-0.115359	1.44311	1.54385	1.78982	0.0256325	-0.143375	0.0715957	-0.571159	-1.42736	-1.16043	-0.228581	-0.559689	-1.30401
A0A024R7C7;Q12906;Q12906-5;Q12906-2;Q12906-3;A8K590;F4ZW64;B4DFG4;Q59GP7;K7EKJ9;B4DDF3;K7ER69;K7EKY0;K7EM82;K7ERM6;K7ENK6;K7EPG3;K7ELV3;K7EQ75	ILF3	0.738158	-0.944567	-1.23265	1.19177	1.07722	1.12159	-1.04111	0.510012	0.678075	-0.00783428	0.43083	0.247622	-1.5593	0.392764	-1.60259
A0A024R7D0;P49366;Q5J8M5;A0A024R7G5;A0A024R7E9;P49366-2;A0A087WZK0;M0R253;M0QX43;B4DU50;B4E3M2;P49366-3;M0R1T2;M0R1T4;M0R0V2;M0R264	DHPS	-0.089558	0.158874	-0.374288	-0.149148	-3.21229	-0.314082	-0.343347	0.183329	0.133824	0.411785	0.677704	0.659549	0.241928	1.18619	0.829528
A0A024R7D5;J3KMZ9;P01130-3;P01130;Q9UH51;P01130-6;P01130-4;H0YMD1;P01130-5;P01130-2;H0YM92;A0A0E3KII0;H0YMQ3;Q6LCH2;A0A0E3MS57;E1B4S5;E2J5K4	LDLR	1.63025	1.32703	1.30317	0.943526	-0.175913	0.267279	0.0546711	-2.211	-0.528435	-0.501403	-0.47324	-0.614759	0.183456	-0.833763	-0.370867
A0A024R7E0;Q96RE7;K7ELC5	BTBD14B;NACC1	-1.67865	-1.49494	-1.85786	0.517471	0.586079	-0.112588	0.757656	0.680914	0.863774	-0.556399	0.706388	0.807321	1.21408	-0.389446	-0.0438017
A0A024R7E3;P26358;P26358-3;B3KVA0;K7ENW7;K7EJL0;K7EMU8;K7ENQ6;K7ERQ1;K7EIZ6	DNMT1	1.47927	1.57381	1.67631	-1.04319	-0.948579	-1.01244	-0.900901	-0.937459	-1.04307	-0.00518882	-0.120849	-0.157705	0.439046	0.507655	0.493283
A0A024R7F9;Q92947;A0A1L3A5U7;Q92947-2;B4DK85;A0A1L3A5T2;B4DUY0;B4DQF2;K7EKT3;K7EKH1;K7EQ99;K7ESA6;K7ES74;G8FL39;K7ERX1	GCDH	0.246733	0.0145853	-0.0751092	1.81392	1.51852	1.47433	0.407289	0.00685069	0.143178	-0.572836	-1.33313	-1.26707	-0.309993	-0.904602	-1.16266
A0A024R7G2;O95716;B2R8W8;M0R257;Q96E17	RAB3D	-1.39954	-0.989836	-1.08911	1.86315	1.71787	1.60419	-0.442896	-0.028034	0.343677	-0.131153	-0.14155	-0.226968	-0.333815	-0.165617	-0.580373
A8K1J3;A0A024R7G8;P54725-2;P54725-3;P54725;K7ENJ0;K7ELW1;K7ELU6;B4DDJ7	RAD23A	-1.43872	-1.42163	-1.64678	0.337488	-0.211672	-0.30726	0.730535	0.389137	0.607123	1.39826	1.07165	1.33242	0.231274	-0.0979658	-0.973853
A0A024R7H5;Q10589-2;Q10589;B4E0Z6	BST2	1.8065	1.60804	1.33366	-0.344619	-0.510776	-1.15279	0.0640385	-0.766599	0.128179	1.12552	-0.693522	-1.30233	-0.49198	-0.248694	-0.554613
A8K2I7;A0A024R7I0;O14908;A0A024R7I1;O14908-2;K7EM11;K7ESN1;K7EIT0	GIPC1	1.4043	1.14355	0.772034	0.207388	-1.88533	-1.08156	-0.989013	-0.55646	-0.292569	-0.987169	-0.165806	-0.308704	0.470238	0.921529	1.34757
A0A024R7I3;P61006;P61006-2;B3KTE3;H0YMN7;Q53SX4;H0YLJ8;H0YL94	RAB8A	0.559471	1.61873	1.65002	-2.2411	-0.0192902	-0.294103	-0.796826	0.566872	0.342754	-0.70512	0.0225019	0.0469178	-1.24082	0.21848	0.271496
A0A024R7I5;Q9NXH9-2;Q9NXH9;A8K8L2;B4DHS5;K7EQQ8;A0A024R7G3;K7EMZ2;B4E3A3	TRMT1	-1.79694	-0.609545	-1.34011	0.555307	0.937729	0.547656	0.358493	0.390899	0.405517	0.378449	0.77308	0.655689	0.459141	0.523862	-2.23922
A0A024R7I7;P20336;S4R3Q3;B4DE50	RAB3A	-0.0877239	0.87797	-0.113518	0.904851	0.436156	0.721824	-1.1719	-1.3516	-1.63704	-0.20922	-0.674466	-0.605634	1.2917	-0.179288	1.79789
A0A024R7J0;P17612;A8K8B9;P17612-2;Q15136;B7ZA00;A0A087WVC4;B2RB89;A0A0A0MS54;B4E2L0;P22694-4;P22694-3;P22694;P22694-5;P22694-7;P22694-6;P22694-9;P22694-2;P22694-10;B1APG2;B1APF8;B1APF9;K7ERP6;B1APG3;P22694-8;B1APF7;B1APG1;B1APG0;B7Z708;K7ENJ5	PRKACA;KIN27;PRKACB	-1.34837	-1.77742	-0.896688	0.296173	-1.2903	-0.174647	1.86117	0.96662	0.682014	0.482499	0.789761	0.729353	0.155815	-0.389727	-0.0862498
A0A024R7K0;A8K5G0;M0R2Z9;Q8IX01;Q8IX01-4;Q8IX01-3;M0R3F6;B4DSQ4;M0R065;M0R216;M0R2Y3	SFRS14;SUGP2	1.82741	1.68849	1.78519	-0.41667	-0.684163	-0.683715	-0.705248	-0.790839	-0.825993	-0.590412	-0.642686	-0.817597	0.13548	0.34907	0.371685
A0A024R7K7;A0A024R7M6;Q86YP4-2;Q86YP4;Q86YP4-3;B4DKZ7;B4E0Q6;C9JHD7;C9JJK9;C9JGN4;C9JVY3;C9JMI3;V9GY85;H7C3H1;V9GYX5	GATAD2A	1.43222	1.62143	1.50856	-0.314211	-0.428433	-0.281939	-0.543161	-0.90024	-0.831017	-0.830486	-1.23072	-1.14193	0.872065	0.380457	0.687403
K7EJL1;B4DDG7;A0A024R7K8;Q9BXS5;Q9BXS5-2;B3KNH5;Q59EK3;E7ENJ6;B4DN99;K7EQX3;A0A087WZX7;K7EPJ8;K7ENA7	AP1M1	0.245278	0.895269	-0.557455	1.64	1.81277	1.22927	-0.408348	0.248583	-0.970326	-0.141677	-1.54932	-0.507275	-1.00282	-0.307122	-0.626824
A0A024R7L2;Q9NWV8;J3KQS6;M0R0I0;M0R3F4;M0R2A4;M0R2K3;M0R193;Q9NWV8-3;M0R2I2;M0QXG9;Q9NWV8-2;M0QYV1;M0R3H9	HSPC142;BABAM1	-1.07392	-2.00961	-1.51406	-0.457287	-0.336815	-0.15782	1.11011	0.157272	0.509387	1.6857	0.852214	0.917048	0.476403	-0.0380973	-0.120518
A0A024R7L5;Q92900-2;A0A024R7L8;Q92900;B3KY55;A0A059XBJ1;A0A059XAJ5;Q6ZUC8;A0A059XAL2;A0A059XG67;A0A059X4U2;A0A059XG73;A0A059XBJ6;A0A059XAM1;A0A059XAL6	UPF1	-1.42371	-1.0818	-1.34113	-0.250427	-1.1546	-1.15404	1.30105	-0.0583831	0.442277	0.70376	0.67727	0.4719	1.33395	0.41179	1.1221
A8K0C2;A0A024R7L6;Q96EY5;E9PQA6;Q96EY5-3;E9PLL0;Q96EY5-2;E9PLZ8;M0QZK6	LOC93343;MVB12A	-2.15465	-1.6943	0.336617	0.588627	-0.122311	-0.626048	-0.424717	-0.127035	0.515925	-0.307031	0.489991	1.15124	0.0190882	0.575096	1.7795
B2R8A2;A0A024R7M0;Q9BVK6;B4DPP4	TMED9	1.12222	-0.96317	-1.29633	1.52211	1.44404	1.47264	0.256087	-0.514689	-0.361409	-0.324626	-0.379948	-0.377477	0.412385	-0.498679	-1.51315
A0A024R7M8;Q96CT7;M0R2F5	LOC115098;CCDC124	0.423189	0.201736	0.458584	-1.36035	-2.0282	-1.78267	0.724011	0.528446	0.623349	1.67075	0.567416	0.159363	0.102981	-0.294029	0.00542993
B4DLZ1;A0A024R7N1;Q9P107-2;Q9P107;K7EJC2;K7EQR5	GMIP	-1.6296	-1.3723	-0.208388	0.281061	-0.298942	-0.0220814	0.818962	0.473845	0.572129	1.28174	1.10753	0.782788	0.560238	-0.314384	-2.03259
A0A024R7P3;A0A024R7N2;Q9HD20-2;Q9HD20;Q8NC73;Q6ZUA1;Q9HD20-3;H7C3H2;Q8TEG5;Q8N3E5	ATP13A1	0.750943	-0.201523	-0.0415906	2.16859	0.110596	0.648524	1.4235	-0.135946	-0.377928	-0.407946	-1.69017	-1.656	0.0509834	-0.10149	-0.540548
A0A024R7N7;P13284;A6XNE3;A8K686	IFI30	-1.77066	-0.585921	-1.1114	0.839107	1.62931	1.62378	0.24648	0.512544	0.480428	-0.230799	0.0679951	-0.146335	-0.764885	-1.33303	0.543387
B2R8G6;A0A024R7P2;Q14318;Q14318-2;B7Z6M0;A0A0A0MTJ1;Q14318-3;U3KQ64;M0R2K9;U3KQI1;M0R2Q6;M0R1Q0;M0R1S6	FKBP8	1.71779	1.58274	1.78686	0.373406	-0.62857	-0.35776	-0.0751953	-1.06081	-0.917318	-0.491174	-1.19775	-1.00645	0.121823	0.0534128	0.0990028
A0A024R7Q7;Q96A73;Q96A73-2;A0A087WT18;A0A024R7P4;Q96A73-3;D6RAJ7;D6RF63;D6RCE3	KIAA1191	-2.00629	-1.41409	-1.69098	-0.0151271	0.0481827	-0.0153853	0.766775	0.555086	0.207407	1.55208	0.46631	0.106466	1.15591	-0.140817	0.424478
A0A024R7R0;Q96RL1;Q96RL1-2;Q96RL1-3;A0A024R7S2;Q9NTC5;Q96RL1-4;D6RC40;D6RCQ3;Q96RL1-5;D6R9M3;D6RDZ5	RAP80;UIMC1	-0.0970567	1.35754	0.849472	-0.479992	-0.567867	-0.165597	-2.39909	-0.246676	-0.426729	-1.33448	0.435395	0.843124	0.25059	0.725928	1.25544
A0A024R7S3;P09497-2;D6RJD1	CLTB	1.66301	0.326398	0.25756	-0.533405	-1.73598	-1.64443	0.614297	-0.43072	-0.57544	1.76315	0.0652627	0.2323	0.804735	-0.515852	-0.290889
A0A024R7T3;P52597;B4DKS8;A0A1B0GW42	HNRPF;HNRNPF	1.9537	1.01379	0.605496	1.29939	0.437707	0.56526	0.13161	-0.887635	-1.20405	-0.409337	-1.26772	-1.03726	0.278403	-0.344788	-1.13456
B3KMX0;A0A024R7U6;P33991;B4DLA6;E5RG31;E5RFJ8;A4FS09;E5RFR3;E5RG53;A0A0S2Z618;Q9UJA3-2	MCM4	0.21868	0.196973	0.0308407	-0.845688	-0.559903	-0.677342	-0.963736	-1.30184	-1.40824	0.305589	0.148441	0.103799	1.2644	1.81532	1.6727
A0A024R7X3;A0A024R7U9;Q9UI12-2;Q9UI12;B3KUZ7;G3V126;B4E054;Q8TF11;E5RG49;E5RHH0;E5RK31;E5RJG1	ATP6V1H	-1.24127	-1.47815	-2.1191	1.60422	0.828595	0.594842	0.381106	0.174358	-0.288268	0.680766	0.667871	0.889097	-0.0525511	-0.285181	-0.356335
A0A024R7V6;P61019;P61019-2;H7C125;A0A0A1HAW1;E9PKL7;O75546;E9PE37;H0YD31;Q9UL31;H0YDL5	RAB2;RAB2A	-1.09174	-0.846427	-0.878398	1.66816	1.8819	1.89965	0.0728255	-0.22853	-0.104521	0.00391838	-0.659003	-0.66706	-0.271806	-0.213235	-0.565729
A0A024R7V7;Q9P2D1;B4DIS0;Q9P2D1-3;Q9P2D1-2;Q9P2D1-4;Q6ZWF9;H3BTW3;B4DR07	CHD7	1.59885	1.52793	1.44883	-0.0667299	-0.249721	-0.101525	-1.4963	-1.26329	-1.30017	-0.395491	-0.641239	-0.241824	0.792108	0.392585	-0.00401188
A0A024R7W0;Q9NX62;H0YBS3;H0YB38	IMPAD1	-0.154699	-0.0218366	-0.267871	1.86652	1.30854	1.13874	0.945416	0.199709	0.596652	-0.874867	-1.5345	-1.17272	-0.578823	-1.07097	-0.379286
A0A024R7W9;Q92905;Q59GH5;E5RFS1;E5RG35;E5RK55;E5RHH5;E5RHF2;H0UI27	COPS5	-1.24981	-1.87833	-1.86476	0.272135	-0.409198	-0.656009	0.950964	0.192067	0.0809119	0.958086	0.983515	0.316421	0.572606	0.846103	0.885304
A0A024R7X0;Q9Y6D6;Q59FY5;E5RIF2;E5RHL7;B3KMS9;E5RJN9;E5RHZ1	ARFGEF1	-2.33748	-1.65783	-1.53635	0.604537	0.407836	0.468625	0.212376	0.315962	0.346481	0.966203	0.818806	0.784297	-0.00810067	0.34573	0.268909
A0A024R7X2;A0A024R7X1;P54274-2;P54274;A8K914	TERF1	1.75919	1.69502	1.73775	-0.588229	-1.2696	-0.0669073	-0.207937	-0.542023	-0.479009	-0.834315	-0.66056	0.563952	0.0291229	-1.00781	-0.128639
A0A024R7X6;Q8IZV5;E5RK48;E5RHJ9	RDH10	0.890571	0.820894	0.767024	0.46459	0.291819	0.400106	0.387876	0.208235	0.230494	-0.25103	-0.331421	-0.155845	-0.132475	-0.282988	-3.30785
E9PH62;A0A0A0MTC5;A0A024R7X7;Q9NUL3-2;Q9NUL3;A0A0A0MTC4;A0A0A0MTD1;Q2TBD5;F8VPI7;Q4LE57;E7EPX0;A0A0A0MTC6;E7EVJ4;Q9NUL3-6;Q9NUL3-8;Q9NUL3-3;Q9NUL3-7;Q9NUL3-4;E5RJN7;G5EA18;A8K276;E7EVI1;B7Z1P6;H0YBY0;E5RFK1;E5RGT3;Q9NUL3-5;E5RGQ5	STAU2;STAU2 variant protein	-1.07168	-1.05951	-0.863049	-1.08139	-1.52688	-1.1451	0.484134	0.570092	0.331323	0.37707	0.856226	0.75724	1.42814	1.22292	0.720459
E5RHG8;A0A024R7Y5;Q15369;Q15369-2;R4GMY8	TCEB1	-1.66199	-1.44609	-1.62639	0.83593	-0.431936	-1.07338	0.204384	0.544265	0.462252	0.341949	1.36953	1.1514	0.394053	0.48634	0.449685
A0A024R7Z5;O00560;O00560-3;O00560-2;B4DQ93;B4DHN5;E9PBU7;G5EA09	SDCBP	-0.739294	-0.699017	0.0873861	-0.613282	-1.60088	-1.16302	0.942652	-0.0238588	-0.469438	0.557854	-0.166187	-0.0816407	1.5767	0.230663	2.16135
A0A024R806;Q9BT73	MGC10911;PSMG3	-2.47788	-1.32292	-1.76386	0.533117	0.632032	0.685053	0.316785	0.455758	0.359005	0.299146	0.612729	0.752156	0.130637	0.235264	0.552979
A0A024R811;Q53H82	LACTB2	-1.80681	-1.66917	-1.48277	1.09849	0.497814	0.168083	1.21794	0.957179	1.0982	0.108731	0.343452	0.276425	0.108376	-0.5696	-0.346334
A0A024R814;P18124;A8MUD9;O95036;C9JIJ5;C9JZ88	RPL7;WUGSC:H_RG054D04.1	-2.02805	-1.70055	-1.71661	1.06272	0.992742	1.01329	0.380396	0.0826065	0.0284872	0.534616	0.268185	0.29841	0.396179	0.388138	-0.000558276
A0A024R819;A0A024R858;P36639-4;P36639-3;P36639-2;P36639;C9J361	NUDT1	-1.54629	-1.55273	-1.35852	0.819405	0.0362978	0.477887	1.75154	-0.523388	-0.0605698	0.72414	0.824992	1.04942	-0.710618	-0.348044	0.416469
B4DV79;A4D210;A0A024R821;P55884;P55884-2;B4DXN6;Q96G38;Q86UM1;C9JZG1;Q59FS8;C9JQN7	EIF3B;EIF3S9	-1.90405	-1.83327	-1.6784	0.155188	0.403884	0.366458	0.455859	0.0675715	-0.107779	1.18474	0.772173	0.765216	1.00217	0.168966	0.181274
A0A024R829;Q9NRF9	POLE3	1.30998	0.781153	0.830432	-1.87788	-1.79321	-1.47477	-0.460602	-0.0747846	-0.200603	0.104048	0.617855	0.716642	0.211567	0.653277	0.656891
A0A024R832;Q8NHZ8	CDC26	0.757157	-0.790718	-0.615601	0.754974	0.816772	0.296493	-1.18252	-1.44622	-2.07508	0.750368	0.226297	-0.0250327	0.742595	1.41116	0.379356
A0A024R837;Q9BSH5;B3KUF6	HDHD3	-0.453538	-0.577614	-0.378284	1.25701	1.84036	1.82396	0.0265918	0.248414	0.686859	-1.32985	-0.710542	-0.982445	-1.08747	-0.147324	-0.21612
A0A024R843;Q13049;Q5JVY0	TRIM32	-0.0730767	0.670533	-0.525681	1.43644	0.952497	0.835116	0.565083	0.497469	0.505988	-0.106535	-0.692682	-0.382774	0.255148	-1.56686	-2.37067
A0A024R845;P61106;X6RFL8	RAB14	-1.2183	-0.960839	-0.971621	1.88368	1.50082	1.49012	0.84466	-0.0709815	0.343181	-0.433804	-0.598318	-0.859107	-0.0373006	-0.244726	-0.667474
A0A024R850;Q96E11-3;Q96E11;Q96E11-8;Q96E11-2;X6RDS5;A0A024R855;Q96E11-7;Q96E11-5;Q96E11-6;Q96E11-4	MRRF	1.3545	1.2678	1.58192	1.21791	0.515218	-0.398787	0.119707	-0.66056	-0.807872	-1.10952	-1.28605	-1.18599	0.381543	-0.252552	-0.737259
A0A024R861;O00743-2;O00743;O00743-3;B7Z3E2;A0A0S2Z482;Q5T1S7	PPP6C	-1.74719	-1.92583	-1.67964	0.0813259	0.744681	0.0621299	0.813643	0.990018	1.02771	0.699042	0.456515	0.2958	-0.395243	0.135655	0.441368
A0A024R862;A0A024R8A2;Q14C86-5;Q14C86-2;Q14C86;Q14C86-6;A0A024R875;Q14C86-3;Q14C86-4;F8W9S7;C9IZ08;B4DK42;B4DGD8;B0QZ65;C9IZX9;B3KN67;H0Y7I9;A0A0A0MQV8;B3KTX2;H0Y4E7	GAPVD1	-1.07996	-1.68887	-1.87242	-0.283889	-0.813507	-0.581032	0.633941	0.36431	0.191535	1.09601	1.07848	1.09784	0.627908	0.843164	0.386507
A0A024R869;Q92805;B4DYI0;Q59HA1;R4GNH1;H0YE54;Q5T165	GOLGA1	2.03688	1.55223	1.41619	0.0483108	-0.873201	-0.480486	-0.193665	-0.861546	-0.997906	-0.349199	-1.07437	-1.03727	0.478485	0.0506364	0.284897
A0A024R870;Q6UWE0;Q6UWE0-2;Q6UWE0-3	LRSAM1	-2.08488	-1.33272	-2.03601	0.10833	-0.0203503	0.271143	0.679824	0.254691	0.41437	1.13741	0.961866	0.461057	0.559646	0.253463	0.372152
A0A024R872;Q96TA1-2;Q96TA1;Q9H8K1;Q2YD88;Q9H6L6	C9orf88;FAM129B	-1.54963	-1.83908	-2.03031	0.95115	0.508774	0.674664	0.599165	0.642318	0.743841	0.679498	0.524541	0.548631	-0.230394	0.0204313	-0.243601
A0A024R883;O75348;F2Z307;O95670-2;O95670	ATP6V1G1	-0.743009	-0.731726	-1.74325	0.560242	-0.443397	-0.121003	-0.148655	-0.295096	-1.07161	2.38772	0.662078	0.434632	1.3264	-0.0216775	-0.0516478
F5H7V9;A7MBN2;E9PC84;J3QSU6;A0A024R884;Q4LE33;P24821-6;P24821-5;P24821-2;P24821-3;P24821-4;P24821;D3YHM4;B4E1W8;F5H5D6;H0YGZ3	TNC;TNC variant protein	2.10468	1.69202	1.64426	0.042439	-0.408732	-0.761023	-0.489307	-1.20123	-0.337852	-0.484024	-0.646334	-0.77542	-0.411265	0.150617	-0.118832
H0Y5D5;A0A024R885;B7Z3U7;F5H2X7;Q9ULV3-5;Q9ULV3-2;Q9ULV3;Q9BTG3;Q5SYW2;B4E0A3;Q9ULV3-3;Q9ULV3-4;Q96KB7;B0EXJ7;A0A0U1RQR2;F6VD24	CIZ1	1.44292	1.68227	1.44277	-1.18624	0.377483	0.514067	-1.82523	-0.437725	-0.236626	-1.07966	-0.326301	-0.569165	0.117246	0.038264	0.045925
A0A024R886;O95900;O95900-2	TRUB2	0.807016	-0.223187	0.382243	1.81827	1.39764	1.46205	-0.558868	-0.204409	0.0632716	-1.07258	-0.585333	-1.71263	-0.787993	-0.537706	-0.247796
A8K1C7;A0A024R892;Q8IWT6;Q9NW37;Q96SW8	LRRC8A	0.863002	0.855384	0.615809	-0.560788	-1.99834	-1.00019	-1.60807	0.836793	0.979092	-0.204025	0.0628337	-0.934979	0.534247	0.487578	1.07166
A0A024R896;B7ZC38;Q9NR46;Q9NR46-2;B7ZC39;F8WFB9;Q71RA6;G5E9J1	SH3GLB2	-0.945929	-1.89704	-1.40465	-0.781475	-0.850603	-0.683427	1.0855	0.466408	0.797796	1.12938	1.05177	0.93987	0.38283	0.489696	0.219864
A0A024R897;Q9BPX5;B3KPC7	ARPC5L	-0.339913	0.0126621	-0.804507	1.4915	-0.365164	0.174965	0.795383	-0.440181	-0.358454	1.9861	0.444734	0.343722	0.336408	-1.36498	-1.91227
A0A024R8A0;Q7Z6M1;A0A0S2Z4Z5;Q7Z6M1-2;A0A0S2Z4Z1;Q5T1S4;Q5T1S5	RABEPK	-0.511459	-1.6083	-2.73368	0.604145	0.805519	0.670757	-3.49665e-05	0.019793	0.403247	0.754005	0.467571	0.571504	0.807259	-0.482429	0.232098
A0A024R8A5;Q5BJF6-2;Q5BJF6-3;Q5BJF6-4;Q5BJF6;B3KSD5;B4DX85;A0A024R8A4;B4DX03;Q5BJF6-8;Q5BJF6-5;Q5BJF6-6;Q5BJF6-10;Q5BJF6-7;Q5BJF6-9;B4DUU0;Q5T4C3;Q6PJQ8;S4R3R9;Q5T4C6;S4R411;Q5T4C8	ODF2	1.9043	1.63185	1.5918	-0.864589	-0.506855	-1.01165	-0.214541	-0.256569	-0.982257	0.298655	-1.07113	-0.749666	0.47352	-0.221701	-0.0211678
A0A024R8A7;Q96I24;Q96I24-2	hCG_31253;FUBP3	2.1144	1.61558	1.63959	0.124628	-0.720614	-0.891529	0.204267	-0.507217	-0.171413	-0.438195	-0.935322	-1.0725	-0.142522	-0.405546	-0.413605
A0A024R8A9;Q9Y2K6	USP20	1.24615	1.2015	1.58251	0.555515	-0.710841	-0.11851	0.388018	-1.46569	-0.723513	0.435362	-1.35292	0.0669433	0.893926	-1.11861	-0.879847
A0A024R8B7;Q6P2C8;Q6P2C8-2;B4DPP5;U4Q365;Q6P2C8-4	CRSP8;MED27	2.19249	0.562796	0.969664	0.58071	-1.51406	-0.50031	0.180087	-0.239251	0.181407	-0.350286	-0.826275	-1.8569	0.121865	-0.27112	0.769187
F8W922;B7Z1P9;A0A024R8B8;Q9H7P6-2;Q9H7P6;B7Z4X0	MVB12B;C9orf28	0.232364	-2.94597	-0.33538	0.497089	-0.901635	-0.378061	0.650302	0.402694	-0.158624	-0.279067	0.326945	-0.125817	1.02055	0.762506	1.2321
A0A024R8D2;Q6P1M0;B3KNH1;Q9BTA1;B3KQE8;Q6P1M0-2	SLC27A4	1.7094	1.46403	1.23154	0.624145	0.100155	0.362918	-0.77311	-1.13413	-1.08109	-0.865022	-0.808434	-1.10326	0.57218	0.499451	-0.79876
A0A024R8D4;Q9Y399;Q5T8A0	MRPS2	-0.169942	-0.189346	-0.163601	1.75103	1.41741	0.902486	0.782198	0.338906	0.200712	-0.915208	-1.3877	-1.90025	-0.762487	0.429766	-0.33397
A0A024R8G6;O43805;A0A087WV26;A0A024R2W0	SSNA1	0.725398	-0.0974777	0.709437	-1.34682	-1.8395	-1.48221	-0.346228	-0.805387	-0.390915	0.731027	0.916429	0.369941	1.45191	0.561291	0.843105
A0A024R8H5;Q12933-4;Q12933-3;Q12933;Q12933-2;B4DGI3;E5KBQ3;B1AMX8;B1AMY1;B1AMX7	TRAF2	-1.27903	-2.89203	-0.829005	0.475088	0.569547	-0.0200193	0.505311	0.156182	0.143065	0.529631	0.913955	0.849045	-0.0908677	0.756365	0.212764
A0A024R8H6;Q15059;B4DS09;A0A140F1N4;Q15059-2;A9J571	BRD3	0.89159	-0.519609	-0.558059	-1.89689	-1.51055	-1.0884	0.183082	1.09603	1.11931	0.176216	0.10711	0.537232	0.476633	1.4998	-0.513509
A0A024R8I2;A0A140VK64;Q9BSL1	UBADC1;UBAC1	-0.792663	-1.7952	-1.04973	-0.335613	-0.889699	-0.840061	0.486323	-0.0820496	-0.34121	1.20986	1.69043	1.43321	0.71211	0.392851	0.201451
A0A024R8I8;Q86UD0;Q96GJ3	C9orf140;SAPCD2	0.86057	1.32733	1.02636	-1.23874	-0.884401	-1.28047	0.359694	-0.370776	-1.19838	0.934845	0.151182	-1.59268	0.910841	0.614146	0.38047
A0A024R8J2;Q93096;A0A0D9SGK2;B5BU78	PTP4A1	0.153095	1.47173	1.07476	-0.237838	-0.554665	-0.420815	-0.679758	-1.64374	-0.406181	-0.278404	1.33605	1.46737	-1.55536	0.532419	-0.258663
A0A024R8K7;A0A024R8T0;P16144-4;P16144-2;P16144;B7ZLD8;B7ZLD5;A0A024R8N2;P16144-3;Q59H46;P16144-5;B4E3N0;Q2VP98;J3QQL2;J3QRK0;J3KSH9	ITGB4	0.476373	-0.0819151	-0.184979	0.403895	0.0189321	-0.114333	2.02158	1.44023	1.41023	-0.727377	-1.10258	-1.19154	-0.358892	-0.789038	-1.22059
A0A024R8L0;J3QLS3;Q9Y2R9;J3QQS1;J3KSI8;J3QKW2	MRPS7	1.67975	1.16547	0.937779	1.17155	0.489281	0.350149	0.377541	-0.442313	-0.329871	-1.10782	-1.51035	-1.46301	0.155473	-0.722683	-0.750957
A0A024R8L7;Q15067-2;Q15067-3;B4DU07;K7ELT1;I3L2U4;I3L4S5;K7ENF1;K7ESC7	ACOX1	0.538487	0.35835	0.122125	1.75697	1.01318	1.04363	1.15303	0.047999	0.138641	-0.626607	-1.18012	-1.17789	-0.522688	-1.24389	-1.42122
A0A024R8L8;Q92817;K7EKI0;B7ZLH8;A8K2R8;A8MZ36	EVPL	-1.16749	-0.426514	-0.148213	1.77982	1.2378	1.00011	1.47879	0.0584081	0.184491	0.402497	-1.13752	-1.32997	-0.577014	-0.54985	-0.805344
A0A024R8M0;Q14344;B4DWV9;Q14344-2	GNA13	-1.29288	-0.713312	-1.04231	0.847214	-0.0403372	0.329413	1.87932	1.65372	1.30199	-0.326297	-0.384966	-0.138182	-0.665791	-1.04718	-0.360384
A5YM55;A0A024R8M9;B7Z8Y7;O94762-4;O94762;A0A024R8S8;J3KTQ2;Q8WYH5;Q9BW80;O94762-2;J3QLU0;J3KSL7;J3KS37;Q9BSD6	RECQL5;PP1045	1.83496	1.21005	1.23363	0.164027	-1.65323	-0.408265	-0.458782	-0.0629961	0.598384	-0.779438	-1.3983	-1.13421	0.0941852	0.398654	0.361327
B5BUF9;B5BU32;K7ERV3;A0A024R8N6;P04183	TK1	-0.927989	-0.610312	-0.723728	-0.574488	1.82063	-0.297215	-0.673708	0.51824	-0.371768	-0.923815	-0.92909	0.22636	2.22867	0.347633	0.890577
A0A024R8P8;P63173;J3KT73;J3QL01;J3KSP2	RPL38	-1.36851	-1.21086	-1.47382	-0.848858	-0.981832	-1.07383	1.1977	0.754807	0.718404	0.739836	0.68787	0.626622	0.577849	0.913676	0.740939
A0A024R8Q1;P10253;I3L0S5;I3L3L3;I3L2V9	GAA	-1.36277	-3.09256	-0.268954	0.532601	0.433871	0.635377	0.520051	0.0733016	0.0146394	0.44289	0.0329419	0.236691	0.650275	0.487315	0.664334
A0A024R8R0;J3QQJ0;Q9UHR5;Q9UHR5-2;J3QLH3;X6R3T8;J3KRR6;F5H478;J3KRU5;J3QLM2;B7Z4X9;J3KS14;Q659G6	SAP30BP	2.05283	1.3317	0.988319	-0.0043944	-1.43201	-1.1873	-0.395958	-0.453514	-0.498887	-0.0154437	-0.438098	-0.733408	1.1725	0.433151	-0.819487
A0A024R8R4;Q8TAT6;Q8TAT6-2;B4DG89;I3L4U9;A0A0D9SFI9;I3L4S2;I3L283;I3L3I1	NPLOC4	-0.90896	-1.23124	-1.64643	-0.51276	-1.17649	-1.34862	0.734683	0.326131	0.609871	0.972421	0.875882	0.874815	0.902802	0.801826	0.726067
A0A024R8S3;P61956;P61956-2;J3KRH1;Q6EEV6	SUMO2	-1.95974	0.0779505	-0.402241	-1.91981	-0.634658	-0.389305	0.0773781	0.482573	0.698409	-0.563815	0.994111	1.08322	0.331415	0.763288	1.36122
A0A024R8S5;P07237;B4DNL5;H7BZ94;B4DUA5;B4DLN6;H0Y3Z3;Q96C96;B3KTQ9;I3L398;B4DJS0;I3L312;I3L3U6;I3L0S0;I3NI03;I3L4M2;B4DNP9;I3L3P5;I3L514;I3L1Y5	P4HB	1.587	0.772724	1.36778	0.577568	0.60853	0.746801	0.262215	0.296479	-0.0797555	-1.30111	-1.4989	-1.50733	-0.916826	-0.700383	-0.214783
K7ELD9;K7ENG9;A0A024R8T9;O43760;O43760-2;K7ELS8	SYNGR2	-1.76868	-0.503964	-0.0259464	1.21794	1.90314	1.80242	-0.441623	0.237513	-0.170306	-0.781755	-0.448085	-0.402311	0.494782	-0.825359	-0.287773
A0A024R8U1;O15427;Q53G91	SLC16A3	0.863832	1.25196	1.09804	-0.166217	-0.533983	-0.48954	0.736612	0.553378	0.638912	-0.0749608	-0.0865604	-0.394414	-0.256984	-0.24594	-2.89414
B4DMI6;A0A024R8U4;Q5MNZ6;A0A218N098;I3L4S6;I3L3A5;I3L4L8;I3L1D0	WDR45L;WDR45B	-0.636059	-0.78679	-1.36539	0.645306	0.00380753	0.0661232	1.06284	0.601839	0.903532	0.722586	0.572739	0.573464	0.369415	-0.076009	-2.65741
J3QL05;J3KP15;Q53FN0;A0A024R8U5;Q01130-2;Q01130;Q8NAK9;B3KUY1;B3KVY2;Q6NXQ0;Q8N220;B3KUF7;B3KX15	SRSF2;SFRS2	-1.43686	-1.66965	-1.71858	0.947479	-0.222529	-0.498	1.24058	-0.140785	-0.296703	1.20089	0.314135	0.321921	1.18224	0.321058	0.454804
A0A024R8U8;Q8WVQ1-3;Q8WVQ1;K7EN15;Q8WVQ1-2;K7EIP9;K7EQT4;K7EMT2;K7EKT2;K7EKW6	CANT1	0.0689524	0.0520514	0.190057	2.44591	1.19652	0.977043	0.446486	0.180175	0.0155184	-0.836701	-0.860321	-0.891542	-0.731206	-0.971615	-1.28133
E7D7X9;A0A024R8U9;P32322;P32322-3;P32322-2;E2QRB3;E7D7Y0;A0A1B2JLU7;J3KQ22;J3QL24;Q2TU78;B7Z8T1;Q8TBX0;J3QL32;J3QLK9;J3QL23;J3QRZ0;J3QKT3;J3QR88;D6QXZ5;J3KTA8	PYCR1;PIG45	-1.32178	-1.57129	-1.52891	1.08126	1.0331	1.12865	1.11738	0.998706	0.981447	-0.261162	-0.119248	-0.206253	-0.392868	-0.411609	-0.527422
A0A024R8V0;A0A0S2Z5A5;Q9UHD8-7;Q9UHD8-2;Q9UHD8-5;A0A024R8Q0;Q9UHD8-3;A0A0S2Z5W9;Q9UHD8-9;Q9UHD8-8;Q1WWK5;K7ENL0;K7ER14;A2VCQ5;K7EJV0;K7EPY1;K7EJ51;K7EJL9;K7ERG1;K7ER34	2020-09-09	-1.61997	-0.0102775	-2.72244	-0.511218	-0.231439	0.0891991	0.940353	0.273709	0.444542	1.15375	0.455691	0.789935	0.286127	0.432217	0.229812
A0A024R8V6;Q9P275;Q9P275-2;B3KMW2;A0A075B784;K7EIH0;Q9H9C5;E9PEW0;K7EKN3;K7EKL7;K7EMM6;K7EIT7;K7EJI3;K7ERC1;K7ELT3;K7EQS0;K7EPT1;K7ELR5;Q8IXW9	USP36	1.02268	1.47214	1.44745	-0.0606584	0.301178	0.0343605	-1.89765	-1.2542	-1.21532	-1.19712	0.152142	-0.00234073	0.31651	0.420437	0.460393
A0A024R8W0;P38919;I3L3H2;J3QQP0	DDX48;EIF4A3	1.1693	1.16195	1.01143	1.10355	1.17885	0.996773	0.160385	-0.403204	-0.533896	-1.355	-0.936302	-1.09134	-0.505345	-1.21406	-0.743105
A0A024R8X4;Q6PK18;Q6PK18-2;J3QRG1;J3QLI8	FLJ22222;OGFOD3	1.82178	1.69844	1.10357	-0.131429	-0.158899	0.682539	-1.16397	-0.392397	-0.646332	-0.555781	-0.74162	-0.361588	-1.69952	0.514429	0.0307766
Q5R3B4;B2R4Q7;A0A024R8Z5;O95563	MPC2;BRP44	-0.476145	-0.237502	-2.2038	1.23895	0.712158	0.935174	0.615468	1.14974	0.804797	0.125234	0.10894	-1.11978	-0.301025	0.132817	-1.48504
A8K4A8;A0A024R8Z9;Q6PI48;Q9H9J7;Q9NVT8;Q9H9M6	DARS2	-0.602834	-0.551046	-0.567724	2.21676	1.87432	1.2632	0.0718361	-0.332512	-0.187403	-0.916454	-0.964015	-1.01621	-0.0710179	-0.0512182	-0.165679
A0A024R904;Q9HB71;Q6NVY0;Q9HB71-3;B4DFD3;B2ZWH1;Q9HB71-2	CACYBP	-1.76309	-1.85074	-1.74741	0.0409547	0.021317	0.139219	0.742319	0.932478	0.851445	0.813246	1.008	0.734566	-0.107729	0.094032	0.0913969
A0A024R911;Q9UBH6-2;Q9UBH6	XPR1	1.61508	0.690137	1.40624	-0.0662691	-0.550875	-1.10904	0.586091	-0.686764	-0.277377	-1.53764	-0.641996	-1.32922	0.0155616	0.638367	1.2477
A0A024R912;Q9BZX2;B4DGD3;Q9BZX2-2	UCK2	1.03018	1.44911	0.690368	0.136457	-1.12302	-1.35815	-1.12701	-0.9848	-0.913498	-0.502359	0.321592	-0.528663	0.488743	1.63388	0.787169
A0A024R913;P56937-3;P56937-2;P56937	hCG_2024989;HSD17B7	0.926195	0.228137	-0.221213	0.043979	0.380024	0.844849	1.18353	0.31169	1.15225	1.08546	-1.33406	-1.28799	-0.257099	-1.57077	-1.485
A0A024R914;Q5VT06;H0Y7F7;Q7LGH1;Q5T2X4;H0Y6Q4;Q05D72;E9PIK0	CEP350	1.75249	0.946544	0.905949	-1.86854	-0.11455	-0.315616	-0.0223149	-0.922414	-1.637	-0.662633	-0.105251	0.52607	-0.0415434	0.521271	1.03754
A0A024R918;O75063	FAM20B	-1.37404	0.143158	-0.110446	1.14826	0.637564	1.04477	0.94143	0.9737	0.926986	0.289466	-1.58284	-0.916994	-1.50266	0.278123	-0.896471
A0A024R957;Q8NFQ8	TOR1AIP2	1.98141	1.38065	1.71931	-0.477635	-1.04919	-1.07098	0.234734	-0.29429	-0.0550137	-0.367026	-1.09157	-1.03541	0.395328	-0.136434	-0.133876
Q6IAJ3;A0A024R967;Q6FIF9;B1ALM5;B4E1H4;Q9P0T7	TMEM9	0.714495	0.827972	0.648397	0.554895	-0.108538	0.103373	0.759676	-2.66503	-1.92428	0.393468	0.119858	-0.294246	0.531333	0.363443	-0.0248066
A0A024R968;P23634-7;P23634-6;P23634-8;P23634;Q68DH9;A7E2D8;P23634-5;P23634-4;P23634-3;P23634-2;A1X4Q1;A1X4P8;A1X4Q2	ATP2B4;DKFZp686M088	-0.687931	-1.50228	-1.15974	0.839077	0.281941	0.131041	1.47177	1.22864	1.21188	0.780721	-0.0397233	0.375165	-0.76351	-0.698165	-1.4689
A0A024R972;P11047;Q6NVY8;R4GNC7;Q8N2D6;Q9Y6N6	LAMC1	-1.22066	-1.04437	-1.04775	0.58281	0.552769	0.613477	-1.26032	-1.24093	-1.20183	0.688294	0.846751	0.731763	0.974866	1.01779	1.00735
A0A024R974;P78545-2;P78545;Q5SR36	ELF3	1.83384	1.37376	1.22567	1.13909	-0.521807	0.293172	0.469239	-0.355422	-0.0171552	-0.757739	-0.782935	-0.741442	-0.712931	-1.29317	-1.15218
Q59G02;A0A024R996;B4DK03;A0A024R980;Q07002;Q07002-2;Q07002-3;D6RA44;A0A0A0MSJ6;B4DHU6;B4DER5;D6R9B0;D6RGH0	PCTK3;CDK18	-1.55741	-2.44543	-0.939323	1.03832	0.54097	0.479433	1.03339	0.25092	0.446241	0.544328	0.570836	0.395962	0.150815	-0.90652	0.397474
A0A024R983;P10155-3;P10155-5;P10155-4;P10155;P10155-2;B3KN94;H0Y9N5;G5E9R9;D6RDN1;D6RE09	TROVE2	-1.7078	-2.00017	-1.49757	0.395323	0.611173	0.307345	1.22488	1.17646	1.02197	0.206214	0.429873	0.0492161	-0.0837405	0.0771165	-0.21028
A0A024R994;O75131;Q05DL8;A0A087WYQ3;H0YB26;E5RHZ0;A0A087WXR6;A0A087WUS8;E5RFT7;Q4G168;B3KWK1;E7ENV7;B7Z370;Q86YQ8-2;Q9HCH3-2;Q96A23;O95741;Q9UBL6-2;Q86YQ8;Q96A23-2;Q9HCH3;O95741-2;Q9UBL6	CPNE3	-1.59859	-1.67801	-1.90467	0.0704317	-0.376359	-0.27501	0.514188	0.267616	0.305915	1.29281	0.989438	1.03056	0.565536	0.399971	0.396181
A0A024R9B6;A0A024R9B1;A0A075B6P0;Q330K2-2;Q330K2;E5RFN5	C8orf38;NDUFAF6	0.0216707	-0.0717521	-0.913881	1.39416	0.913756	0.979865	0.759141	0.662349	0.776315	-0.195132	-2.14893	-1.23156	-0.673803	-0.890746	0.618546
A0A024R9B5;Q15291;B4DMM7;Q15291-2;B4DLF8	RBBP5	1.79291	0.913457	0.586931	-0.641521	0.631768	0.17178	-1.45559	-0.839602	-0.674828	-1.79476	-0.0701207	-0.549698	0.206211	0.396736	1.32633
A0A024R9B7;P09669	COX6C	-0.00300952	-0.634248	-0.45918	-0.647071	-1.32136	-2.49641	0.81128	0.101517	0.140329	1.05012	0.000357223	0.57108	1.21037	0.798012	0.878206
B3KPZ7;A0A024R9C0;B4DYX8;Q6P1N1;Q9P0J1;Q9P0J1-2;E5RIV4;E5RIE5;E5RI96	PPM2C;PDP1	-0.461647	-0.784316	-1.26023	1.06109	1.10387	0.97092	1.41721	1.22891	1.09273	-0.343329	-0.427191	-0.751509	-1.05652	-0.906858	-0.883129
A0A024R9C1;P11940;E7EQV3;E7ERJ7;P11940-2;B4DQX0;B3KT93;B4DZW4;A0A024R9E2;H0YBN4;E5RJB9;E5RH24;H0YAP2;H0YB86;E5RGH3;H0YAS6;H0YB75;Q4VXU2;H0YAS7;Q4VXU2-2;E5RHG7;H0YAW6;H0YC10;E5RFD8;E5RGC4;L0R533;B4DM75;Q96DU9-2;Q96DU9;E5RJM8;A8K8J2	PABPC1	-1.71289	-2.10157	-1.84138	0.370768	0.272584	0.608977	0.740473	0.181902	0.14834	0.752227	0.819601	0.583968	0.522847	0.385223	0.268933
A0A024R9D2;Q86UE4;H0YB56;H0YBJ8;H0YBE0	MTDH	0.66112	-0.137922	0.0299843	0.853612	-1.24449	-1.07082	-0.160806	-1.53466	-1.85001	0.0762209	0.393244	0.644944	1.01373	1.21993	1.10593
A0A024R9D3;P62888;E5RI99;A0A0C4DH44;E5RJH3;A0A0B4J213	RPL30	-1.4393	-1.603	-1.64689	0.848912	1.04344	1.32093	0.552515	0.394101	0.391794	0.195879	0.471336	0.853685	-1.19963	0.0363704	-0.220145
A0A024R9D7;Q16698-2;Q16698;E5RFV2;E5RJG7;Q7LDK6;E5RJD2;E5RID6;H0YAW3	DECR1	-1.51861	-1.89425	-1.86994	1.06548	0.602991	0.347304	1.07354	0.755197	0.766494	0.609147	0.197601	0.368197	0.0124503	-0.242869	-0.272721
E9PND3;E9PN10;Q6R3F1;A0A024R9E0;O00559;O00559-2;E9PJ38;E9PJ40	EBAG9;RCAS1	-1.98954	-1.75492	-1.34827	-0.100021	0.0406539	-0.502566	0.699098	-0.015001	0.590034	0.383562	0.491285	0.27219	0.8873	1.31563	1.03057
B4E236;B7ZB79;B2R9H9;A0A024R9E9;O60353-2;O60353;B4DL33;G5EA13;E5RJG0	FZD6	-1.81693	-0.36022	-1.30462	-0.155816	-0.502417	-0.924423	0.371479	0.0187019	0.176829	-0.50199	0.219538	0.196481	1.15748	1.81072	1.61519
A0A024R9G4;Q9NUQ9;Q68D08;Q9NUQ9-2;E5RGI7;E5RJE1;E5RIR8;E5RJL8;E5RI16;E5RFS4;E5RHU5;E5RK81;E5RH75;E5RK61	FAM49B;DKFZp686B04128	-1.54657	-2.09843	-1.93777	0.433158	0.0841554	0.108561	0.588569	0.226445	0.202422	0.975442	0.640912	0.831701	0.536203	0.418754	0.536441
A0A024R9G7;Q6PL18;A0A0B4J211;Q6PL18-2	ATAD2	1.79463	1.6046	1.74301	-0.251067	-0.445378	-0.509072	-0.492683	-0.656173	-0.759123	-0.834465	-1.04312	-1.10966	0.535361	0.164404	0.258738
A0A024R9H2;P52758;H0YBX3;H0YB34;E5RIP8	HRSP12	-1.49574	-1.96181	-1.38879	-0.531534	-0.296493	-0.134824	0.711265	0.014259	0.51996	0.923565	1.37668	1.17205	0.0431016	0.795243	0.253077
A0A024R9I0;P21283;E7EV59;B7Z593	ATP6V1C1	-1.14648	-1.99895	-2.23215	0.190702	0.588431	0.319792	0.503819	0.510824	0.69034	0.709037	1.00105	0.792557	-0.17761	0.257854	-0.00922006
A0A024R9J0;O60216;B3KUT8;E5RI01;E5RFZ5;E5RJW1;E5RJK5;E5RFV8;E5RIN7	RAD21	2.22877	1.14712	1.88678	-0.0584194	-0.973194	-1.07129	-0.0375652	-0.798321	-0.532884	-0.622587	-0.53358	-0.641208	0.0127542	-0.164792	0.158419
A0A024R9J6;Q96MF7;E5RFJ1;E5RIM1;A0A087WTZ8;E5RHW9;H0YB96;E5RK09;E5RG00	C8orf36;NSMCE2	0.119804	0.87453	0.768091	-1.04308	-1.32951	-1.2637	-1.31492	-0.0505395	0.171974	-0.596889	-0.0105812	0.575256	-0.0820211	1.01553	2.16606
A0A024R9K2;Q8TBE0-3;Q8TBE0-2;Q8TBE0	BAHD1	1.5256	1.5314	0.846306	-0.382303	-0.761101	1.12604	-0.314616	-1.24086	0.13211	-0.351568	-0.00915838	-1.31732	0.802784	-0.0196092	-1.5677
A0A024R9K4;Q96QD9;H9KVD1;Q96QD9-4;Q96QD9-3;Q96QD9-2;H9KVC1;H9KVC6	FYTTD1	1.79082	1.59939	1.08313	-0.0578624	-1.61132	-0.67787	1.11568	-0.221602	-0.18277	-0.579266	-0.899268	-0.494612	-0.946889	-0.398342	0.480777
A0A024R9K7;Q9NPA0;H0YDT8;H0YDX2	C15orf24;EMC7	1.75391	2.03838	1.91384	-0.377774	-0.56503	-0.562689	-0.364461	-0.34593	-0.548456	-0.532749	-0.717485	-0.715018	-0.322758	-0.597427	-0.0563541
A0A024R9L0;Q9Y375;H0YL22;H0YNN4;H0YNB7	NDUFAF1	0.511028	0.181273	0.487734	1.80021	0.956407	0.876957	0.66838	0.242752	0.53699	-0.937634	-1.75978	-1.50826	-0.478694	-0.67571	-0.901655
A8K6F0;A0A024R9L1;O60306;B0AZM4;H0YH15;H0YLN9	AQR	1.16396	1.12115	1.39794	1.35525	0.452567	0.433347	0.0616296	-0.784352	-0.680311	-0.890776	-1.6647	-1.31393	0.460188	-0.585247	-0.526709
B4E1N7;A0A024R9L7;H0YBT0;A0A087WVR4;A0A087WUS5;P01106;P01106-2;Q6LBK7;H0YBG3;B3CJE0;B3CJD7;B3CJD2;B3CJC7;B3CJC6;B3CJB3;B3CJB2;B3CJB0;B3CJA9;B3CJA7;B3CJA4;B3CJ93;B3CJ90;B3CJ88;B3CJ86;B3CJ81;B3CJ76;B3CJ73;B3CJ72;B3CJ66;B3CJ65;B3CJ63;B0B0N9;A0A0B4J1R1;B3CJ71;B3CJD9;B3CJD3;B3CJD1;B3CJC0;B3CJB1;B3CJA1;B3CJ94;B3CJ89;B3CJ87;B3CJ82;B3CJ75;B3CJ69;B3CJ64	MYC	1.51106	1.43769	1.50454	-0.669979	-1.43664	-0.72131	-0.116372	-0.0121144	0.0319584	-1.04631	-1.42359	-0.626878	0.471949	0.565554	0.530446
A0A024R9L9;Q96JC1-2;Q96JC1;B3KY10	VPS39	-2.66222	-1.8179	0.655282	0.46567	0.333974	0.210733	0.584162	-0.556957	0.595421	0.24084	0.79777	0.976771	-0.0445616	0.360255	-0.139244
A0A024R9M3;Q8N9N7;H3BSW0	LRRC57	-0.359872	-0.636897	-3.21905	-0.125248	0.0832428	0.231127	1.12283	0.893819	0.770219	0.497047	0.15616	0.211108	0.0410815	0.167105	0.167328
A0A024R9M9;Q99653;H0YNG9;H0YLY7;H0YKE7;F5GX29;B4DSB5;H0YLX1	CHP;CHP1	0.519868	0.81247	0.825816	1.49975	1.38455	0.732489	0.248979	-0.315864	-0.304455	-0.354439	-2.29948	-0.777777	-0.571286	-0.929436	-0.471185
A0A024R9N0;O43482;H0YKL4	OIP5	1.72191	1.17122	1.21155	-0.495614	-1.48505	-0.925689	-1.27269	0.192737	-1.20274	-0.185788	-0.598436	0.18131	1.06156	0.179058	0.446661
S4R329;H0YK61;H0YNK0;H0YNK8;A0A0S2Z598;A0A024R9N3;Q5J8M3-3;Q5J8M3-2;Q5J8M3;H0YMH5;H0YLP8;H0YN63	EMC4;TMEM85	1.94868	1.47125	1.55176	-0.757216	-1.27267	-0.00339033	0.527428	-0.488012	-1.09444	-0.908135	-0.409287	-0.819975	-0.0718029	0.157137	0.168661
A0A024R9N6;Q9H223;A8K9B9;B3KUH4;Q9NZN4-2	EHD4	-1.63596	-1.51827	-1.91385	0.446464	-0.524765	-0.292601	1.45349	0.472097	0.458933	0.850488	0.521976	0.75655	0.785966	-0.0939294	0.233412
H0YL62;A0A024R9P5;Q9H079;H0YNG2;H0YKW3;B4DNG1	KATNBL1;C15orf29	0.475929	1.69669	1.20819	-1.54653	-0.824375	-0.367043	-0.786572	1.19349	1.4149	-0.487766	-0.821778	0.143764	-1.08739	0.0446243	-0.256114
A0A024R9P6;Q96TC7;B3KUI4;Q96TC7-2;H0YLG5;H0YMB1;H0YNE5	FAM82C;RMDN3	2.18995	1.4023	1.94101	-0.0237384	-0.506622	-0.535325	-0.699664	-0.14095	-1.01488	-0.121112	-0.453082	-0.808961	-0.368531	-0.37247	-0.487926
A0A024R9R3;Q9P253;H0YMC9;H0YLM6	VPS18	-0.184945	0.0454313	-1.85256	1.13194	1.01296	0.79824	0.301489	0.00312414	0.508308	0.220672	-0.0278113	0.732782	0.0526867	-0.169385	-2.57294
A0A024R9R5;Q9H2Y7;H3BNX5;A0A0C4DGM5;B4DGC7;H3BS99;Q86T35;Q0VGA6;U3KQH7;Q05C49	ZFP106;ZNF106	1.69486	1.70045	1.64861	-0.9797	-0.496418	-0.218607	-0.990677	-0.892386	-0.75928	-0.753926	-0.423073	-0.781853	0.354083	0.342957	0.55496
A0A024R9R7;Q9ULG1;A8K2V6;H0YMN5;Q9NUK2;Q6N074;A0A087X0U7	INOC1;INO80	0.753265	0.499311	1.23495	-2.05114	0.430075	0.216536	-1.86758	-0.31654	-1.12096	-0.381222	0.46168	0.735507	-0.267962	0.805138	0.868942
A0A024R9T3;Q8N442	GUF1	0.22987	-0.374131	-0.486133	1.74985	0.712743	0.943662	0.931942	0.448942	0.828195	-0.629424	-2.33921	-1.03773	-0.448369	-0.449274	-0.080932
A0A024R9T6;Q9P270;D6RIF6;D6REM5;H0Y9L2;Q9H705	hCG_17415;SLAIN2	0.506139	-2.31749	-1.29119	-0.808086	-1.00701	-0.763212	0.679913	0.657183	0.991633	0.361714	1.23562	0.524496	0.504352	0.109708	0.616227
A0A024R9U3;Q9NX40;D6RDK6;D6RBN5;D6RG39;D6RIT9;Q9NX40-3;Q9NX40-2;Q9NX40-4;D6RI08;D6RDK1;B4DND1;D6RIV2;D6R9T5;D6RF07;D6R918;D6RBC5;D6RDI5;D6RA54;D6RC55	OCIAD1	2.17815	1.49779	1.55565	-0.656586	-0.983862	-1.09614	-0.23086	-0.70118	-0.536657	-0.689304	-0.53618	-0.479717	0.287889	0.138067	0.252946
A0A024R9U9;Q969E8	RP1-112K5.2;TSR2	-0.824574	-1.44132	-2.06862	1.21428	0.946315	0.590428	0.839539	0.283741	-1.41778	0.783657	-0.0590046	0.37947	0.828287	-0.0144785	-0.0399391
A0A024R9V3;Q68CR1-3;Q68CR1-2;Q68CR1;B4DTH5	KIAA0746;SEL1L3	1.03305	0.967286	0.494101	0.320687	1.29603	0.827097	-0.787039	-1.53925	-1.00969	-1.85556	-0.538137	-0.269523	0.475747	1.02585	-0.440645
A0A024R9V7;Q8IWE2;B4DL61;Q8IWE2-2;B3KSS5	LOC92689;FAM114A1	-1.57905	-1.82279	-1.84831	0.584954	0.562024	0.0440474	1.28511	0.878419	0.914572	0.510015	0.613461	0.349274	-0.142641	-0.109345	-0.239734
A0A024R9W3;B7ZLP7;A0AV96-2;A0AV96;D6R9D6;B7Z8Z7;D6RBS9;D6REZ6;D6R9M7;D6RBP6;D6RA49;D6RFL5;D6RCT1;Q5T0W7;A0A024QZJ5;B4E1E3;A0A024QZM7;A0A024QZI9;F8W9F8;Q9NQ94-5;Q9NQ94-6;Q9NQ94-3;Q9NQ94-2;Q9NQ94-4;Q9NQ94	FLJ20273;RBM47	0.233931	0.565573	0.0785684	2.37206	1.37354	0.912327	-0.30009	-0.504524	-0.796112	-0.345688	-0.573715	-0.723886	-0.170901	-0.338102	-1.78298
A0A024R9W5;Q7Z6Z7-2;Q7Z6Z7;A0A024R9U8;Q7Z6Z7-3;A0A024R9Y3;Q5H924;Q5H962;Q5H935;H0Y659;B4DGF6;A0A087X146;Q53FW4;Q8IWJ0;A0A1B0GXC7;Q5H963;Q3B7K0	HUWE1	-1.95897	-1.8575	-1.86385	0.37878	0.614693	0.61675	0.392181	0.244291	0.373723	0.842793	0.719713	0.754418	0.281913	0.239741	0.221318
A0A1W2PRB5;A0A0J9YVS1;A0A0G2JNB1;A0A0G2JNT7;A0A024R9Y2;A0A1W2PPV8;A0A0G2JQF5;A0A0G2JQF4;Q7Z3B3;I3L233;A0A1W2PRR3;A0A1W2PQT4;Q7Z3B3-4;Q7Z3B3-2;A0A0G2JRW7;I3L243;A0A1W2PRA9	KIAA1267;KANSL1	1.40546	1.38983	1.70626	-0.84399	-0.458252	1.10893	-0.744672	0.981142	-0.604113	-0.985686	-0.860864	-0.348922	-0.303673	-1.02242	-0.419036
Q05DU1;A0A024R9Y6;Q9NVN8	GNL3L	1.39494	1.17065	1.39494	0.500334	0.443024	-0.186476	-0.0549696	-2.13914	-1.59948	0.568834	-0.432157	-0.690154	0.0123486	-0.363385	-0.0193165
A0A024R9Y7;Q9UNF1;Q5H909;Q9UNF1-2;B4DX55;Q5H907;B4DNG7;B4DWM5	MAGED2	-0.0022424	-0.51139	-0.554651	-0.199929	-0.267069	0.49329	-0.515353	-1.76919	-1.90042	1.71235	0.610055	0.801906	1.32785	0.216721	0.558078
A0A024R9Z0;O00483	NDUFA4	0.506891	0.69964	0.524163	-2.03879	-1.50786	-0.929063	0.252771	1.80476	1.30921	-0.627156	0.435098	-0.0280358	-0.0755956	-0.226145	-0.099886
A0A024R9Z6;Q8IV38;B3KN56;B3KM88;G3V0G5;F8WB95	ANKMY2	-1.67581	-1.94888	-1.89832	-0.12285	0.00614622	0.170715	0.373579	0.485806	0.379843	0.68646	0.944647	0.915411	0.503162	0.783364	0.396728
A0A024R9Z8;P35869;A0A1B0GVI7	AHR	-2.23329	-2.26636	-1.00098	0.260489	0.372613	0.390265	0.640438	0.47198	0.48742	0.649641	0.725924	0.629537	0.465145	0.202423	0.20475
A0A024RA24;Q9NXC5;B4DGE7;Q9NXC5-2;C9JAQ1;C9JTV2;C9JUE6	FLJ20323;MIOS	-1.18801	-2.40774	-1.6076	0.907782	0.618185	0.606198	1.12991	0.105016	0.243431	1.03256	0.066476	-0.191296	0.233155	0.332532	0.119398
A0A024RA25;Q9NZW5;B8ZZG1;C9J4Q3;C9JGI8	MPP6	1.0117	0.697181	0.680105	-1.46126	-1.78766	-1.88997	0.678292	0.347414	0.318908	0.837225	-0.185741	-0.349275	1.24617	-0.175883	0.0327957
E9PDL4;A0A024RA29;Q05084-3;Q05084;Q05084-2;B9ZVM7;Q6LCR0;C9J3Y4;C9J8Y3;C9IZC7;F8WET5;Q6LCT9;F8WBQ1;A0A024R3W3;Q8NDH6	ICA1	-1.62822	-2.13712	-1.67395	0.185907	0.0205036	0.294487	-0.118079	0.46597	0.321206	0.657706	0.697133	0.546067	0.372266	1.29468	0.701447
A0A024RA36;Q8NBF6;B8ZZW5;Q8NBF6-2;H7C0I1;A0A024RA79;A0A1W2PRP5;Q8N6Z3	KIAA0241;AVL9	-1.12105	-2.24142	-2.04164	-0.12026	0.163162	0.503558	0.672834	0.432411	0.419056	0.866322	0.944289	0.775437	0.32421	0.249847	0.173245
A0A024RA42;Q9Y6E2;B3KM68;E7ETZ4;B7Z4K8;Q75MG1;B5MCH7;B5MCE7;E9PFD4;E7EMS9;E9PFE3;C9JF98;F8WDX8;Q9Y6E2-2;B7Z6N5	BZW2	-1.85376	-1.73851	-1.80017	0.00221344	-0.1245	-0.0536251	0.901707	0.688078	0.718097	0.892674	0.863999	0.901867	0.209404	0.230768	0.161754
A0A024RA49;Q9NQW6;A8K5D9;B4DSL6;H7C1K5;C9JJT6;H7C3S1;H7C1C2;H7C0Y6;H7C167	ANLN	0.328843	0.177579	-0.13874	-1.64569	-1.86459	-1.43731	0.260218	-0.119193	-0.108229	0.322885	0.248475	-0.0155536	1.38642	1.39053	1.21435
A0A024RA52;P25787;Q53GF5;H3BT36;C9JCK5;H7C402;Q6MZI6	PSMA2	-0.828535	-0.60844	-0.93477	-2.17974	-0.578096	-1.14454	0.935179	0.958298	0.737739	0.255251	1.13096	0.864437	-0.00947847	0.338265	1.06347
B3KUH1;A0A024RA60;Q9GZY4;C9J6J1;C9JA07	FLJ10803;COA1	-0.636569	0.150091	-0.182652	1.30262	1.07765	1.02751	-0.827531	0.141405	0.746568	-1.96565	-0.454836	-1.62103	0.0311992	-0.07627	1.28749
A0A024RA75;P31937;H7BZL2	HIBADH	-1.32215	-1.69939	-1.51636	1.72682	1.07251	0.65746	1.09406	0.696806	0.639668	-0.268811	-0.119339	-0.14717	-0.186647	-0.499015	-0.128438
A0A024RA77;Q9BSE4;C9JV48;C9JDD7;C9J4Q7;S4R420	FLJ22313;HERPUD2	-1.00646	-2.2069	0.333281	-0.0373317	-0.879247	-0.987222	1.04282	0.502814	0.34264	1.44031	0.595162	-0.586464	0.841323	1.056	-0.450726
A0A024RA85;Q14004;A0A024RA66;Q14004-2;A0A087X209;Q9BVE2	CDC2L5;CDK13	0.795459	0.65227	0.509108	0.175284	-0.684706	0.798038	-1.79421	-1.91588	-1.29568	-0.523746	0.974609	0.44915	0.401207	0.325693	1.13341
Q9UQL0;A0A024RA90;Q9Y2X8	UBE2D4	-0.448796	-0.335088	-0.214987	-0.980847	-2.02074	-1.32085	0.319175	-0.301095	0.0502012	1.12006	0.832744	1.59553	1.44556	0.267412	-0.00829051
B4DIU3;A0A024RA98;Q9Y2J8;Q6ZWF8;Q9Y2J8-2	PADI2	-0.379257	0.753352	0.0259773	1.73489	1.08366	1.29821	0.473088	-0.992242	-1.59434	0.487142	-1.21368	-0.896455	-0.111585	0.343158	-1.01191
B4DKB2;A0A024RAB2;A0A024RAF7;P42892-3;P42892-4;P42892;A0A024RAB0;P42892-2;E9PJG1;E9PN99;E9PHZ1	ECE1	1.27894	2.08651	1.15242	0.224541	0.214405	-0.137767	0.581049	-0.424136	-0.21884	-0.983579	-1.04717	-1.74656	0.286616	-0.674331	-0.5921
A0A024RAB6;P98160;A0A0U1RQT3;Q2VPA1	HSPG2	-1.14423	-1.33846	-1.26996	0.506847	0.747759	0.68645	-1.15741	-1.00723	-1.09914	0.690608	0.70833	0.717041	0.862786	1.01754	1.07907
A0A024RAC0;Q86V48-2;Q86V48-3;Q86V48;E5RFK8;Q05DE3;E5RHU7	LUZP1	0.038456	-0.345011	-1.1859	-1.19321	-1.70088	-1.28381	0.813519	0.000611712	-0.498438	1.19818	0.681938	0.292184	0.782326	0.95528	1.44476
A0A024RAC5;Q9P258;A5PLK7	RCC2	-1.57544	-1.69589	-1.46876	0.541912	-0.0908667	-0.241247	1.24911	1.04602	0.964571	0.665044	0.956775	0.832168	-0.299135	-0.509465	-0.374802
A0A024RAC6;Q14241	TCEB3	0.05014	-0.751706	-1.14574	0.61261	0.602526	0.807367	-1.10003	-1.43914	-1.37079	0.632177	-0.0536148	-0.54156	1.62891	1.2345	0.834349
A0A0C4DGS1;A0A024RAD5;P39656;P39656-3;P39656-2;U3KQ84	DDOST	0.339395	-0.154929	0.521678	2.42329	0.696726	0.968697	0.750601	-0.160343	0.0386549	-0.888671	-0.410764	-0.921295	-0.67394	-0.916459	-1.61264
A0A024RAD8;P30038;P30038-2;P30038-3;Q5TF55	ALDH4A1	-1.71109	-1.82981	-1.88256	0.516651	0.668727	0.635918	0.743122	0.998055	1.09704	0.271564	0.340832	0.317248	-0.0879127	-0.103154	0.0253643
A0A024RAE1;Q9UKD2	C1orf33;MRTO4	-0.0624797	0.542441	-0.422337	2.047	1.69536	1.38797	0.0770275	-0.358489	-0.663932	-0.281415	-0.332305	-0.758325	-0.437349	-1.07304	-1.36012
A0A024RAE4;B4E1U9;P60953;A0A024R9T1;B7ZAY4;B4DMH5;A0A024RAE6;P60953-1;Q5JYX0;Q9UJM1;F8WET9;B1AH79;Q59FQ0;G3V4H1;G3V476;V9HWD0;Q7Z513;A0A024R692;Q59G91;Q9H4E5-2;P17081;Q9H4E5	CDC42;hCG_39634	-0.909751	-1.16292	-1.29036	-1.95145	-0.824211	-0.153594	0.417907	0.811021	0.828137	1.31978	1.13272	0.878131	0.27613	0.481512	0.146949
A0A024RAI5;A0A024RAJ2;A0A024RAF0;O00499-6;O00499-11;O00499-2;B7Z6Y2;A0A024RAI6;A0A024RAG9;A0A024RAG8;A0A024RAE9;A0A024RAI4;Q8WWH9;A0A024RAF1;O00499-9;O00499-10;O00499-7;O00499-8;O00499-4;O00499;Q9BTH3;A0A024RAJ3;A0A024RAF6;O00499-3;O00499-5;B7Z2Z2	BIN1	-0.931138	-1.37668	-1.22235	-0.959605	-1.14187	-1.15737	0.767566	0.65708	0.548562	1.18763	1.12028	1.25755	0.231394	0.647219	0.371737
A0A024RAG3;P11234;P11234-2;P11234-3;C9J6B1;B4E364;C9JQB3;C9JYR1;F8WEQ6	RALB	-0.92956	-0.613405	-1.6866	0.822352	0.374103	0.971688	1.57752	0.707361	1.67522	0.206985	-0.380468	-0.529597	-0.803807	-0.323993	-1.06779
A0A024RAH8;Q9NVP1;Q4ZG72;Q8N254;H7C452;Q59FR7;Q53TI6	DDX18	1.49738	1.44288	1.65168	0.671143	0.646829	0.468522	-0.88922	-1.23357	-1.23251	-0.643111	-0.810991	-0.867253	-0.0759534	-0.27367	-0.352147
A0A024RAI1;P61158;B4DXW1;Q59FV6;B4DTI0;B4DT29;B4E1U3;F8WDR7;F8WEW2;F8WE84	ACTR3	-0.480499	-0.986406	-0.482412	1.55875	1.50815	0.618585	-0.337729	-0.988728	-0.935907	1.31983	0.757068	0.872763	-0.29435	-1.26329	-0.865811
A0A024RAJ1;Q92552;Q92552-2;G5EA06;D6RH20;Q6PKB3;Q8N6F2;D6RJC7;E5RJ73	MRPS27	-0.687463	-0.480846	-0.452978	1.83603	1.66198	1.64265	0.504591	0.177038	0.287908	-0.667541	-1.04132	-1.07015	-0.912043	-0.579715	-0.218133
A0A024RAJ4;O15514;Q53T47;E9PB93;E9PHV4;Q587J0	POLR2D	1.68043	1.30546	0.914741	-0.164996	-0.477395	-0.532834	-1.77339	-1.20239	-0.786994	-0.657075	-0.556064	0.102776	1.34005	0.324151	0.483537
A0A024RAJ5;Q9Y5P4-2;Q9Y5P4;Q9Y5P4-3;A0A0A0MRE4;H0Y9J1	COL4A3BP	-0.693794	-1.77468	-1.01201	1.47804	1.06303	1.23867	0.368739	-0.117559	-0.550259	1.34342	0.510898	-0.167298	0.0421398	-1.34039	-0.388949
A0A024RAJ6;P07686;Q5URX0;H0YA83;H0Y9B6;H0Y9M3;D6REQ8	HEXB	-0.367868	-0.103883	-0.391876	2.38061	1.23371	0.999698	-0.978667	-1.3148	-1.52338	0.0621819	-0.391876	-0.261104	0.469892	-0.0485141	0.235871
A0A024RAJ8;Q13576;F5H7S7;E7EWC2;B7Z7U6;Q59HA3;Q13576-3;Q13576-2;B7Z881;D6R939;E9PDT6;B7Z7X2;D6RDK8;D6R999;D6RGC6	IQGAP2	-1.12118	-0.897962	-1.52564	2.07628	1.36819	1.52364	-0.183758	-0.375883	-0.507342	0.410751	0.249663	-0.108257	-0.619997	-0.102842	-0.185668
A0A024RAK1;Q969S9-3;Q969S9;A0A024RAJ7;Q969S9-2;Q969S9-4;Q969S9-5;D6RAL1;D6RF75	GFM2	-0.672943	-0.806051	-0.932912	1.66657	-0.0582044	0.286376	1.52838	1.40554	1.14328	-0.631703	-0.479541	-0.916532	-0.267811	-1.40859	0.144145
A0A024RAL2;P20936;E9PGC0;B4DTX4;P20936-2;P20936-4;B4DTL8;Q59GK3;P20936-3;Q7Z4M2;Q05CU5;A3KMH3	RASA1	-1.56539	-2.27937	-1.55883	0.587935	0.528933	0.748174	0.378557	0.573198	0.317249	0.943923	0.697843	0.850484	0.0406443	-0.0118503	-0.251494
A0A024RAL3;Q7Z3T8;Q7Z3T8-3;B3KXA7	ZFYVE16	-0.10119	-1.38353	-0.580569	-0.534164	-1.63058	-0.252585	-0.879986	-0.778121	0.125796	1.43166	0.460527	0.408955	1.18261	1.65546	0.875714
A0A024RAM0;Q92973-2;Q92973;Q92973-3;B4DSC0;E7EW37;S4R398;K7ESG1	TNPO1	-1.64027	-1.71157	-2.01692	1.38992	0.0129134	0.0714642	0.959236	0.302518	0.245571	0.693889	0.651199	0.369581	-0.00237491	0.466131	0.208717
D6R9U7;A0A024RAM1;O15318;D6R921;D6RIT0;D6RJH6;D6REQ0	POLR3G	0.716846	0.628503	0.702671	-3.12554	-0.297348	-0.362655	0.272252	-0.590533	-0.68755	0.273329	0.255874	0.116881	0.587057	0.562699	0.947511
A0A024RAM2;P35754;D3DQK5	GLRX	-1.84467	-1.68899	-2.00943	0.64259	0.512305	0.629139	0.599901	0.522486	0.486881	0.933825	0.6867	0.556623	-0.282215	0.12893	0.125934
A0A024RAN2;B2RDU1;A0A0A0MR45;H0YD33;Q15786;Q13940;D6RC54;E7EQK6;B7Z8U1	CAST	0.177183	-1.52424	-0.736733	0.507496	0.450358	-0.890706	0.525315	0.527753	0.698355	1.4027	1.17148	1.15529	-0.924886	-1.10778	-1.43158
A8KA27;A0A024RAP2;P04035;P04035-3;B2R649;P04035-2;H0Y8F6;H0Y8K6;B4DSB1	HMGCR	1.72161	1.49961	1.48522	-0.0538137	-0.0258663	-0.154547	-0.132362	-0.677523	-1.14771	-0.273561	-1.73911	-1.20814	0.30742	0.08288	0.315891
A0A024RAQ1;P16989;P16989-3;Q59EB5;A0A0D9SEI8	CSDA;YBX3	0.0118091	-0.272792	0.453891	-1.3029	-1.95938	-1.67669	-0.160935	-0.325612	-0.310435	1.00502	0.923713	0.876271	0.832717	0.91107	0.994246
A0A024RAR1;K7EMX4;Q9BZR8;Q53F74;A0A140VJF2;Q9BZR8-2;Q9BZR8-3;K7EKK7;C9K0Q9;C9J3S1	hCG_27697;BCL2L14	-1.42972	-2.13566	-1.95364	0.330775	0.147081	0.0763371	0.763825	0.612424	0.667682	0.81548	0.772742	0.780359	0.340419	-0.0114537	0.223346
A0A0A7E6I2;A0A024RAR8;Q9NZ08;Q9NZ08-2;A8K6H1;A0A0A7E7X3;A0A0A7E6D8;A0A0A7E7W5;A0A0A7E7T3;A0A0A7E7S5;A0A0A7E6P9;A0A0A7E6P4;A0A0A7E6P0;A0A0A7E6J5;A0A0A7E6D4;A0A0A7E7W9;A0A0A7E6K0;A0A075BSP6;A0A075BW43;A0A075BV59;A0A075BTL2;Q53GQ8;H0Y9X5;A0A0P0LIR5;D6RAL9	ERAP1;ARTS-1	0.301637	0.394098	0.480921	1.70418	1.67431	1.48272	-0.0736047	-0.0996184	-0.235194	-0.754557	-0.720604	-0.886474	-0.832817	-1.29837	-1.13663
A0A024RAS3;Q9H0S4;Q53GJ1;Q9H0S4-2;Q9H4E3;Q7Z4B1;A4UCU0;F5H1N9;B4DYP6	hCG_27698;DDX47;E4-DBP;MST162	0.722054	0.567011	1.08694	1.29253	1.29768	1.0696	-1.9914	-0.945324	-1.13103	-0.612596	-0.596712	-0.435509	-0.31363	0.394625	-0.40424
H0YGX7;A0A024RAS5;P52566;B2R4F3;F5H3P3;F5H2R5;F5H6Q0	ARHGDIB	-0.575723	-0.421355	-1.62313	1.53278	1.3022	1.35429	0.188179	0.119147	-0.192463	0.398345	0.135037	0.39776	-0.670854	0.0803565	-2.02458
A0A024RAS8;Q9NRV9;F5GWX2;H0YG71	HEBP1	0.0473465	0.341223	-0.456906	0.657181	-0.490148	-0.0129442	0.65474	-0.714774	-1.37111	1.5458	1.1586	1.75106	-1.10069	-1.2807	-0.728672
A0A024RAV2;P46063;F8WD97;F8WA66;F5H2L2;F5H4P4;F5H3W0;F5GYB7	RECQL	-0.757419	-0.896832	-0.615916	-0.169371	-1.29115	-1.25278	1.47358	1.54455	1.54697	0.639956	0.570907	0.290469	0.0782141	-1.09398	-0.067198
A0A024RAW6;Q7Z6B0-3;Q7Z6B0-2;Q7Z6B0;H0YGB4;A0A0A0MTP0;A0A0A0MTK0;Q05D28;F5GWR1;H0YH50;H0YGN9;H0YFR6;H0YH48;F5GWB1	DKFZP779L1558;CCDC91	-0.146373	-1.80712	0.728069	-0.334365	-0.698072	-2.29625	0.139225	-0.657779	0.992286	0.627653	0.487213	0.604199	0.893382	0.768036	0.699898
B4DMD3;B4DY34;A0A024RAW9;Q9Y2W2;F5H5G4;F5GXS9	WBP11	-0.83526	-0.611027	-0.282259	-1.09767	-0.444868	-0.968556	-1.04279	-0.545069	-0.201773	-0.0138444	1.12033	0.867002	0.321412	1.87277	1.86161
F5H7F6;F5H6X2;Q6LET6;A0A024RAX2;P10620-2;P10620;F5GX73;F5H613;F5H760	MGST1	-0.000105079	0.28701	1.15455	1.60903	1.55026	1.67201	-0.804862	-0.477882	-0.346793	-0.599677	-0.554808	-0.623648	-1.00476	-0.974795	-0.885533
A0A024RAY1;Q6VMQ6-2;Q6VMQ6-5;Q6VMQ6;Q6VMQ6-4;A8MV73;B3KNI7;F5H221;F8WE35;F5H8I0;F5H592;F5H2W9;F5H2H9;F5GZ10;F5H502;F5H1K9;F5GYR7;F5H3C4;F5GZ98;F5H6X8	ATF7IP	1.23948	0.655536	1.20724	-0.353955	-0.919247	-1.03182	-0.632914	-1.36666	-1.48948	0.761511	-0.532738	-0.37257	1.33363	1.02086	0.481137
A0A024RAY2;P05783;B2RA03;F8VZY9;CON__H-INV:HIT000015463;CON__Q14532;CON__O76015;Q14532;O76015	KRT18	1.54642	1.54351	1.5982	0.0813947	0.164498	0.00223243	-0.26836	-0.369276	-0.31011	-1.51793	-1.34804	-1.44429	-0.0679818	0.0434647	0.346265
B4DG60;A0A024RAZ1;Q9P1Z2-4;Q9P1Z2-2;Q9P1Z2-3;Q9P1Z2;B3KS47;B4DKB9	CALCOCO1	-0.518121	-1.29106	-0.868803	-0.957681	-1.14117	-0.186352	1.88155	0.397417	0.557464	0.508055	0.151963	2.02893	0.413528	-0.456088	-0.519625
F8W6I7;A0A024RB53;A0A024RAZ7;P09651-2;P09651;P09651-3;Q6IPF2;Q9BSM5;A0A024RC46;F8VZ49;B4E0B5;F8VTQ5;H0YH80;B4DP35;F8VYN5;F8W646	HNRNPA1;HNRPA1;hCG_2020860	1.20052	1.64606	1.32675	0.838229	0.745035	0.730011	-0.49363	-0.23895	-0.242261	-1.63294	-0.975586	-0.95949	-0.952385	-0.523893	-0.467472
A0A024RB08;A0A087WU02;Q9HC06;Q96RQ1;H0YI50;F8VPA6;H0YI58;F8W0R1;F8VR88;F8VUZ2;Q86TD3	ERGIC2	0.0100359	0.015977	0.393679	1.04574	1.38902	1.52954	0.676328	0.36799	0.498863	-0.977774	-0.188554	-1.38673	-1.47746	-0.338271	-1.5584
A0A024RB09;P61020;Q6FI54;P61020-2;F8VUA5	RAB5B	-1.55134	-1.70749	-1.38128	0.716814	1.44053	1.10859	0.330493	0.205751	0.650355	-0.777099	-0.0380623	-0.0434441	-0.136129	-0.134364	1.31667
A0A024RB10;A0A024RB77;G3V5T9;P24941-2;P24941;E7ESI2;B4DDL9;G3V317	CDK2	0.90106	0.716759	1.18404	-1.40158	-1.87055	-1.79832	-0.145266	-0.490071	-0.351146	0.277277	0.145674	0.728338	0.56473	0.598317	0.940738
A0A024RB17;A0A024RB16;Q9BSJ8;Q9BSJ8-2;B3KMV5;B3KY56;F8VZB1	FAM62A;ESYT1	1.62138	1.61934	1.70514	0.368386	0.521096	0.408987	-0.679535	-0.430122	-0.455699	-1.21288	-1.123	-1.04433	-0.298118	-0.504684	-0.495958
A0A024RB23;P23743;G3V4E1;B4E0C6;H0YJH4;G3V4I3;F8VNZ9;G3V327;C9JM35;O75484;F8W1M3;F8W1H7;P23743-2;P23743-3;F8VWX8;H0YJE7	DGKA	-0.156916	-1.97329	-1.35264	0.305157	-1.35421	0.441416	0.617641	0.698136	0.811496	0.911142	0.858058	0.846411	0.603338	0.136102	-1.39184
A0A024RB31;P14649;B4E368;F8W1I5	MYL6B	-2.23099	-0.903997	-1.66835	-0.3465	-0.396957	-0.587741	0.910164	0.401228	0.99366	0.848444	0.971443	0.672253	0.191062	0.491553	0.654726
A0A024RB32;A0A087WYT3;B3KUY2;Q15185-4;Q15185;Q15185-3;B4DDC6;Q15185-2	PTGES3	-1.58694	-1.57005	-1.60652	-0.396752	-0.247668	-0.332455	0.350371	0.325445	0.390446	1.32054	1.42698	1.30172	0.406204	0.285151	-0.0664691
F8VZJ2;H0YHX9;A0A024RB41;Q13765;E9PAV3-2;E9PAV3;F8W0W4;F8W1N5;F8VNW4;B4DDI8;F8VZ58;A8K6N6;Q9BZK3	NACA;hCG_2016482	-1.04689	-1.20921	-1.12191	-0.939993	-0.777564	-1.72689	0.69529	0.44552	0.656061	1.14102	1.06313	1.06908	0.57296	0.561129	0.618255
B4DJV2;A0A024RB75;O75390;B3KTN4;A0A0C4DGI3;H0YH82;Q0QEL2;H0YIC4;F8W4S1;B7Z1E1;F8VTT8;F8VPF9;F8VPA1;F8W1S4;F8VRP1;F8VX68;F8VRI6;F8VZK9;F8VX07;F8W642;F8VWQ5;F8VR34;F8VU34;F8W0J2	CS	0.00591408	0.0649008	0.115222	1.62216	1.67974	1.71264	0.295488	0.0160686	0.19462	-1.05498	-0.966941	-1.06704	-0.865057	-0.871156	-0.881588
A0A024RB76;Q9BRT6	C12orf31;LLPH	0.696452	0.798508	0.656357	0.220041	0.11184	0.235437	-0.261876	-3.42501	-0.327425	0.104625	0.296607	0.159337	0.389559	0.382442	-0.0368943
A0A024RB84;P21860-4;P21860;P21860-5;B4DGQ7;F8VW56;B3KWB3;F8VYK4;B3KWG5;P21860-3	ERBB3	-1.9189	-1.26082	0.395077	1.56228	0.421371	1.09682	0.612391	0.399073	0.131793	-0.807549	0.521068	0.443694	-0.0559081	0.201689	-1.74208
A0A024RB85;Q9UQ80;Q6PIN5;A8K6Y1;Q9UQ80-2;F8VR77;F8W0A3;H0YIN7;F8VZ69	PA2G4	-0.998308	-1.13181	-0.874223	-1.00241	-1.38334	-0.866882	0.609008	1.11872	1.06992	1.02667	1.45291	1.11465	-0.252682	-0.0873897	0.205161
A0A024RB87;P61224;P61224-3;E7ESV4;F5H7Y6;P61224-4;A6NIZ1;F5H823;B7ZB78;F5GZG1;F5GX62;Q9BXV4;P61224-2;F5H004;F5H6R7;B7ZAY2;F5H077;F5GWU8;F5H491;F5H0B7;F5H500;F5GYB5;F5H4H0;F5GYH7;F8WBC0	RAP1B	0.381069	0.620973	0.536839	1.50508	1.30949	1.24145	0.630909	0.0444148	0.140865	-0.682852	-0.851735	-1.19503	-1.38443	-1.32911	-0.967928
C9JT95;C9JMP5;A0A024RB89;Q9BQ15	NABP2;OBFC2B	1.17442	1.65474	2.20029	-0.316801	-0.451708	-0.413951	-0.90813	-1.09187	-1.1491	-0.533316	-0.574655	-0.492209	0.547194	0.243934	0.111153
A0A024RB99;V9HW06;P34897-3;P34897;Q5HYG8;P34897-2;B4DJQ3;B4E1G2;Q5BJF5;B4DP88;B4DW25;B4DWA7;B4DJ63;B4DLV4;H0YIZ0;G3V2Y4;G3V5L0;G3V4W5;G3V540;G3V2W0;G3V241;G3V3Y8;G3V4T0;G3V4X0;G3V2E4;G3V2D2;G3V2Y1;G3V3C6	SHMT2;HEL-S-51e;DKFZp686P09201	0.263475	0.189799	0.194304	1.69406	1.37935	1.3993	0.390506	0.26453	0.423959	-1.00216	-1.37666	-1.30005	-0.747607	-0.931683	-0.841125
A0A024RBA9;Q9UL25;Q96GX3	RAB21	0.670529	1.08325	1.02421	0.502622	0.904651	0.514251	1.18856	0.106117	0.641224	-0.978844	-1.79319	-1.38044	-0.844244	-0.925921	-0.712774
A2BDE7;A0A024RBB0;B4E2D4;R4GND3;Q8WV24	PHLDA1	-0.764228	-0.70764	-0.636189	-1.28623	-1.64756	-1.44502	1.18596	1.03685	0.81692	1.06611	0.88293	0.781745	0.407313	-0.131554	0.440595
F8VY35;F5H4R6;H0YIV4;A0A024RBB7;P55209-2;P55209;F8VUX1;F8W0J6;B7Z2V4;F8W020;F8VXI6;B7Z5H0;H0YHC3;H0YH88;F8VVB5;B7Z4K9	NAP1L1	1.06576	-0.00821134	0.454645	-0.577311	-1.94975	-1.6768	-0.290341	0.423316	0.115482	-0.165601	1.01188	0.926945	-1.21461	0.573276	1.31133
A0A024RBB8;Q9BZF1;Q5HYM3;Q9BZF1-3;Q9BZF1-2;F8VQX7;Q641R2;F8VUA7;Q96N80;Q96E43;F8VZ43;F8VVD3;F8VVE7;F8VZB8;Q6ZME5;Q8WVV2;B4E033	OSBPL8;DKFZp686C0249	2.18606	1.74917	1.69968	-0.713935	-0.506685	-0.781825	-0.631272	-0.63178	-0.566998	0.126652	-0.363124	-0.336869	-0.32593	-0.465798	-0.437337
A0A024RBB9;Q9Y2U8;B4E2K7;B4DI45	LEMD3	2.11948	1.84363	1.69835	-0.421336	-0.46972	-0.610147	-0.738765	-0.442994	-0.654185	-0.43592	-0.767286	-0.646891	-0.0833727	-0.237108	-0.153736
A0A024RBF5;A0A024RBC0;P21583-3;P21583-2;P21583;S4R384	KITLG	0.370909	0.360439	0.351062	-1.16715	-1.22104	-1.52706	0.304574	1.09409	1.07967	-1.71254	0.556423	0.581972	-0.871423	0.963675	0.836399
Q7Z3X3;H7C3P4;A8K6V6;A0A024RBC5;F6S8M0;B4E284;P15586;B4DTT0;P15586-2;F5H4C6;H0YFA9;A0A0S2Z3S2;B4DKX8	DKFZp686E12166;GNS	0.437441	0.216104	0.0771176	0.672485	0.820021	1.16225	-1.7383	-1.99541	-1.70729	0.159653	0.166081	-0.0296642	0.856948	0.739945	0.162626
A0A024RBC7;P20020-6;P20020-3;P20020-4;P20020;P20020-5;P20020-2;E7ERY9;Q58F24;Q59H63;A0A0U1RQU3;Q4J697;H0Y7S3;A0A024R2E4;Q4LE63;A0A024R2K6;Q01814-4;Q01814-7;Q01814-3;Q01814-6;Q01814-2;Q01814-8;Q01814-5;Q01814;F8W1V5;H0YHH6;Q3L582;A1X4P7;Q4J698;Q4J699	ATP2B1	0.340182	0.159625	0.201495	-0.00573308	-0.88281	-0.976107	2.4952	0.760647	0.462679	0.466838	-1.04395	-1.0504	0.940321	-0.817056	-1.05093
F8VRL4;F8VRR0;A0A0C4DGJ4;A0A024RBD0;Q9NZJ9;Q96G61;Q8NFP7	NUDT4;NUDT11;NUDT10	-1.0693	-0.803008	-1.26877	-1.63647	-0.390273	-0.306912	0.410825	0.875762	1.25774	0.201552	1.17129	1.62245	-0.874938	0.508287	0.301757
A0A024RBD8;Q9NZN8-5;Q9NZN8;F8VV52;B3KTL6;Q9NZN8-4;B2RDX7;F8VP97;F8VVY1;F8VX63;F8VUB4;A0A087X050;F8VRS8;F8W145;Q9NZN8-2;F8VQD8;Q9NZN8-3;F8VVD4;F8VWH8;H0YH84;F8VRJ3;F8VQF4;H0YI11;H0YHT8;H0YI80;H0YHT6	CNOT2	-0.299478	-2.78288	0.248296	-0.409572	-0.726213	-1.14338	0.829612	0.27856	0.129152	1.11845	0.395492	0.981374	0.898295	0.12797	0.354321
A0A024RBE7;P42167;G5E972;A0A024RBH7;P42167-2;Q59G12;P42167-3;Q9P1N8	TMPO	1.85917	1.94787	1.84549	-0.187693	-0.66792	-0.688691	-0.0379862	-0.770362	-0.646439	-0.578039	-0.438998	-0.664897	-0.193251	-0.207549	-0.570697
Q8NCF7;A0A024RBE8;Q00325-2;B2RE88;A0A024RBH9;Q00325;F8VVM2;Q53HC3;F8VWQ0;F8VZL5;F8VWR4;Q6MZF9;F8VY00;F8VYH5	SLC25A3	-0.633377	-0.575225	-1.23076	1.22308	1.11515	1.16542	0.587987	0.842387	0.660176	-2.28144	-0.513576	-0.781588	0.0401293	0.119243	0.262406
A0A024RBG3;Q9Y6G3;S4R360;J3KPP0;S4R2Z7	MRPL42	0.313919	0.71227	0.764061	1.52107	1.54052	0.70075	0.323173	-0.150445	-0.0518033	-0.83356	-1.55039	-1.90302	-0.367501	-0.762881	-0.256169
A0A024RBH2;Q07065;Q8TB01;Q6NWZ1;B3KVX6	CKAP4	0.835503	0.482043	0.508539	0.393314	-0.945883	-1.35421	0.332115	-0.840901	-0.886925	-0.535036	-1.17772	-0.916258	1.61342	1.01944	1.47257
Q53FW9;A0A024RBH5;Q13610;Q9BV37;B4DNL1;B4DJV5;Q86X79;Q05BL3;Q6PKI5;Q6PIN4;F8VZ56;Q13610-2	PWP1	1.50065	1.77417	1.32137	0.750663	-0.109794	0.586432	-0.427988	-1.13158	-1.07311	-0.952141	-0.8975	-1.24393	-0.210625	-0.0120595	0.125434
A0A024RBI5;Q59EA2;Q9ULV4;Q9ULV4-2;Q9ULV4-3;Q53G58;B4E3S0;B4DMH3;B7Z9V0;H0YHL7;F8W1H8;F8VUX3;F8VSA4;F8VRE9;F8VTT6;F8VVB7;F8VV53	CORO1C	-1.25655	-1.34353	-1.97206	-0.0139303	-0.337885	-0.179075	-0.0574297	0.870069	0.764664	1.12314	1.49233	1.2057	-0.237515	-0.371892	0.313966
F5H0U5;A0A024RBI7;Q9NZD2;E7CEM8;F5GZ49;I3P687	GLTP	-0.399908	-1.77961	-2.81468	0.223623	0.310671	0.374356	0.257461	0.28439	0.37423	0.705174	0.76945	0.788317	0.137453	0.659624	0.109449
A8K4S8;A0A024RBJ1;Q8WYA0;H0YHE2;Q8WYA0-3;F8W1J4;Q05DP9;H0YIR4;Q8WYA0-4	IFT81	1.38581	-0.456926	0.256397	-1.58213	0.133764	-2.69812	0.848343	0.0528427	0.391681	0.42591	0.599742	-0.378129	0.590959	0.250533	0.179322
B3KMP2;A5D8X2;A0A024RBJ3;Q9UJX3-2;Q9UJX3;Q4KMX6;A8KAQ7;Q2M2R1;H0YIW2;H0YIX7	ANAPC7	1.37332	1.86671	1.88245	0.532457	-0.380066	-0.320981	-0.576891	-0.780574	-0.494816	-0.427078	-1.13481	-1.20372	-0.615969	0.0173515	0.26262
A0A024RBK8;O95294;O95294-4;O95294-3;O95294-2;B4DG06	RASAL1	-1.11757	-2.38699	-1.74526	1.07679	1.0803	0.830059	0.318996	-0.0016251	-0.0957753	0.632143	0.384542	0.14325	0.442127	0.11687	0.322145
B2R5P6;F8W809;B7Z2S5;A0A087WSW9;A0A182DWI3;A0A024RBK9;A0A140VKC9;A0A087WSY9;Q16881-5;Q16881-2;Q16881-4;Q16881-3;Q16881-6;Q16881;E9PIR7;Q6ZR44;E2QRB9;Q16881-7;E9PKD3;A0A0B4J225;E9PIZ5;E9PLT3;E9PKI4;E9PQI3;E9PRI8;E9PJU2	TXNRD1	-1.4673	-1.58945	-2.15933	0.233037	0.0912561	-0.230469	0.648928	0.66704	0.62315	1.05077	1.02686	1.05439	0.00113967	0.115291	-0.0653082
B2R6A0;A0A024RBN1;Q9Y478;B4DVP2	PRKAB1	-1.51921	-1.07951	-2.27252	-0.466287	-0.366025	-0.0366627	-0.0580578	1.00117	1.35941	0.548293	0.638227	0.728286	0.302714	0.811907	0.408266
Q9UPN1;F8VYE8;A0A024RBP2;P36873;P36873-2;F8VR82;F8W0W8;A0A087WYY5	PPP1CC	1.57994	1.32596	1.50282	-1.71232	-0.795328	-1.53636	-0.484319	-0.24405	-0.190027	-0.79354	0.207234	-0.00283135	0.103484	0.454643	0.584702
A0A024RBR1;P30622-2;P30622-1;P30622;J3KP58;Q59GJ4;F5H0N7;F5H6A0;Q6P5Z9;B3KXA5;F6VGP8;Q86WU4;F5H1T5;F5H367;Q6Q318;F5H270	RSN;CLIP1	-1.46648	-1.27727	-1.64299	0.770827	0.0740965	-0.174989	0.339736	-1.02712	-0.670234	1.41535	0.784452	0.836994	1.25533	0.57512	0.207179
A0A024RBR3;O43583;F8VVL1	DENR	-0.369412	-1.48661	-1.80394	-0.81977	-0.781257	-0.725414	1.39211	0.57127	0.601795	1.65762	0.249922	0.801804	0.678528	-0.141818	0.17517
A0A024RBR7;Q8N3J9;Q0P6D9	ZNF664	1.44867	1.31975	1.15451	0.0898509	0.499108	0.378874	0.311776	-1.3875	-0.150436	-0.837325	-1.35167	-1.8668	0.0410458	0.565555	-0.21542
A8K4Z4;A0A024RBS2;P05388;Q53HW2;Q53HK9;F8VWS0;P05388-2;Q6NSF2;F8VU65;G3V210;F8VW21;F8VPE8;F8VRK7;F8VZS0;B4E3D5;F8VS58;F8VWV4;F8W1K8;Q3MHV2;F8VYN4	RPLP0	-1.73547	-1.57998	-1.49308	0.560467	0.464519	1.02163	0.78796	0.957565	1.14899	0.19255	0.367467	0.779179	-0.82287	-0.610822	-0.0381137
C9JE98;A0A024RBU9;C9J0Q5;C9JFD3;A0A024RBS3;Q9Y618-5;Q9Y618-4;Q9Y618-3;Q9Y618;C9J7T7;C9JQE8;Q9Y618-2;Q9BT61;C9J330;H7C1J7;H0YGK8;H7C0P3;H7BZU2;H7C184;C9JNV9;H7C1Y3	NCOR2	1.23048	1.5377	1.12699	0.0341218	-0.691347	-0.721707	-0.865472	-1.98675	-1.403	0.0988024	-0.19211	0.108367	0.758086	0.691696	0.274139
B7ZKQ9;A0A024RBS4;Q8WTV0-3;Q8WTV0-4;Q8WTV0-2;F5H4X0;B3KW46;B4DZ71;A0A0S2Z3N2;B4E3I1;Q59FM4;Q8WTV0-5;Q8WTV0;A0A0S2Z3I2	SCARB1	0.933221	0.69389	0.884089	-0.781409	-1.38953	-1.35016	0.241938	-0.908355	-0.876927	0.27736	-0.506334	-0.809565	1.53719	1.46701	0.587579
A0A024RBU0;Q9H9H4;F5H4M0;F5H1F6	VPS37B	-0.535326	-1.50325	-1.07441	-0.467053	-1.25203	-1.67436	0.914565	0.567188	0.31944	1.26466	1.13749	0.98702	0.496921	0.404772	0.414373
A0A024RBU8;P41247;P41247-2;C9IZF6	PNPLA4	-0.434387	-0.995733	-0.626725	2.47644	1.09477	0.988204	0.579233	0.5185	0.193975	0.102201	-0.524846	-0.955387	-0.65998	-1.26593	-0.490335
A0A024RBV2;Q86V21;Q9H7A6;Q86V21-3;E7EW25;B4E296;Q9H9K9;B9EIP9	AACS	-1.98317	-1.60919	-1.81542	0.661874	0.475965	0.221969	0.257571	-0.293839	0.251957	0.90711	1.11944	0.94962	0.417931	0.178502	0.259679
A0A024RBV5;P51151;Q9NP90;A0A1B0GUI0	RAB9A	-1.46687	-1.06499	-0.608521	2.09994	0.99421	0.426709	1.64416	0.350616	-0.0972041	0.50139	-0.67037	-0.799493	-0.424956	-0.352793	-0.531835
A0A024RBX6;O00625	PIR	-1.67197	-1.89333	-1.96976	0.161955	-0.165872	0.0809096	0.712637	0.374075	0.457573	0.741552	0.861598	0.897616	0.629508	0.494726	0.288789
A0A024RBX9;P08559;P08559-4;P08559-3;P08559-2;Q53GE3;A5YPB6;A5PHJ9;Q5JPU0;Q5JPU1;Q5JPT9;Q5JPU3;Q5JPU2;Q6LCA3;Q9UNV7;Q99725;P78557;Q99724;Q36750	PDHA1;PDHA1/LOC79064	-0.513288	-0.484607	-0.780355	1.38419	1.55523	1.60581	0.962138	0.597921	0.627616	-0.556077	-0.645694	-0.952846	-0.752176	-1.07681	-0.971052
A0A024RBY9;P53701;Q68D50	HCCS;DKFZp779I1858	0.995004	1.06232	1.031	1.62802	1.29115	0.566517	-0.240564	-0.6261	-0.853598	-0.744419	-1.20152	-1.38676	-0.0751537	-0.844735	-0.601162
A0A024RC00;Q9NRF8;Q9H6Q0;H0Y5S6	CTPS2	-1.07789	-0.996116	-2.63224	0.00660212	1.38276	1.11416	0.418119	0.24597	0.0456581	0.884719	-0.0372011	0.609173	-0.180265	-0.288759	0.505306
Q8WWU0;Q8WXB7;E9PEP7;A0A024RC04;B7ZKJ5;P17010-2;P17010;P17010-3;P08048-2;P08048-3;P08048;Q9BYX9;B4DH67;B4DS73;Q9Y462;Q9Y462-2;Q9Y462-3	ZFX;ZFY	0.167973	0.148313	-1.15017	-1.83652	-1.23493	-1.48114	-0.188559	1.04075	0.948845	-0.0830069	1.12301	1.19082	0.0747648	0.587266	0.692587
A8K6P5;A0A024RC06;Q13496-2;Q13496;B7Z499;B7Z8W1;C9J2A2	MTM1	-0.80333	-1.92992	-1.91101	0.931144	0.949309	0.619514	0.474387	0.724462	0.0811114	0.242521	0.83305	0.730914	0.676953	-0.891997	-0.727114
A0A024RC24;Q9P2X3;Q9P2X3-2;J3KT25;J3QQU0;J3QRS6	IMPACT	-0.75696	-1.72374	-1.30028	1.56803	-0.642202	-1.19932	0.346769	-0.00597102	-0.657168	0.898744	0.117953	0.715521	1.02526	1.13615	0.477218
A8K6T3;A0A024RC29;Q14574;Q14574-2;Q9HAX1;J3QRL9	DSC3	1.27745	1.37044	1.65122	0.0135048	-0.477925	-0.248097	-1.21334	-1.40207	-1.39391	-0.493682	-0.534017	-0.489013	0.788316	0.433566	0.717557
A0A024RC31;Q9Y2L5;Q9Y2L5-2;A8K922;J3QQJ5;J3KSL8;Q6PCC9;J3QSA1;J3QR00;J3QQS5	KIAA1012;TRAPPC8	-1.04688	-1.82016	-2.01218	0.722685	1.03052	1.25335	0.206617	0.909245	0.10694	1.03561	-0.401046	0.251074	-0.435702	0.103449	0.0964673
A0A024RC33;Q15555-4;Q15555-5;Q15555-3;Q15555;K7EL66;K7ERD8;Q15555-2;M0QX52	MAPRE2	-1.28527	-1.41613	-0.731125	0.89207	1.20224	0.328189	-0.308503	0.0931826	0.177971	0.789529	0.544472	1.4878	-2.0019	-0.166345	0.393815
A0A024RC37;Q96P16;A0A0C4DGQ6;Q96P16-3;K7EP82;K7ER50;K7EQR8	P15RS;RPRD1A	1.05377	-0.645019	-0.436648	0.435397	-1.86471	-1.45364	-0.288346	-0.870718	-0.545793	0.941573	0.361426	0.587907	1.3345	1.4869	-0.0966103
J3KRP6;J3QS72;X6R3J2;J3QQM2;J3KT74;J3QQW2;Q4VAX0;Q4VAX2;A8K0E5;A0A024RC40;A4PIW0;A4PIV8;A4PIV9;A4PIV7;Q15532-2;Q15532;F5GWN1;Q6FGL9;Q8TDQ9;J3QSB3;J3QSG1;J3QQW6;J3QLJ7;J3QQX5;J3KT22;B4DLD3	SS18;SYT-SSX2;SYT-SSX1;SYT	1.61654	1.19261	1.74267	-0.349459	-0.59526	-0.730029	-0.228921	-1.25324	-1.68563	-0.375749	-0.546247	0.00400328	0.910444	-0.116263	0.41453
A0A024RC47;P17028;P17028-2;K7EQP8;K7EPZ8;K7EPL1	ZNF24	2.06223	1.21178	1.023	-0.88529	-0.922706	0.217423	-0.680678	-0.0190502	-0.767324	0.0459296	-0.536985	-0.533729	0.397316	1.03139	-1.6433
A0A024RC48;Q10472;Q05BM8;A8KAJ7;Q68VJ7;K7EJV8;A0A1L4BJB0;A0A1L4BJC0;A0A1L4BJA6;B3KY85;Q8IUC8-2;Q8IUC8;Q8IUC8-3;Q10472-2	GALNT1	-0.911492	-1.02542	-1.31345	2.31491	1.35228	1.37581	0.151482	-0.11513	-0.239999	0.31403	-0.509082	-0.8031	0.0111005	-0.169888	-0.432057
A4QPB0;A0A024RC65;P46940;A0A0J9YXZ5;H0YLE8;B4E2M0;Q6P1N4;Q05DN7;Q5FWG8;B4DNP4;Q96PA3;A0A087X225;H0YKA5;A0A087WWP1	IQGAP1;hCG_1991735	-2.01484	-1.70922	-1.81958	0.320094	0.416181	0.20553	0.45545	0.482396	0.43351	0.918844	0.913396	1.0157	0.114674	0.0959297	0.171939
A0A024RC70;P09958;H0YLH7;H0YNB5;H0YKB2	FURIN	0.472688	-0.0198455	-1.27596	1.89964	0.968228	1.11785	0.276503	-0.793088	-0.314256	-1.29782	-1.29095	-1.14811	0.81369	0.440935	0.150499
H0YKT4;H0YNG3;Q6IAM7;A0A024RC78;P67812-4;P67812;P67812-3;Q7Z4Z6;P67812-2;H0YNX5;P0C7V7	SEC11A;SPC18;SEC11L1;SEC11B	1.0139	1.36085	1.43263	-1.23887	0.675255	1.42553	-1.74874	0.287353	-0.106009	-0.37143	-0.0940138	-0.641289	-0.693753	-0.708386	-0.593028
A0A024RC95;P47895;H0Y2X5;Q7Z3A2;B4DYU3;B2R5T2;H0YNQ3;H0YKF9;B4E0M6	ALDH1A3;DKFZp686G1675	1.39587	1.45579	1.16537	-1.39103	-1.29987	-0.364282	-0.61812	-0.780967	-0.525373	-0.33767	-0.647346	-0.743946	1.02522	0.939984	0.726362
E9PJ24;B7ZM65;F8WEF5;B7ZM66;A0A0J9YYB5;A0A0J9YWD5;A0A024RCA1;Q9P1Y6-3;Q9P1Y6;A0A0J9YX88;Q9P1Y6-2;A1L197	PHRF1;KIAA1542	1.36545	1.52158	1.24477	0.37458	0.658486	0.959093	-0.0515307	-1.34829	-0.936196	-0.484479	-1.33148	-1.20157	0.252216	-0.365917	-0.656722
A0A024RCA7;P05387;H0YDD8;P05386-2	RPLP2	-0.631458	-0.284936	-0.529454	-1.12839	-1.3587	-2.10059	0.998415	1.02446	0.419252	0.999726	0.677569	1.29831	0.155096	-0.0948046	0.555516
A0A024RCB2;Q16540;B2R9J4;A6NJD9;A8MVT4;A8MYK1;H7C2P7	MRPL23	0.827075	1.39086	1.48424	0.23748	0.725945	0.163329	-0.130236	0.223341	0.156453	-1.25736	-1.29392	-1.96362	-0.921716	-0.296564	0.654683
C9JJV1;A0A024RCB9;Q9Y5U2-2;Q9Y5U2;A6NCC9;E9PME3;C9JHT9;E9PL88;C9JDU0	TSSC4	-1.68088	-1.64622	-1.66321	-0.694978	-0.527074	-0.112785	0.648366	0.367771	0.391986	0.744425	0.537764	0.901094	0.968211	1.06194	0.70359
A0A024RCC9;B7ZB83;Q99733;Q99733-2;B7ZAK9;B7ZAC7;B4DS05;C9J6D1;E9PS34;E9PNJ7;A8MXH2;E9PNW0;E9PJJ2;E9PP22;H0YCI4;E9PKI2	NAP1L4	-0.276275	-0.935746	-0.944818	-1.3947	-1.43391	-1.49752	0.975503	0.228959	0.191357	1.50066	0.613948	0.74874	0.613421	0.869954	0.740429
B2R7R4;A0A024RCF8;Q96C24;A8K973;Q71SF7;Q96C24-2	SYTL4	0.671395	0.397627	0.888866	1.17588	0.143289	0.299253	-0.0081974	0.0285444	0.184996	0.169278	-3.19487	-0.669946	0.463691	-0.380594	-0.169216
A0A087WYV6;A0A087WZU5;A0A024RCI0;B4DRB0;B4DUZ1;B3KQJ7;Q59ED5;O43657	TSPAN6	0.124865	-0.415379	-0.826472	-1.20806	-1.44636	-1.0679	-0.707408	1.71446	1.58181	-0.519151	0.735271	-0.163583	0.740243	0.883505	0.574166
A0A1U9X7M1;A0A1U9X7L5;A0A1U9X7K3;A0A024RCQ1;A0A024RCL1;A0A024RCJ0;Q08345-2;Q08345-6;Q08345;Q08345-5;A0A0G2JNZ7;A0A0A0MSX3;A0A0G2JI85;Q6ZNR9;A2ABM8;A0A140T972;H0YAH6;H0Y9F4;E7ERI6;E7ETI3;A0A0G2JIA2;E7EPN2;H0Y717;E7EUP7;A2ABL2;A0A0G2JIZ7;B7Z3A2;E7EQ30;E7EPH4;Q08345-4	DDR1	-0.329173	-1.56296	-1.92791	1.25018	0.452907	1.08936	-0.0960652	0.940956	0.712776	-1.22046	-0.408456	0.474513	0.439051	0.893592	-0.708314
A0A024RCL8;O60814;P57053	HIST1H2BK;H2BFS	1.27447	1.35926	1.40674	-0.827812	-0.330762	-0.33386	-0.502431	-1.49938	-2.12057	-0.0426354	0.459419	0.322938	0.164619	0.531198	0.138813
A0A024RCM3;Q13838;Q13838-2;Q5STU3;A0A0G2JJZ9;B4DP52;A0A140T9X3;F6WLT2;A0A0A0MT12;F6TRA5;A0A140T9X9;A0A140T996;F6UJC5;A0A140TA18;F6S4E6;Q59G92;A0A140T973;A0A140T9K1;B4DIJ6;B4DIZ8;A0A140T9L4;H0Y400;F6R6M7;H0YCC6;Q7KYK3;F6QYI9;A0A0G2JJL7;A0A0G2JHN7;F6U6E2;F6S2B7;A0A286SD52;B4DH55;A0A140T9K2;A0A140T9N3	hCG_2005638;DDX39B	-0.600825	-1.42591	-0.847933	1.48997	1.25191	1.8378	0.905221	-0.0192288	0.396828	-0.53051	-0.865316	-0.984053	0.015705	-0.836921	0.213272
A0A1U9X9D5;A0A1U9X9C8;A0A1U9X9C7;A0A1U9X9C4;A0A1U9X9C1;A0A1U9X9A1;A0A024RCN6;P26640;A0A1U9X9A3;A0A140T936;B4DT32;P26640-2;A0A140T954;H0Y426;A2ABF4;A0A0G2JJT9;A0A140T904	VARS	-1.84027	-1.90454	-1.96435	0.830981	0.479332	0.491401	0.489433	0.380353	0.410722	0.650831	0.630224	0.616007	0.276965	0.0974334	0.355477
B4DYK6;A0A1U9X7R2;A0A024RCR2;P36915;Q0EFC6;Q6P458;A2AB27;B7ZAS6;B4DNS8;B4DWZ0;A0A140T8Y2;Q96QB8;P36915-2;Q86Z07;A8MPZ0	GNL1;HSR1	-1.8783	-0.957078	-2.43776	0.14233	0.0638364	0.138129	0.56696	0.592167	0.879816	0.866756	0.847264	0.728854	0.313682	0.156398	-0.0230574
A0A024RCR5;P25440;X5CF57;H0Y6K2;A0A140T9E9;P25440-3;A0A0G2JK44;P25440-2;A0A1U9X7B3;A0A1U9X7B8;A0A1U9X7B4;A0A1U9X7A8;P25440-4;U3KQA6;A0A0G2JHL0;A0A140T9V2;A0A140T9F7;A0A0G2JHN8;A0A140T9I1;E9PIQ3;H0Y799;A0A140T9X8;E9PKQ9;H0YDJ7;U3KPW0	BRD2	0.10452	-0.723592	-0.51516	-2.20221	-1.36016	-0.66819	0.58628	-0.0644829	0.385689	0.678356	0.179027	0.00233335	1.82888	1.16367	0.605035
A0A1U9X7A9;A0A1U9X7A6;A0A024RCR6;P46379-2;P46379-3;A0A0G2JK23;P46379;A0A0G2JL47;P46379-4;P46379-5;X6REW1;A0A0G2JJM1;F6UR09;F6U1F2;F6XTU0;A0A1B0GX79;F6WML8;F6VEM6;F6X9W3;F6U341;F6S6P2;A0A0G2JJR8;F6TC96;H0Y4L1;H0Y710;H0Y7K4;H0Y759;A0A0G2JJ92;A0A0G2JIB3;A0A0G2JIA9	BAT3;BAG6	-1.46654	-1.73172	-2.23256	0.062746	0.195558	0.675824	0.165013	0.394616	-0.0114797	1.01913	0.982193	0.745116	0.286693	0.208291	0.707113
A0A024RCS7;Q9BW19;B4E063;A0A1U9X7X5;A0A1U9X7Y0;B4DMA8;A0A087X1W5;A2AB20;A0A140T9E6	KIFC1	0.105442	0.266828	0.13281	-2.17669	-1.41667	-1.25923	-0.229222	0.452542	0.619464	-0.782325	0.858866	0.715026	0.557095	1.54321	0.612854
A0A1U9X8L5;A0A0G2JKZ1;A0A024RCT1;A2AB90;A0A0G2JH37;A0A0A0MSV9;O15533-2;O15533;O15533-3;A0A0A0MT98;O15533-4;Q6P1N7;B7Z4V3;C9JA35;A0A140T9B2;A0A0G2JJI5	TAPBP	1.20034	1.18424	1.15145	0.355004	-0.30488	0.984502	-1.09991	-1.24819	-1.82159	-0.832627	-0.844993	-0.361691	0.312811	0.808116	0.517417
A0A024RCY3;B4DPL3;B0QYS6;B0QYS7;P19484;A0A1B0GXL9;B1AKB4;B1AKB5;P19484-2;B1AKB1;B1AKB2;C9JBI8;A0A0H3W5T2;B4DNC7;A8K5K3;O75030-11;O75030-10;O75030-9;O75030-12;O75030-8;O75030-7;O75030-6;O75030-2;O75030-5;O75030	TFEB	1.85103	1.72473	1.35756	-1.60732	0.20803	-0.297923	-0.591858	0.156449	0.68434	-0.729306	-0.372273	-0.713929	-0.784904	-0.372029	-0.512596
C9JNE2;A0A024RCY9;Q9Y530;C9JXC3;C9J5P1;C9JA90;C9IZY1;H7C5Q1	OARD1;C6orf130	1.10293	0.382168	0.532078	-1.04253	-1.01877	-1.23153	1.86696	0.264532	0.936205	0.856491	0.0331626	0.459189	-0.926954	-1.21968	-0.994257
A0A024RCZ1;Q8NC56;A0A220T1R7;H7C2Z0;Q8NC56-2;D6RBV0;H0Y9B7;D6R958	LEMD2	0.360973	-0.309238	-2.7468	0.761031	1.78167	1.11905	0.13148	-0.358749	-0.38039	0.219007	0.130752	-0.529503	0.227299	-0.67919	0.272602
A0A024RCZ8;Q9NSK0;Q9NSK0-3;Q9NSK0-5;Q9NSK0-4;C9J8T5;C9JZE5;H7C4M1;C9JXT5;C9JQU1;C9K0D5;Q9NSK0-2	KLC4	1.18372	1.42969	1.42829	0.79494	-1.24109	-1.70267	0.211935	-0.245972	-1.02255	1.06002	-0.069517	-0.663037	-0.3308	-0.0504071	-0.782552
A0A024RD01;Q7Z7C8;Q7Z7C8-2;Q7Z7C8-4;A0A0A0MRR3;C9J7M8;B4DZU5	TBN;TAF8	1.70555	1.912	1.41274	-1.35991	-0.661709	-1.34518	-0.770611	-0.167498	-0.396735	-0.0540028	-0.661435	-0.0887052	0.292697	0.0113146	0.171481
B4DP77;A0A024RD03;P82664;Q9BZS5	MRPS10	0.0998706	0.219817	-0.230762	1.63696	1.67911	1.47615	0.498895	0.0370851	-0.00545246	-1.27673	-1.26442	-1.11223	-0.973858	-0.0471501	-0.737285
A0A024RD04;A0A0S2Z542;O15264;B5BTY5;Q6FHR4;Q53GK9;O15264-2;Q59F75;Q5R3E6;B5MDL5;Q6N076;P53778-2;P53778	MAPK13	-1.9404	-1.81328	-1.73943	-0.191684	0.0129821	0.027315	0.416265	0.518857	0.501855	0.852062	0.947772	0.877944	0.412928	0.562273	0.55454
A0A024RD07;Q9BT09;A0A024RCZ2;A0A0C4DFY8	TNRC5;CNPY3	2.14004	1.8113	1.74257	-0.214144	-0.564996	-0.44871	-0.703406	-0.501318	-0.655773	-0.628452	-0.678118	-0.553306	-0.154603	-0.315151	-0.275935
A0A024RD09;Q13608;Q13608-3;Q59H53;Q13608-2	PEX6	0.707799	0.961107	0.579675	1.64513	0.68652	0.389176	0.940563	0.101074	-0.0866917	-1.67254	-0.656823	-1.2062	-0.162901	-0.472578	-1.75331
E9PFR3;A0A024RD11;Q14738;A8K6Y2;Q14738-2;Q14738-3;Q59EF0;H0Y8C4;H7C5Q9	PPP2R5D	1.65008	1.68239	1.82326	-0.741586	-1.40727	-1.17875	-0.295272	-0.609441	-0.662592	0.171091	0.0856863	0.100375	-0.0286211	-0.0899002	-0.499455
L7RSM2;A0A024RD15;Q16539-2;Q16539;B4E0K5;B5TY33;Q16539-5;Q16539-4;E7EX54;H7C4E2;Q15454	MAPK14	-1.48337	-2.10561	-1.76361	0.70181	1.0244	0.647619	0.334669	-0.371504	-0.0470513	1.07093	0.423622	0.479225	0.607867	0.261901	0.219106
A0A024RD18;Q15208;B2R6F9;Q9UPD3	STK38	-2.40456	-1.51774	-1.33525	0.153732	0.703467	0.368383	-0.0458608	0.430729	0.176129	1.39699	0.372523	0.734067	0.630726	-0.127593	0.464251
A0A0U4C5A9;A0A024RD22;K9JA49;P23511-2;P23511	NFYA	1.67936	1.16654	1.02797	-2.34678	0.236444	0.499192	0.0353388	-0.646754	-0.64203	0.237487	-0.274163	-1.36539	0.224124	0.254207	-0.0855515
A0A024RD28;Q7L2Z9	C6orf139;CENPQ	1.3439	1.22689	1.17891	-0.796644	-1.45134	-1.898	0.45932	0.0530003	-0.373419	0.991362	-0.302908	-0.214834	-1.05659	0.342571	0.497765
A0A0Y0IMM4;A0A024RD37;A0A024RD33;P15692-10;P15692-9;P15692-6;P15692-5;P15692-8;P15692-4;P15692-3;P15692-2;P15692;Q71S09;A0A0Y0J542;Q59FH5;A2A2V4;A0A0A0MR43;H0YBZ0;A0A0A0MRQ4;A0A087WTP4;A0A0A0MSH7;H3BLW8;A0A0A0MTB2;A0A087X1L1;A0A087X0B2;A0A0A0MSI7;A0A0A0MSH5;J3KPA4;A0A087WUD8;P15692-18;P15692-12;P15692-17;P15692-15;P15692-11;P15692-16;P15692-13;P15692-14;Q9UNS8;Q6WZM0	VEGF;VEGFA;VEGF41	-1.05242	-1.11958	-1.88748	0.225421	0.329936	0.331576	0.712775	1.17978	0.601505	1.07771	0.588617	0.531163	0.21473	0.18336	-1.91709
A0A0A0MTI6;B4DSC2;B3KWH9;A0A024RD35;Q9NYP7-3;Q9NYP7;Q9NYP7-2	ELOVL5	1.18587	1.13258	1.1257	-1.39547	0.446626	0.466638	-1.04175	0.34544	0.520516	-1.03315	0.673918	0.907783	-1.27104	-1.26973	-0.79393
A0A024RD36;Q6DKI1;B7Z4G0;R4GMU7;Q6DKI1-2;B3KMP5;A8K5J5	RPL7L1	1.51757	1.58425	1.25162	0.358931	0.163008	0.556906	-1.42448	-1.49235	-1.29393	-0.436456	-0.653302	-0.69925	0.273855	0.155131	0.138494
A0A024RD41;Q9ULC3	RAB23	-2.21988	-0.677533	-1.55181	0.897508	0.836228	0.607601	0.895418	0.434397	0.700836	1.49258	-0.17796	-0.459723	-0.222141	0.0179426	-0.573461
A0A024RD47;O75376;A0A088AWL3;O75376-2;Q7Z516;B4DZ48;E7EVK1;B4DJ25;Q9NSZ0;Q86YY1;O75376-3;Q6PGR4;Q6NTH1;Q6PDT8;E7EVU5;Q05CG3;E7EW50;J3KS51;Q86W52;A5PKW7;Q3B773;Q86YY2;C9JAP0;J3QKP0;J3KS29;J3KT44;J3KRE4	NCOR1	1.56861	1.31979	1.356	-0.251714	-0.316531	-0.430533	-1.41621	-1.33891	-1.32092	-0.654723	-0.21467	-0.208799	0.490167	1.09794	0.320512
A0A024RD56;Q5JTD0-2;Q5JTD0;Q5JTD0-4;E2QRK7;B3KT40;H0Y4D6;A0A075B6G8	TJAP1	1.82495	1.35508	1.3413	-1.63673	-1.18903	-1.22262	0.0865006	-0.243316	-0.299692	-0.286811	-0.182722	-0.80105	0.480721	0.423627	0.349803
A0A024RD78;Q6P1L8	MRPL14	1.69277	1.70257	1.7859	-0.912094	-0.376559	-0.434242	-0.54412	-0.0967771	-0.359264	-1.29367	-0.859872	-0.743708	-0.37954	0.456242	0.362369
A0A024RD80;P08238;B4DMA2;B4DGL0;A8K3W9;Q9H6X9;Q6PK50;Q58FF7;Q58FF4	HSP90AB1	1.43115	1.11837	1.07119	-1.15459	-1.26892	-1.39582	-0.751127	-1.12093	-1.06423	0.478394	0.622542	0.680457	0.478701	0.343637	0.531178
A0A024RD82;P22033;T1WHH0;B2R6K1;A0A0S2Z4X4;Q59HB4;A0A0G3IFT0;S4UML7;A0A0K0PWN6;S4UML3;S4UM43;S4UNR5	MUT	-0.682375	-0.844488	-0.893707	1.87105	1.65129	1.43957	0.656779	0.395274	0.391386	-0.25996	-0.46317	-0.723467	-0.757846	-0.797626	-0.982709
A0A024RD83;Q6DKK2;B3KT23;K7ERR1;K7EKH7;K7EJA1	TTC19	-1.13244	-1.09301	-0.129735	2.24738	0.853861	1.10228	0.0663923	-1.01515	-1.03583	-0.311974	-0.443754	-0.579023	1.05171	-0.328819	0.748105
A0A024RD93;P22234;E9PBS1;P22234-2;D6RF62;B4DGX3	PAICS	-1.8984	-1.75353	-1.61283	0.169899	0.456154	0.277706	0.081393	0.144512	0.211954	0.862049	1.29695	1.33824	-0.0459401	0.280575	0.191276
A0A024RDA9;Q9NV70;A0A024RDA1;Q9NV70-2;A0PJ99	EXOC1	-1.95598	-1.78767	-1.76763	0.910581	-0.0463399	0.00099839	0.885895	0.592225	0.431946	0.764965	0.536733	0.153598	0.371767	0.099266	0.809647
A0A024RDB0;A0AVT1;B3KSS1;A0AVT1-2;A0AVT1-3;A0AVT1-4;H0Y8S8	UBE1L2;UBA6	-1.46063	-1.75964	-1.87157	0.157248	-0.301112	-0.301398	0.640438	0.328827	0.227757	1.45444	1.02379	0.92271	0.638794	0.257391	0.0429543
A0A024RDD8;Q6MZP7;Q6MZP7-2;Q7Z3G2;B4DFU0;Q6MZP7-4;B4DSK6;Q6MZP7-5	DKFZp686L1814;LIN54;DKFZp686L18142	0.16503	-0.110573	-0.675134	-1.94768	-1.20501	-1.10721	1.07238	0.579519	1.45748	0.719811	0.670359	-1.15672	0.398401	0.963324	0.176033
A0A024RDE5;Q9UN86;A0A024RDB2;Q9UN86-2;A8K6V7;D6RAC7;D6RB17;D6RGJ4;D6RE13;D6RBW8;D6RBM9;D6REX8;D6RBR0;D6R9X5;D6R9A4	G3BP2	0.0326045	-0.459831	-0.394001	-1.01057	1.38849	2.01291	0.920937	0.569711	0.685479	-1.27749	-0.95001	-1.54281	-0.00166783	-0.17872	0.20498
A0A024RDE8;Q96HC4;Q96HC4-7;Q96HC4-4;Q4W5K9;H0Y8Y3;Q96HC4-3;Q96HC4-2;H0YBI4;A0A0A0MSP3;A0A0D9SFR4;H0Y929;D6RAA1;A0A0D9SFW3;D6RGG6;Q9P1D1;Q96HC4-5	PDLIM5;LIM	-0.541908	-1.54502	-1.33059	-0.67176	-1.20718	-1.04951	0.758994	0.64606	0.457406	1.61654	1.18123	1.07943	0.348684	0.190778	0.0668539
A0A024RDF4;A0A024RDF3;Q14103-3;Q14103;H0Y8G5;H0YA96;Q12771;B4DTC3;A0A024RDB4;Q14103-4;Q14103-2;D6RAF8;B4E0W4;D6RBQ9;D6RD83	HNRPD;HNRNPD	1.17223	1.96927	1.54583	-0.513562	0.473538	0.0623968	-1.44487	-0.216667	-0.0589382	-1.33377	-0.0781124	-0.407151	-1.30542	-0.111616	0.246847
A0A087WUK2;A0A024RDF6;O14979;B4DGN3	HNRNPDL;HNRPDL	1.58701	1.73406	1.9013	-0.190181	-0.549128	-0.673942	-0.954497	-0.567942	-0.673845	-1.10334	-0.699691	-0.464183	-0.236999	0.400618	0.490754
A0A024RDG1;O60763;O60763-2	VDP;USO1	-1.80055	-1.48562	-1.44475	0.410563	-0.755518	-0.650594	0.581929	0.472789	0.549902	1.0709	1.08625	1.39837	0.0111113	0.275371	0.279848
A0A024RDG5;Q53EU6	HMFN0839;AGPAT9	1.43926	1.74916	1.77332	-0.201765	0.244483	0.144255	-1.60333	-1.02001	-0.734688	-0.433608	-0.54021	0.0552824	-0.594747	0.398452	-0.675848
A0A1W2PPX5;A0A1W2PQR6;A0A1W2PQB7;A0A1W2PS43;A0A024RDG6;A0A1W2PRS1;Q14108;A0A1W2PRF6;A0A1W2PPU6;Q14108-2;A0A1W2PS70;A0A1W2PNX7;A0A1W2PSE4	SCARB2	-0.731778	-1.40319	-1.4474	1.75642	1.03132	1.38062	1.03799	0.577586	0.481753	-0.218179	-0.223161	-0.256738	-0.359613	-0.602118	-1.0235
D6RAH7;H9KV45;A0A024RDH2;A0A087WY85;P61077;P61077-3;D6RFM0;A0A0A0MQU3;P62837-2;P62837;P61077-2;D6RAW0	UBE2D3;UBE2D2	0.397792	-0.163076	-0.148659	-2.36869	-1.11582	-1.19202	-0.309154	0.461605	0.0476059	0.491532	1.53315	1.32954	-0.0257586	0.15604	0.905904
A0A024RDH8;P49207;Q5MK14	RPL34	0.609798	0.449785	0.482407	-1.59838	-0.539755	-0.517825	-1.7733	-1.03774	-0.952345	0.188126	0.929702	0.606899	0.635408	1.02369	1.49353
A0A024RDH9;Q9Y3D5;H0YAG5;D6RCM2	MRPS18C	0.577264	0.218011	1.15175	1.39803	1.03809	0.539313	0.914165	0.545558	-1.00148	-0.424794	-1.81338	-0.416992	-0.218651	-1.23425	-1.27263
A0A024RDI7;Q9UJU2-5;Q9UJU2;Q9UJU2-6;Q9UJU2-7;B4DZY5;Q9UJU2-3;Q659G9;Q9UJU2-2;G9G139;D6RID7;D6RIV1;D6RAB1	LEF1;DKFZp586H0919	1.29884	0.700519	1.03496	0.131553	-2.88682	-0.939549	-0.342319	-0.402345	-0.311249	-0.207082	-0.0494781	0.252012	0.400002	0.652043	0.668915
A0A024RDJ4;P19838;P19838-2;P19838-3;D6RF93;D6RH30;D6RC45	NFKB1	-1.38548	-1.99287	-2.0445	0.150662	0.316816	0.201704	0.673211	0.511495	0.428105	0.988737	0.878263	0.915835	0.098672	0.473199	-0.213858
A0A024RDK3;E9PF82;Q13557;Q13557-6;Q13557-11;D6R938;E9PBG7;Q13557-8;Q13557-10;Q13557-3;Q13557-4;B7Z2B0;Q13557-9;Q13557-5;H0Y9J2;Q4G1A8;H0Y9C2;Q92991;E9PBE8;E7EQE4;D6RHX9;D6RFJ0;Q75LA8;E7ERS6;E7ETC9	CAMK2D	-1.45665	-1.61912	-1.99472	0.0643457	-0.459703	-0.412647	1.18413	0.810986	0.919522	0.935966	0.740675	0.642855	0.292538	0.200785	0.15104
A0A024RDK4;Q96CB8;A0A087WXN4;C9J0M6;E9PGI3;A0A1B0GX90;C9JDP3;D6R9W3;D6R9Y5	INTS12	2.21838	1.27513	1.32138	-0.308107	-0.498677	-0.544325	-0.984595	-0.940815	-0.777536	0.0582106	-0.974516	-0.554629	1.12056	-0.145267	-0.265193
A0A024RDL1;P40227;Q59ET3;B2R9K8;P40227-2;B4DPJ8;A1JUI8;B4DN39;J3KRI6	CCT6A	-1.8913	-1.5566	-1.80236	-0.171434	-0.112001	-0.0964096	0.224207	0.133661	0.351891	1.13551	1.01722	1.14049	0.543709	0.520149	0.56327
C9JBI3;A0A024RDL3;P78330;Q53EY1;A0A024RDL9;A0A1D5RMN5;C9JEJ7;F8WD74	PSPH	-1.63218	-1.27752	-2.33694	0.801327	0.547255	0.780649	0.476524	-0.0810738	-0.356133	0.677548	0.716286	0.445039	1.0694	0.122901	0.0469176
B4DLG0;A0A024RDL5;Q75MD7;Q8WXX7;A0A087WVB5;Q8WXX7-5;Q8WXX7-2;H7BZZ9;H7C090	AUTS2	-1.632	-2.05768	-1.48583	-0.329092	-0.441451	-0.240385	1.04795	0.497012	0.651661	0.874198	0.749568	0.478942	0.719954	0.650927	0.516227
A8K3R3;A0A024RDL6;E9PFK9;Q9UJ41-2;Q9UJ41-4;Q9UJ41-3;Q9UJ41;B3KMF1;A0A0A0MSJ3;Q3HKR1	RABGEF1	-1.44947	-1.35093	-0.867293	-2.06076	0.470815	1.32605	0.54406	0.901403	0.544254	-0.0549697	0.652687	0.448409	-0.248355	0.157312	0.986792
A0A024RDL8;P04424;A0A0S2Z3B0;A0A0S2Z316;P04424-3;P04424-2;B4DU69;Q6XYD2;F8W943	ASL	-1.4809	-1.35441	-1.06945	1.43898	1.31907	1.27866	-0.755843	-0.500346	-0.369525	0.68897	0.922651	0.865448	-0.459334	-0.292033	-0.231939
A0A024RDM2;V9HWG2;Q9Y2S2-2;Q9Y2S2;A0A087WW38;B4DWM9	CRYL1;HEL30	-0.544121	-2.51181	-1.76873	1.15668	0.864597	0.742389	0.222508	0.106133	0.122839	0.692366	0.679373	0.677765	0.0649334	-0.147756	-0.357176
A0A024RDM4;Q9BQC6	MRP63;MRPL57	1.63357	1.13266	1.00035	1.62145	0.493297	0.434395	-0.354198	-0.413211	-0.590915	-1.48414	-0.993783	-1.20656	-0.236926	-0.744339	-0.291642
A0A140VJL7;A0A024RDN1;Q13099-2;Q13099;Q13099-3;F5H6C2;Q6MZX0;B4E1I2	IFT88	-1.12732	-1.06	-0.676393	-0.928875	-1.23631	-1.70993	1.24487	0.269403	0.478137	1.01392	0.796319	0.775951	0.883946	0.885117	0.391162
A0A1X7SBT5;A0A024RDQ5;Q92664-2;Q92664;H7BZH7;H7C326;H7BZ51	GTF3A	-0.787277	-1.2748	-1.06466	-1.28669	-0.423501	-0.720101	0.66912	0.23545	-0.145426	0.814092	-0.400486	0.131136	1.54564	0.702121	2.00537
A0A024RDQ7;Q9H2K0	MTIF3	0.994385	0.617617	1.29487	-0.58428	0.558281	-0.270465	1.13165	0.874974	0.632495	-0.312358	-0.700058	-0.409556	-2.28508	-0.217163	-1.32531
A0A024RDQ8;P40938;Q5U0C2;Q53HK8;P40938-2;A0A087X270	RFC3	1.19035	0.608215	2.02706	-0.486018	0.116648	0.170237	-1.74815	-0.0501317	-0.738234	-1.15319	-1.25566	-0.242842	0.106584	0.422378	1.03276
B2R728;A0A024RDQ9;P30825;Q5JR49;A0A0A8K9B7	SLC7A1	1.72142	1.21475	1.0031	0.983646	-0.537641	-0.712044	0.615286	-1.34328	-1.16257	-0.290197	-1.09874	-1.26724	0.507098	0.0507267	0.315696
A0A024RDR0;P09429;Q5T7C4;B7Z965;Q59GW1;A0A286R9D9;B3KQ05;B2RPK0;D3DQY9;Q9NYD7;A0A286R9F1	HMGB1;HMGB1P1	-1.5572	-1.28825	-0.834509	-0.878845	-0.847498	-0.703091	1.31494	1.41295	1.23502	0.348728	1.00214	0.907825	-0.144423	0.0934724	-0.0612582
A0A024RDS1;Q92598;A0A024RDQ0;Q92598-2;Q92598-3;B4DF68;B4DY72;B4DZB4;R4GN69;Q5TBM3;B4DZP3	HSPH1	-1.29296	-1.5761	-1.69155	-0.494803	-0.0924623	-0.0455391	-0.2586	-0.274303	-0.40141	0.795803	1.12704	1.00795	0.816534	1.23894	1.14147
A0A024RDS3;Q9UBW7;A8K126;B4DZH0;Q9UBW7-2;A0A087X151	ZNF198;ZMYM2	1.72586	0.917	1.23575	0.445705	0.207972	0.262997	-0.520076	-1.45049	-1.85013	0.139286	-0.56689	-1.1678	0.886361	-0.231761	-0.0337864
A0A0A0MRI1;A0A024RDS7;Q8IXQ4;Q8IXQ4-2;Q8IXQ4-3;Q8IXQ4-4;A0A087WW86	GPALPP1;KIAA1704	-0.20315	-0.0636867	-0.0178267	-2.63739	-0.997722	-1.0044	-0.404832	0.111103	0.255688	0.606861	1.1335	1.29453	0.595143	0.364289	0.9679
A0A024RDT1;O75570;B3KNV2;O75570-2;X6RFD4;A0A087WZ41;Q8N6Z2;A0A087X1S1	MTRF1	1.12166	1.14234	0.954965	0.893242	0.990604	1.15736	-0.418661	-0.0851241	-0.289669	-1.75662	-0.444471	-1.33341	-0.255069	-0.287586	-1.38956
A0A024RDT3;Q9H9S4;B7ZBJ4;Q5TAW7;B7ZBJ7;B7ZBJ6;B7ZBJ5	CAB39L	-0.711674	-1.77873	-1.81276	-0.00622139	0.592498	-1.11838	0.0728578	-0.302333	0.0841558	0.840281	1.47546	1.26725	0.196402	0.389781	0.811404
A0A024RDT6;Q5W111;B2RE68;Q5W111-2	C13orf1;SPRYD7	2.03738	0.0335979	0.807259	0.629262	0.284688	1.0724	-2.05747	-0.31186	-0.592461	-1.08838	0.198525	-0.474516	-0.0829982	0.587153	-1.04258
A0A024RDV5;A0A024RDT9;Q9Y2H6-2;Q9Y2H6;G5E9X3;A0A087X1M6;H7C507	FNDC3A	1.31368	0.875814	1.38278	-0.826537	-1.51136	-1.51981	0.247371	-0.232277	-0.0897881	0.379088	-1.37583	-0.724428	1.04355	0.464861	0.57288
A0A024RDU0;Q9UL03;Q9UL03-3;B3KQH5;G5E9X1;B4E2C8;B4DL13;F8WAV7;B4E1J5;Q9UL03-2;C9J885;C9K0V7;Q5JSJ4-4;C9JXP6;C9JVX2;C9JAV7	INTS6	1.66667	2.06029	1.83589	-0.452525	-0.327461	-0.159432	-0.542481	-0.78045	-0.474525	-0.850161	-0.873406	-0.786391	-0.0793005	-0.154484	-0.0822308
A0A184AP76;A0A024RDU3;O60858;O60858-3;X6R9U5;X6RH27;O60858-2	RFP2;TRIM13	0.311433	-0.228677	-0.315725	0.32577	0.726927	1.90315	0.793677	1.54915	0.53556	-0.742781	-0.753264	-0.430759	-0.758516	-1.30551	-1.61044
A0A024RDU6;P32519-2;P32519;A0A0U1RRL5;Q6MZZ4;B3KTE9	ELF1;DKFZp686H0575	0.051744	0.25359	-0.122067	-1.17069	-2.07147	-1.88012	1.03728	-0.15797	0.564395	0.694599	0.144861	0.226913	0.862208	1.4065	0.160232
A0A024RDU9;P13984	GTF2F2	0.758283	-0.282498	-0.230278	-1.36618	-1.70443	-2.12653	0.629703	-0.0540128	0.268291	0.944479	0.974757	0.881717	0.851447	0.426254	0.0289946
A0A024RDV2;D6R968;Q92802;Q92802-2;A0A024RDS6;B4DPY1;Q92802-3	hCG_32190;N4BP2L2	1.46576	1.60968	1.41814	0.0267108	-0.653954	-0.573853	-1.98022	-0.889851	-0.461173	-0.601113	-0.487253	-0.309918	0.317021	0.827747	0.292276
B4DTN0;A0A024RDV3;P06400;B4DRB3;Q59HH0;Q6LE77;Q6LE79;P78495	RB1	1.25473	1.01244	0.843172	-1.31421	-1.66398	-1.22918	-0.34738	-0.98502	-0.511092	0.962023	-0.570812	0.0995263	1.03096	0.712529	0.706294
B2R789;A0A024RDV4;Q9Y3M8-3;Q9Y3M8-4;Q9Y3M8-2;Q9Y3M8;B3KT04;H3BRG5;B3KRK6;B3KT75;Q9Y3M8-5	STARD13	-0.987917	-0.293739	-1.2205	0.095882	-1.53281	-0.978843	0.521003	0.577444	0.455629	-0.444313	0.64937	1.25725	-0.902473	0.969934	1.83407
A0A024RDV7;O00505;H0Y4S9	KPNA3	-0.881604	-0.378111	0.0132372	1.99558	0.31281	0.348606	-0.65727	-1.52009	-1.88845	0.641432	0.532142	-0.290041	0.742189	1.11036	-0.0807867
R4GND2;B3KNI1;A8K8L1;A0A024RDW2;Q0D2Q4;F6S7C4;Q8NEM7-2;Q8NEM7;Q8NEM7-3;B4E2D5;H7C5F9;C9JQS2	SUPT20H;FAM48A	1.28582	0.65702	1.29346	0.575287	-0.586373	-1.06942	-1.02161	0.40965	-1.85984	0.833089	-0.242737	0.75022	-0.0213531	-1.48485	0.48164
A0A024RDW4;Q9NWB6;B4E3J6;Q9NWB6-3;Q9NWB6-2;X6R9F1	FLJ10154;ARGLU1	1.10296	1.53918	1.59012	-1.96099	-1.08501	-1.14397	-0.692858	0.237257	0.0531911	-0.563226	0.204103	0.305316	-0.437925	0.491818	0.360033
A0A024RDW5;B4DG73;Q9Y2V7;A0A140VJG7;Q9Y2V7-2;H0YGX8;F5GX76;F5GX38;Q9Y2V7-4	COG6	-0.857979	-1.6426	-2.18908	0.731211	1.73526	0.427919	1.01911	0.321765	0.363932	0.542548	0.380284	-0.0390458	-0.135595	-0.546785	-0.110944
A0A024RDW8;P08572;B4DH43	COL4A2	-1.41638	-1.74743	-1.08478	0.58502	0.882618	0.623243	-0.0577016	-1.23888	-1.07542	0.637383	0.498745	0.827404	0.953786	0.735467	0.876931
A0A024RDY0;O00410;O00410-3;H0Y8C6;O00410-2;B4E0R6;B3KWG6;Q9BVS9;E7ETV3;C9JMV5;H0Y3V4;E7EQT5;E7EV12;C9JZ53;C9JZD8;C9JQT6;E7ESA1;E7ESZ1;E7EWK4;E7EX05;E7ETV8;C9J875;C9JXE0	RANBP5;IPO5	-1.44424	-1.85145	-1.40521	1.55784	1.2437	1.22471	0.26118	0.055143	0.0134929	0.372636	0.497578	0.4621	-0.291166	-0.488662	-0.20765
B3KRY3;A0A024RDY3;P11279;P11279-2;Q59FZ0	LAMP1	-0.564883	0.183217	0.660428	2.18221	0.411222	0.84364	0.490118	0.104382	0.140876	-0.86485	-1.95707	-1.44077	-0.710918	0.232974	0.289423
A0A024RDY4;Q14186;Q5JSB5;Q14186-2;B7Z569;F5H452;Q5JSB6;A0A024RBZ0	TFDP1	-0.0466563	-1.4537	-1.20013	-0.999371	-1.32333	-0.681468	0.208593	-0.296093	-0.17199	0.504507	0.276028	1.27157	1.41786	1.26699	1.22718
A0A024RDY7;U4PSC4;Q9NPJ6;Q5T911;Q9NPJ6-2	MED4	1.68097	1.15745	1.71467	-1.64797	-1.18684	-1.07552	-0.213411	-0.163462	0.339848	-0.206284	-0.707392	-0.474381	-0.206998	0.244209	0.745107
A0A024RDY9;B1ALK7;Q14155-1;B7Z6G2;Q14155-6;Q14155-2;E7EUY6;E9PDQ5;B7Z344;E7EU80;C9JDI6;B1ANY6;C9JAD7;Q5ZEZ3;E7ENL8;B7Z6D9;F6SJA5;Q5ZEZ2;B7Z667	ARHGEF7	-1.9599	-1.35678	-1.38563	-0.967653	0.0696331	-0.142973	0.407671	0.732514	0.826816	0.489089	1.223	1.32047	0.031052	0.754098	-0.0413981
A0A0C4DFW4;B2RC94;A0A024RDZ1;Q5JUR7	TEX30;RP11-484I6.3	1.60538	0.8531	0.824264	-2.07914	-0.348362	-0.36236	-1.30814	0.102562	0.003333	-1.55311	0.531478	0.307283	0.138228	0.437872	0.847611
A0A024RDZ2;Q13042;B2RCW0;Q13042-3;Q13042-2;Q5T8C6;Q13042-4;B4DK74;Q59EG1	CDC16	-0.0398697	0.430495	0.0820567	1.10505	-0.292147	-1.17736	-0.463957	-2.05373	-1.13696	1.09087	-0.3929	-0.218311	1.43378	1.36735	0.265631
X6R5E5;A8K2S7;A0A024RE02;Q8NBM4;Q8NBM4-4;Q8NBM4-3;Q8NBM4-2;B3KW74;B7Z6T7;Q8NBM4-5	UBAC2;PHGDHL1	1.33293	2.28702	1.53343	-0.0377285	-0.22092	-0.604226	-0.169718	0.0712598	-0.507113	-0.467094	-0.914252	-1.56273	0.0448819	-0.646039	-0.139709
A0A024RE03;Q8N0X4;Q8N0X4-2;Q5JVC0;Q5JVC2;Q5JVC1	CLYBL	0.473795	0.0889189	-0.501359	1.81389	1.15731	1.51227	0.507998	0.134094	0.12363	-0.521357	-1.58433	-1.60763	-0.373864	-0.775847	-0.447515
A8K097;A0A024RE04;Q5JVF3-3;Q5JVF3;Q5JVF3-4;Q5JVF3-2;A0A024RDZ9	RP11-98F14.6;PCID2	0.693561	1.20245	1.649	-1.38489	1.09279	0.185282	-0.12748	-1.01316	-1.44989	-0.477451	-0.582754	-0.431093	1.41313	-0.474495	-0.294993
A0A024RE13;Q9NRR4-2;Q9NRR4-4;Q9NRR4;Q59FF9;Q9NRR4-3	RNASEN;DROSHA	0.820382	1.44033	1.7422	-0.252359	-1.24102	0.392696	0.00821541	0.458407	0.707392	0.0820589	-1.68138	-0.751601	-0.021701	-0.181672	-1.52196
A0A024RE14;Q49AR2;A0A024RE20;Q49AR2-2;E5RFG1;B4DR92;E5RHP8;Q49AR2-3	FLJ11193;C5orf22	-0.221275	-0.778683	-2.07354	0.237614	0.0802748	0.000114204	-1.19361	-0.744199	-0.825393	0.215226	0.509185	0.957437	1.53983	1.36169	0.935326
B7Z7G9;A0A068F658;B7Z6S9;P04062-4;P04062-2;P04062;A0A0G2JNZ5;B7Z6E6;D3DV87;A0A223PQI4;B2R6A7;A0A0G2JLB3;P04062-5;B7Z731;A0A0G2JNZ0;A0A068F4C8;A0A068FB60;P04062-3	GBA	0.51922	0.683265	0.623249	0.706188	0.54168	0.583185	0.0820724	0.305174	0.259939	-3.31013	-0.265172	-0.464638	-0.435569	-0.167112	0.338645
A0A075B6E4;Q14135;E7EQU6;E7EWF5;A0A0A6YYI5;G5E9M7;Q14135-2;Q14135-4;F8W708;E7ERW0;E7EUJ2;F8WBN7;G5E9M9;Q0H0I7;Q14135-5;Q14135-6;Q0H0I4;C9JBN2;A0A1W2PQQ9;A0A096LP98;C9JX59;Q14135-3	VGLL4	-0.643275	-0.821846	-0.913839	-0.957483	-0.194416	-0.264347	-0.792039	-0.902468	-1.09512	1.01931	0.473944	0.588105	1.33794	1.57078	1.59475
A0A087WV90;E9PDN5;A0A087WTU7;A0A075B6G3;P11532-4;P11532;P11532-3;P11532-2;A0A0S2Z3B5;Q14205;E7EQR9;E7EQS5;A1L0U9;P11532-8;P11532-7;F5GZY3;P11532-10;Q8WYE0;H0Y3E8;Q9UEH4	DMD;dystrophin	1.19736	-0.95963	0.0360395	-0.0376775	-1.95868	-1.58889	0.302087	1.0805	0.814326	-0.127871	1.51037	0.31831	-0.939167	0.0851092	0.267808
A0A075B746;P82921	MRPS21	1.78932	1.71593	1.12165	0.615999	-0.71819	-0.285317	0.582325	-0.722293	-0.969112	-0.562476	-1.49175	-0.829529	0.532684	-0.421156	-0.358086
A0A075B7F8;A8CG34;A0A087WY75;A8CG34-2;B4DET5;A6NF01;C9JFL1;B4DDR5	POM121C	2.09758	1.70673	1.67784	-0.328679	-0.314987	-0.55463	-0.795184	-1.12968	-0.931377	-0.487932	-0.544706	-0.146717	-0.095744	-0.0309211	-0.121601
V9HW75;A0A087WSV8;P80303-2;P80303;Q2L696;E9PKG6;E9PLR0;E9PLE9;H0YEG8;H0YD18;E9PM22;E9PJP3;A7LNF5;A0A097EV82;A7LNF3	HEL-S-109;NUCB2;Nucb2	-0.372382	-1.66582	-1.51971	0.739447	0.00641146	-0.183358	2.0999	1.00858	1.10711	0.512424	0.11347	-0.246017	-0.10286	-0.944181	-0.553021
A0A087X2I2;A0A087WT12;P36969-2;P36969;K7ERP4;Q6PI42;K7EJ20;K7EKX7;K7ENB4;A0A0A0MTT1;R4GNE4;Q6PJX4;A0A087X247	GPX4	-1.64376	-1.51565	-1.894	0.581371	-0.197544	-0.0929837	0.901418	0.298136	0.205207	1.53109	0.963525	0.597475	0.61178	-0.274683	-0.0713788
A0A087WT20;Q9NV06;B3KME9;E5RHM4;A0A087X1F8;Q9NV06-2	DCAF13	-0.772262	0.704305	-0.0555285	0.589305	2.21442	1.69961	-1.19578	-0.240289	-0.379758	-1.27549	-0.220702	-1.12535	0.13133	0.255552	-0.329367
A0A087WTF1;Q6IPU0;Q7Z672	CENPP	1.31498	1.31328	1.7844	0.221809	0.105292	-0.229766	-0.0388339	0.222519	-0.490794	-1.14857	-0.656324	-1.92083	-1.13507	0.249328	0.408577
A0A087WTK0;A0A087WVC6;Q12913;Q9NPR5;Q12913-2;E9PPH3	PTPRJ	1.61026	0.979684	1.53993	-0.816856	-1.40996	-0.336308	1.14449	0.638872	0.631458	-0.324717	-1.03732	-0.992037	-0.236873	-0.728413	-0.662201
C9JGR9;E7EQ49;A0A087WTQ2;Q9Y2I8-3;Q9Y2I8;Q9Y2I8-2	WDR37	-1.49749	-1.253	-0.942586	0.436976	0.035193	0.475726	1.07443	0.66849	0.61782	0.804868	0.914968	0.767716	0.680834	-0.899784	-1.88415
A0A087WTS0;P18283;A0A024R677;H0YJK8;G3V4J6;G3V323	GPX2	-1.88456	-1.80445	-1.94682	0.142557	0.218424	0.25819	0.713193	0.455215	0.481465	0.803177	0.868295	0.790806	0.207151	0.28005	0.417313
A0A087WVR3;A0A087WTW0;Q96T88;Q96T88-2;B4E0F9;A0A087WWG9	UHRF1	1.72428	1.79362	1.75035	-0.663449	-0.463122	-0.406802	-0.90433	-0.881956	-0.829291	-0.7227	-0.731421	-0.551543	0.245067	0.408362	0.232937
A0A087WTW5;A7E2C0;Q9UKL3;A0A096LP21	CASP8AP2	2.03937	1.57302	1.51488	-1.08414	-0.867779	-0.669825	-0.686611	-0.954892	-1.05686	0.0635064	-0.00302571	-0.104338	0.25444	0.230534	-0.24828
A0A087WU07;Q5TGZ0-2;Q5TGZ0;R4GNA1	MINOS1;MINOS1-NBL1	1.22506	0.878256	0.140392	-2.46426	-0.478827	-1.13244	-0.269944	0.0418057	0.29696	1.03995	-0.149254	-1.04585	0.312494	1.23689	0.368756
A0A087WUB9;Q8WYA6;Q8WYA6-4;Q8WYA6-3;Q8WYA6-2;A2A2P1	CTNNBL1	1.56142	1.71139	1.50922	0.697901	0.537486	0.138764	-0.700182	-1.44681	-1.09667	-0.687045	-0.550358	-0.836156	-0.0741401	-0.413311	-0.35151
E9PL01;B4DDB9;A0A087WUC6;Q15005;E9PI68;E9PRB9;H0YE04	SPCS2	0.892612	2.07673	1.81551	-0.962488	-0.415825	-0.529777	-1.07816	-0.475581	-0.537258	-0.581376	0.0581855	0.265739	-1.26603	0.015172	0.722546
A0A087WUD1;Q6DD87	ZNF787	-0.864539	-0.844543	-1.10672	-1.87536	0.0250179	-0.462107	-0.122618	0.76901	1.10317	-0.284503	1.46861	1.33642	-0.617444	1.10267	0.372936
A0A087X1F5;A0A087WYV9;A0A087WUM0;A0A024R670;P57105;A0A087WX56	SYNJ2BP-COX16;SYNJ2BP	1.74173	1.72079	1.57323	-0.236653	0.545456	0.272721	-0.585062	-1.11842	-0.842989	-0.0240975	-0.83401	-1.36004	-0.339461	-0.203064	-0.310141
A0A087WUQ6;Q7L4Q3;P07203;Q6NSD4;P07203-2	GPX1	-2.09573	-1.6077	-1.73357	0.699327	0.709266	0.360638	0.640313	0.503275	0.760687	0.676675	0.724415	0.77257	-0.246841	-0.0867362	-0.0765895
E7ETK0;A0A087WUS0;P62847-2;P62847-3;P62847;P62847-4	RPS24	-1.04475	-1.36793	-1.60952	-0.0823045	-1.17615	-1.11689	1.07861	0.446933	0.43432	1.37706	1.03326	0.584102	0.68425	0.0664095	0.692598
Q6IB68;A0A087WV05;Q99417;A0A0D9SEI7	MYCBP	0.953664	-0.571593	0.108803	1.01591	0.754203	0.678926	-0.448344	-0.833192	-1.84734	0.869797	0.187904	0.947633	0.436318	-0.135203	-2.11749
A0A087WV25;O95684-2;O95684;B4DH64;O95684-3;Q8N103-3	FGFR1OP	-0.428547	-0.022377	0.294619	-2.18792	-0.83578	-1.13363	0.0787881	-0.2917	0.337016	-0.159099	-0.0221375	-0.0347466	1.75879	1.06779	1.57893
A0A087WY94;A0A087WVD7;Q9Y3D8;Q9Y3D8-2	TAF9;AK6	0.446667	0.675669	0.732345	-2.71949	0.155938	0.0365913	-1.81452	-0.514425	-0.144515	0.785231	0.636319	0.422183	0.570247	0.277277	0.454484
A0A087WVQ6;Q00610-2;Q00610;J3KS13;K7EJJ5;J3KSQ2;J3KRF5;J3QL20;A4FU99;Q9H3B0;F5H5N6;A0A087WV74;B7Z2Y4;A0A087WXH4	CLTC	-1.01127	-1.16218	-1.13845	1.55012	1.73533	1.66293	0.364874	0.234744	0.362592	-0.0305985	-0.120047	-0.140908	-0.65955	-0.779793	-0.867779
A0A140VJU5;A0A087WW40;Q9Y371;Q9Y371-2;Q9Y371-3	SH3GLB1	-0.691324	-1.11048	-1.49406	1.73569	0.155371	-1.4547	1.86494	0.483663	0.556773	-0.108187	0.266224	0.565768	0.160393	-0.567359	-0.362721
C9JAG1;G1UI38;Q8WU57;C9J9I1;A0A087WW58;Q9C0D9	EPT1;SELI	1.65747	1.32193	1.51654	-1.10996	0.188245	-0.133555	-0.358516	-1.16682	-0.147179	-0.0546299	-1.29419	-1.08111	-0.34583	1.18736	-0.179749
A0A087WWH3;Q9NZM4-2;Q9NZM4	GLTSCR1	1.52079	1.41937	0.975049	0.793997	0.449799	-0.415188	-2.17694	-0.942322	0.0462665	-0.114852	-0.330076	-1.32099	-0.316865	0.338512	0.0734408
A0A087WWM4;F8WAN9;Q9P2T1;H0YMB3;Q7Z527;Q9P2T1-3;Q9P2T1-2;H0YLV5;Q6PKC0;H0YNJ6;Q86SZ5;H0YK13;H0YLB8;H0YNS9;H0YK71;H0YNH0;H0YN22;H0YMR9;H0YMV5;A0A0B4J281;H0YMG3;H0YMW6;H0YKK3;H0YN74;H0YL68;H0YKE1	GMPR2	-1.45814	-1.2504	-1.36468	0.392769	-0.901199	-1.1449	0.801021	0.06016	0.123885	1.54945	1.48058	0.778127	0.414065	0.207382	0.311875
A0A087WWS1;Q96FV9;R4GMN4;Q96FV9-2;A0A087WY84;J3KT14;J3KRD7;J3QQZ3;R4GN58	THOC1	1.94234	1.84276	1.64612	-0.0285611	-0.596549	-0.439928	-0.484411	-0.992776	-0.900497	-0.244207	-0.841244	-0.854903	0.130487	-0.157411	-0.0212251
A0A087WWW9;A2TDT2;O95999	BCL10	-0.96685	-1.48668	-1.87026	-0.586919	-0.784697	-0.190785	0.934068	0.891767	0.543808	1.06949	1.00501	1.09297	0.869095	0.021082	-0.54111
A0A087WYV3;B4DYA9;A0A0D9SEW3;A0A087WXF8;Q9NP64-2;Q9NP64-3;Q9NP64;A0A087WXU5	ZCCHC17	1.88382	1.62724	0.419928	-0.537524	-1.83293	-0.439603	0.414604	-1.60185	-0.535899	0.118824	-0.572142	0.201823	-0.00215955	0.504469	0.351401
D3XNU5;A0A0U2ZQU7;A0A0E3XJU3;Q9UII7;A0A087WXI5;P12830;P12830-2;B3GN61;A5D8W4;A0A087WX17;A0A087WU43;H3BNC6;H3BVI7;B4DNH0;J3QKP1	CDH1	1.47275	1.59572	1.30156	-1.26155	-1.64386	-1.66531	0.38918	0.0450639	-0.0370189	-0.334716	-0.370622	0.175024	0.12932	-0.0575522	0.262006
A0A087WXK8;Q9H4H8-2;Q9H4H8	FAM83D	1.60444	1.32283	1.27178	0.323882	-1.31523	-1.43144	0.948268	-0.996991	-0.541799	-1.26788	-0.185712	-0.223124	-0.00571903	0.542269	-0.0455825
A0A087WXS7;O43681;B4DEE5;K7ERW9	ASNA1	-0.478763	-0.956333	-0.00851471	-1.37349	-1.37781	-1.54822	0.814503	-0.320893	0.0494175	0.481177	0.730248	1.03031	0.51199	0.581071	1.86531
A0A087WXV4;F1D8T0;F1D8T1;P41235-5;P41235;P41235-4;F1D8S2;P41235-6;P41235-2;P41235-7;P41235-3;B6ZGT3	HNF4A;NR2A1	0.511194	0.796542	0.637987	1.99126	1.04739	1.11729	0.0341992	-0.566401	-0.552595	-0.015668	-1.01363	-0.988262	-0.385559	-0.998215	-1.61553
A0A087WY55;Q9NP79;Q5TGM0;Q9NP79-2;Q9C063	VTA1	-1.17684	-1.29752	-1.17306	0.736294	0.151403	0.288857	1.02275	0.411807	0.536662	1.2402	0.680269	0.595326	0.340273	-0.139971	-2.21645
A0A087WYF7;Q6UXV4;A0A087WUX8;Q68DW4	APOOL;DKFZp779P1227	-0.924281	-0.398172	0.0257368	1.51564	0.833307	0.972109	1.46596	0.82997	0.790455	-0.10112	-1.2145	-1.12677	-0.451859	-0.815143	-1.40134
E9PFH7;B7ZMF3;A0A087WYG2;Q9UPT6;Q68CV8;G1UI24;Q9UPT6-2	MAPK8IP3	-2.42133	-0.0849042	0.531444	-1.17094	-0.493543	-0.910181	0.881215	0.659791	0.670697	1.38646	0.945793	0.76915	-0.430416	0.049652	-0.382889
A8K3N2;G3V4A5;A0A087WYL7;O75586;O75586-2;O75586-3	MED6	1.57453	1.98613	1.15271	-1.00553	-0.776272	-1.02993	0.669021	0.207307	0.496851	-0.0375216	-0.767067	-0.696292	0.0976276	-0.934415	-0.937144
A0A087WYN9;Q7Z478;H0Y8L1	DHX29	-0.315114	-1.16823	-1.17885	-2.17498	-0.493907	-0.647111	0.519607	0.0159373	0.297766	0.98119	1.08979	0.94815	1.39844	0.114079	0.613234
A0A087WYP2;Q8IZQ5;H0YE28;A0A024R4Y9	C11orf31;SELH	-1.89151	-1.72577	-1.88771	0.0354942	0.00307065	0.145351	0.631213	0.929989	0.88552	0.292752	0.63083	0.660157	0.0698533	0.344781	0.87599
A0A087WYU2;Q96S19;Q96S19-3;Q96S19-5;H3BNB2;Q96S19-6;Q96S19-4;H3BS73;Q96S19-2;H3BQ55;H3BMF3;H3BRT2;H3BNT3	C16orf13	-2.12924	-1.74114	-1.62052	-0.206081	0.503553	0.510022	0.438011	0.292303	0.531273	0.329388	0.77596	0.987083	0.0399776	0.940605	0.348813
A0A087WYY3;Q9H7F0-2;Q9H7F0	ATP13A3	0.951036	0.755355	0.388528	1.14162	0.325982	0.60496	-0.472439	0.38294	0.0922234	-0.785763	-3.00069	-0.559446	-0.260162	-0.0299761	0.465829
A0A087WZ13;E9PAU2;Q8IY67-2;Q8IY67;K7EKR9;K7EQG2;Q8IY67-3	RAVER1	-2.23531	-1.66161	-1.27331	0.634556	0.702172	1.03432	0.0201978	0.329305	0.306856	0.122946	0.734618	0.838939	-0.718168	0.572006	0.592478
X2JEV0;A0A087WZ30;O94761;V9GYB6;V9GYA3;V9GZ64;A0A087X072	RECQL4	0.719806	1.1472	1.92148	0.188972	-0.157043	-0.992323	-0.436525	0.30113	-0.667097	0.276394	0.73383	0.0539079	0.225258	-2.17676	-1.13823
A0A087WZ32;A0A087X038;A8K727;B4DJG5;Q9HB19;E5RHB5	PLEKHA2	-2.67304	-1.43745	-1.1782	0.263247	-0.137987	0.263335	0.675197	0.600128	0.589743	0.892866	0.645715	0.720621	0.483699	0.331567	-0.0394423
G9JXB8;A0A087WZG2;Q04912-2;Q04912;H7C3Z8;H2E273;A0A087WZQ8;J3KQS7;K9JYP4;Q04912-3;Q04912-4;Q04912-6;Q04912-5;H2E272;B4E058;H7C074	MST1R	1.67154	1.2649	1.60586	-0.909499	-0.448775	0.0354662	-0.89532	-0.842051	-0.636248	-0.269042	-1.01337	-1.30754	0.200893	0.626839	0.916339
A0A087WZG9;B4DSP0;A0A087WUL4;A0A087WX23;Q86TG7-2;A0A087WXK2;Q86TG7	PEG10	0.697488	0.661467	0.636184	-2.40166	-1.53284	-0.989958	-0.218131	0.367563	0.272581	0.337399	0.315566	0.00188244	1.14074	1.23583	-0.524116
Q8IV28;A0A087WZP6;Q14112-2;Q14112;B4DPX8;H0YJV3;Q5CZI2	NID2	-0.788899	-1.75071	-1.26914	0.661975	0.280222	0.508307	-1.18351	-1.12724	-0.564789	1.20001	1.02092	0.919816	0.99892	0.623612	0.4705
A0A087WZT2;Q6UX53	METTL7B	1.97004	1.67026	1.6829	-0.51871	-0.496865	-0.127329	-0.544214	-0.697702	-0.773746	-0.583773	-1.05494	-0.982183	0.399512	0.0712792	-0.0145148
B4DGV1;A0A087WZV0;O43314-2;O43314;A0A087WWN8;H0Y9M0;D6RFG4;H7C436	PPIP5K2	-1.85447	-1.98654	-0.178528	-0.0319497	0.200779	-0.26507	0.527783	0.292772	0.0306234	1.13125	1.57506	-0.719398	-0.489829	0.997491	0.770033
J3KPF9;A0A087X011;E9PES4;Q9Y496;Q2UVF2;B4DHG8;Q8IWH8;Q05CT3;D3DQ90;H7C2F6;C9J9X2	KIF3A	-0.98686	-0.909806	-1.23005	-0.477747	-1.12389	-0.994362	1.53381	0.142797	0.508797	1.45179	0.89483	0.921148	0.794933	0.460667	-0.986057
A0A0S2Z5I7;A0A087X020;Q9Y3A5;F8WE72;A0A0S2Z5F7	SBDS	-1.6673	-1.94509	-1.84307	0.361944	0.291107	0.20658	1.06163	0.514378	0.350831	1.05003	0.754004	0.754162	0.143633	0.0369166	-0.0697594
A0A087X054;Q9Y4L1;B7Z2N4;B7Z766;E9PJ21;Q05D91;A0A087WWI4;Q6IN67;K7EQK2;Q9Y4L1-2;A0A024R3G0;B7Z602;J3KTF1;J3QL06;B7Z4E6;Q9BST8;J3QQH7;J3QLE9;A0A087WW13;A0A087X214;Q68D25	HYOU1	1.09054	0.360431	0.643716	1.70123	1.03229	1.0466	0.580533	-0.0888506	-0.167285	-0.958793	-1.40045	-1.18112	-0.530919	-0.972064	-1.15585
A0A087X0D5;Q6IBC3;P09668;E9PKT6;Q68D46;B7Z378;Q6LAF8	CTSH	1.83947	0.76663	1.01941	-0.258884	-0.0152017	-0.350011	0.78089	0.443926	0.270391	-1.77521	-1.43851	-1.62126	0.258397	0.0568232	0.0231329
A0A087X0M4;Q9BWU0;B4DV74;A0A087WWF4;H7C256	SLC4A1AP	0.958873	0.394092	0.678255	-0.809664	-1.15874	-0.946257	-1.20683	-0.846629	-1.67722	1.0419	0.0979232	0.355459	1.21936	1.14072	0.75876
A0A087X0N3;Q96MY1;A0A087WTU5;O94818-4;Q96MY1-2;O94818-3;O94818;B3KRF4;B4DLW2;K7EQ17;O94818-2	NOL4L;NOL4	0.589285	-1.11999	-1.03936	1.40738	1.36848	0.84901	0.192087	-0.588325	0.221695	-0.302793	0.022985	-1.89984	-1.18993	0.53844	0.950885
A0A087X0P0;Q02224-2;Q02224;Q02224-3;D6RBW0;D6RHK2	CENPE	0.876215	0.219466	0.564015	-1.82659	-0.250654	-0.650866	0.00295788	-2.54759	0.0504676	0.808143	0.548382	1.01289	0.145679	0.504567	0.542916
A0A087X0Q1;Q7Z739;Q8NA80;A0A024R7W5;B4DPX9;A0A087WY31;Q658Z6;Q96MZ5;Q8N3V9;A0A087X0C3;S4R373	YTHDF3;DKFZp451J085;DKFZp451A052	-1.34724	-1.13364	-2.03284	0.490058	-0.643438	-0.884229	0.541753	-0.0270229	-0.0486105	1.22941	0.794121	0.9358	1.1175	0.143813	0.864562
A0A087X0Q9;Q9BVL4;Q6ICA4	SELO;dJ402G11.5	-0.531033	-1.00234	-2.00726	1.28571	0.811743	1.3912	-0.203948	-0.693619	-0.0606652	0.366239	0.0849672	-1.03727	0.571155	1.47211	-0.446997
Q3SYF1;A0A087X0R6;Q9UMY4-2;Q9UMY4;Q9UMY4-3	SNX12	-0.445905	-0.739734	-1.23786	-0.880355	-1.35256	-0.662079	-0.0747832	-0.76977	-0.490397	0.717572	1.24856	1.26745	1.55542	0.968455	0.895982
A0A087X0W7;A0A087WT95;P49753;B3KSA0;P49753-2	ACOT2	-1.33765	-1.47554	-1.33205	1.16713	1.09245	1.10137	1.08025	0.870283	0.913991	-0.106371	-0.381056	-0.0943419	-1.16058	0.115084	-0.452968
Q2TAM5;E9PKH5;B4E082;A0A087X0W8;Q04206-2;Q04206;Q04206-4;Q04206-3;Q96F54;E9PKV4;Q96CP1;A0A087WVP0;E9PI38;E9PQS6;E9PMD5;E9PRX2;E9PJR1;E9PNV4;E9PJZ9;E9PM47;E9PNK5;E9PN69	RELA	-0.767485	-0.726448	-2.04995	-0.983526	0.719747	-0.0131385	-0.199254	0.959501	0.739035	0.302612	1.44114	0.8805	-0.797981	1.24405	-0.7488
A0A087X0W9;Q8N6M0;Q8N6M0-2;A0A0C4DH76	OTUD6B	-2.05601	-1.75467	-1.34253	0.969645	-0.204935	-0.660963	1.11109	0.221514	0.413302	0.364742	0.70727	0.867132	0.364274	0.495209	0.504926
A0A0G2JN29;A0A087X117;Q15155;J3KN36;P69849;A0A0G2JP90;A0A087WW46;Q1LZN2;Q9H049;A0A087WTD5;H3BPS9;H3BUC9;I3L0Q6;H3BTW1	NOMO1;NOMO3	0.42746	0.466873	0.355157	1.20519	1.09578	1.16835	0.544182	0.584318	0.607387	-1.50368	-1.4519	-1.58289	-1.08689	-0.570561	-0.258779
A0A087X1B1;Q9Y6K9;Q9Y6K9-2;A0A087X0G7;A0A087WUW6;D3DWY0;D3DWY2;Q9Y6K9-3;C9JN51;A0A087WV30;C9JH59;C9JCG6;A0A087X1K7	IKBKG	-0.891396	-1.42191	-2.6869	0.17032	-0.0563992	0.83959	0.725517	0.240688	0.227199	1.0354	0.429774	0.375749	1.04398	0.210891	-0.242498
B4DXH2;A0A087X1E4;P53365-3;P53365;P53365-2;B4DUZ3;E9PRV8;E9PPY7	ARFIP2	-0.687998	-0.61443	-1.7465	0.946149	0.53304	-1.21156	1.70219	-0.0953931	0.897318	0.822133	0.849765	0.440776	-0.339123	-1.42386	-0.0724986
A0A087X1U1;F5GXM9;X5D293;E7EUN2;Q9UPQ3-2;Q9UPQ3;B4DUR6;B2RZG9;H7C0A7;Q4ZG22;Q53S93;A0A087X044;Q9UPQ3-3;C9J8Z2;Q53RW1;H7C211;A0A0U1RRF1;B4DIC3	AGAP1;CENTG2	-2.31326	-0.370011	-1.03734	-1.61864	0.219232	0.180506	0.12322	0.719968	0.255409	0.759685	1.17422	1.12507	-0.33371	0.858711	0.25694
A0A087X1U6	EPPK1	-1.78895	-1.91342	-1.84795	0.912477	0.803169	0.81014	0.756263	0.612065	0.595741	0.0911862	0.0389467	0.0226442	0.332778	0.258212	0.316704
Q86SZ7;A0A087X1Z3;Q9UL46;Q2TNB3;H0YM70;Q6FHK9;H0YKU2;H0YLG1;H0YLD2	PSME2	-2.18753	-1.19324	-0.532583	0.720723	0.0402242	0.250241	-0.132466	0.299454	0.221096	1.32862	1.31695	1.48185	-0.452546	-0.891414	-0.269369
A0A087X211;Q8TCG1-2;Q8TCG1	KIAA1524	1.14884	1.2581	0.338812	-1.12759	-1.59714	-1.8611	-0.170952	-0.945335	-0.39833	0.525128	0.0673099	0.16448	1.06249	0.758121	0.777172
B7ZKT9;A0A087X256;Q2M389;Q2M389-2;F8W1W1;F8VYH7	KIAA1033	-1.8814	-1.67804	-1.60799	-0.521756	0.0649857	0.140816	0.615097	0.109114	-0.0164758	1.31234	1.04205	0.487027	0.6886	0.426822	0.818808
A0A087X2B5;B4DY23;Q54A51;P35613-2;P35613;B4DNE1;I3L192;P35613-4;A0A087WUV8;P35613-3;R4GMX5;A8MZ77;R4GN83	BSG;hEMMPRIN	1.2749	-0.679259	-0.878198	0.934691	-0.528547	-0.167762	2.04714	0.998775	0.88643	-0.299756	-0.203027	-1.69608	-0.598698	-0.65899	-0.431612
A0A087X2D5;B4DEF8;Q9BRJ2;A0A0G2JMS5;A0A087WU62;Q3MHC5	MRPL45	0.225421	0.591077	0.421964	0.90246	1.57388	1.66783	-0.124997	0.263078	0.552887	-1.58238	-0.987501	-1.29298	-1.05543	-0.691381	-0.463933
A0A087X2D8;O60271-4;O60271-2;O60271-5;O60271-9;Q5JB53;A0A060L980;H0YBE9;Q719J0;Q7Z5Q8	SPAG9	-1.43454	-1.58135	-1.43921	-0.512276	-0.280392	-0.271637	-0.117277	0.033113	-0.0195864	1.48364	1.46398	1.3155	0.161866	0.845089	0.353081
A0A087X2H1;Q9ULT8;H0YJP0;G3V4V5;H0YJD4;Q2KQ74;B3KWT6;A0A087WVU6	HECTD1	-0.143801	-0.72462	-0.896126	-0.657061	0.702864	-0.803188	-0.917698	-1.36919	-1.02956	1.36335	0.59171	0.0878497	1.18136	0.936528	1.67758
A0A087X2I1;P62333;V9HW24;H0YJC0;H0YJS8;B4DR91;H0YJX2;H0YJT1;H0YJE9;H0YJD2;H0YJY8	PSMC6;HEL-S-73	-1.69796	-1.55404	-1.84087	1.37807	0.961321	1.018	0.737756	0.315784	0.274552	0.443048	0.301621	0.247077	0.0901609	-0.0631939	-0.611319
A0A088AWN8;Q9UHQ1-4;Q9UHQ1-3;Q9UHQ1;Q9UHQ1-2;E7EP87;J3KT43;B4DZZ6;B3KSJ1;J3KS48;E9PH27;B4DND8;J3KTG5	NARF	-0.966548	-0.497803	-1.13578	0.60388	-0.479418	-0.606638	0.81077	-1.31995	-1.44006	0.673862	1.58349	1.35683	0.338472	1.08394	-0.00505188
A0A090N7T9;Q12765;Q12765-2;B4DH22;A0A024RA21;Q12765-3;B4DIV7;B8ZZP4;C9J7U9;B4DE46;C9K052	SCRN1	-2.00599	-1.76168	-0.54484	-0.256523	-0.857069	-0.497283	0.970195	-0.131468	0.39531	1.23028	0.287963	0.441687	0.869589	0.669276	1.19055
A0A090N7U0;Q13616;A0A0C4DGX4;B4DLA3;B3KTW0;Q75MQ1;B3KU45	CUL1	-1.5727	-1.67754	-2.3169	0.36961	0.312241	0.430248	0.40192	0.0085875	0.160636	0.924772	0.499848	0.593315	0.646177	0.854082	0.365704
A0A090N7V5;O75223;M0QZK8;B3KMN7;B8ZZK2;O75223-3;H7BZK5;O75223-2;O75223-4;A0A0B4J1Y4	C7orf24;GGCT	-1.31132	-2.00775	-1.83029	0.307017	-0.135688	-0.450592	0.92374	0.607195	0.643994	1.12765	0.922985	0.860291	0.239739	-0.0500058	0.153044
A0A090N7V8;Q9NWM8;H7C1Z9;H9XW20;F8WBZ0	FKBP14	1.62009	0.557315	0.455407	0.214531	0.919828	0.397996	-0.709718	-0.578123	-1.18505	-1.50574	-0.74565	-1.62566	0.450856	1.30967	0.424256
A0A090N7W4;Q00535;Q6IAW3;A0A0S2Z355;Q00535-2	CDK5	-1.40318	-1.42916	-1.91388	0.264833	-0.36363	-0.691532	0.921572	0.197628	-0.0384367	1.04397	0.582599	-0.143339	1.02542	0.550299	1.39683
A0A090N7X1;A0A090N7Y2;Q9UG63;Q9UG63-2;C9JHK9;C9JZV3	ABCF2	-1.33488	-1.30157	-1.71001	-0.324466	-0.934772	-0.583793	0.943944	0.0465351	-0.202528	1.03047	0.885728	0.653934	1.29489	1.0958	0.44071
A0A090N8G0;Q75MN1;H7C443	GARS	-1.89183	-1.85308	-1.89039	0.512046	0.68937	0.784553	0.445233	0.332853	0.339939	0.533971	0.786382	0.798758	0.00511061	0.279546	0.127535
A0A090N8Z2;A8K9F5;A0A090N8H1;Q9BWE0;Q9BWE0-4;C9JYJ8;C9JZE3;E7EVL6	REPIN1	-1.53716	-1.4487	-2.00137	-0.64277	-0.324695	-0.382952	0.452641	0.738316	0.726186	0.714184	1.06731	1.0181	0.40312	0.626414	0.591373
B3KQQ0;A0A090N8P3;O95302;O95302-3;B7Z1U8;B7Z230;O95302-2;C9J4P8;B7ZAH5;B7Z994;A0A090N7W0;A7YQ73;Q75LS8;A8K073;Q59FV7	FKBP9	-1.86121	-1.14467	-1.2336	1.34321	0.142123	0.529038	1.24789	0.28383	-0.0877995	-0.288415	-0.788561	-0.839014	1.12392	0.637825	0.93544
A0A090N8Q3;Q9BVT8;C9JE12;C9JCW7	C7orf21;TMUB1	-0.824378	-1.34896	-2.28913	0.730296	0.146051	-0.610496	-0.344663	-0.0142355	0.41446	0.103359	0.360044	-0.0209084	0.802034	1.62645	1.27008
A0A090N8Q5;H3BM14;H3BM74;Q9Y5A7-2;Q9Y5A7;C9JRT6;F8WDB6;C9J7X7;F8WDL9;H7C5E1	NYREN18;NUB1	-1.26604	-1.37933	-1.28648	-0.704407	-1.10789	-0.702538	0.679154	-0.0541495	0.514015	1.49997	1.27787	0.663625	0.809255	0.951136	0.105812
A0A090N8Y2;P13667;C9JMN9	ERP70;PDIA4	-1.46661	-2.09513	-1.98556	0.86332	0.545405	0.275407	0.488124	0.288373	0.0845674	0.13107	0.358461	0.127308	0.874952	0.785495	0.724826
A0A090N8Y8;Q8NHG8;Q8NEX1	ZNRF2	-2.08493	-0.275064	-2.03828	-1.24016	0.513876	0.060389	0.999917	0.919801	0.805127	0.663986	0.267687	0.59108	0.424419	0.150797	0.241349
Q6NZ61;A8K005;A0A090N900;Q15382;C9J931;C9J469	RHEB	-0.592996	-0.845205	-1.74224	-1.1984	-0.738605	-0.761792	0.521855	-0.396383	-0.0134602	1.66907	1.05053	1.40994	0.763901	0.616204	0.257582
A0A096LP25;A0A096LNZ0;Q6ZSR9;L0R804;A0A096LP60	AAK1	-2.73082	-0.440058	0.0513487	-1.53806	-0.144186	-0.423859	1.00928	0.481023	0.685737	0.868153	0.638021	0.590353	0.214366	0.0288332	0.709875
A0A0A0MR88;A0A096LPC5;Q9Y4E1-6;Q9Y4E1-4;A8K5W5;Q9Y4E1;Q9Y4E1-5;Q9Y4E1-2;J3KP36;Q9Y4E1-3;B3KMC4;Q5SRD0;A0A0A0MT65;B1AP61;Q5T1D7	FAM21C	-1.59373	-1.55335	-1.68505	-0.146492	-0.604761	-0.336586	0.118685	0.111137	0.165984	0.699406	1.10001	1.10412	0.375347	1.31433	0.930934
A0A096LPI6;A0A096LNH5;H7C2G3;A0A096LP73;A0A096LNJ1	C21orf33	1.21277	1.20518	0.459215	0.666329	0.20268	1.52576	0.87751	0.112858	-0.426051	-1.59148	-1.36108	-1.09613	-0.841265	-0.889237	-0.0570575
B2R928;A0A0A0MQR1;Q9Y4K4;D3DSB5;B3KWC4;G3V3V7;G3V4Q4;G3V4T8	MAP4K5	-0.462857	0.0623396	0.414899	-0.255171	-3.28876	-0.411121	0.604225	0.266799	-0.105463	0.365105	0.675741	0.972112	0.341011	0.161676	0.659466
B2RB99;B4DXL5;A0A0A0MQR2;Q9BY42;A2A2L5;B4DEJ8;A2A2L6	RTFDC1	1.35468	1.36175	1.52644	-0.79031	-1.88382	-1.53558	-0.517122	-0.212936	-0.430102	-0.11795	0.0423561	-0.17184	0.406364	0.85308	0.114991
A0A0A0MQS0;F8W9L8;A8MW92;E9PM57;A0A0A8K9A6;A8MW92-2;A8MW92-4;A8MUE8;A8MXR8;E5RK91;A0A0D9SG14;B3KWX5;A0A024R9G8;Q9H8G4	PHF20L1;URLC1	1.77352	0.808557	0.592574	1.00384	0.306028	0.809482	0.407345	-0.236073	-0.954934	-1.78328	-1.46872	-0.971428	-0.22149	0.527406	-0.592818
A0A0A0MQW0;A0A0A0MR39;Q9P2K5-2;Q9P2K5;Q9Y655;A0A087WUT0;A0A024R5Q6;A0A0C4DGV1;Q9P2K5-3;H0YKS1;H0YN19;A0A087WWC8;Q9P2K5-4	MYEF2	1.88937	1.54152	1.80609	0.137981	-0.746923	-1.39623	-0.0389227	-0.828256	-0.762837	-0.0542663	-0.600661	-0.62256	0.0531225	-0.480976	0.103552
C9JP00;A0A0A0MQX8;Q9NR56;Q9NR56-7;Q9NR56-6;Q9NR56-2;Q9NR56-5;H7C4T5;Q9NR56-3;Q9NR56-4;Q86VM6;B4E233;C9J4T8;C9JCX1;H7C4Y1	MBNL1	0.106065	0.414435	-0.141187	-0.949699	-1.49589	-2.07463	-0.661532	-0.136155	0.0330436	0.261448	1.36582	-0.0228235	1.16466	0.666236	1.4702
A0A0A0MQY9;A0A1R3UD89;O60259;O60259-2;O60259-3	KLK8	-1.10185	-1.44866	-0.589713	1.05985	1.7659	1.08314	0.541211	-0.294787	0.606047	0.261578	-0.389416	-0.71406	0.449845	0.50124	-1.73032
Q8IV39;A0A0A0MR49;Q9HCS2;A0A024R7J9;K7EQI8;B7Z8I6	CYP4F12	1.51898	1.07144	1.12259	1.13632	1.04196	0.754713	-0.735594	-0.463258	-0.320902	-1.07173	-0.77113	-1.2303	-0.713269	-0.0311024	-1.30872
Q7Z3D7;A0A0A0MR66;A0A0S2Z4W4;P98175-2;P98175;A0A0S2Z4X1;P98175-4;P98175-3;Q6PKH5	DKFZp686E2459;RBM10	1.90836	1.67235	1.75425	-0.869892	-1.16803	-0.959523	-0.483656	-0.739886	-0.544396	-0.42014	-0.126347	-0.364372	0.116458	0.0968371	0.127978
A0A0A0MRB5;Q8WXG6-6;Q8WXG6-8;Q8WXG6-5;Q8WXG6-4;Q8WXG6-3;Q8WXG6-2;Q8WXG6-7;Q8WXG6;F8W8U2	MADD	-1.70978	-2.19856	-0.623166	1.20789	0.501382	0.384423	0.848038	0.782769	0.66673	0.752543	0.3838	0.176519	0.0609481	-0.0206417	-1.21289
A0A0A0MRF6;Q99996-5;Q99996-2;Q99996;Q99996-3;Q99996-6;A0A0A0MRE9;A4D1E4;A0A087WX84;Q99996-4;H7BYL6;Q5GIA7;Q9UFL2;Q6PJH3;H7BZV6;Q8IW64;H0Y6Q0	AKAP9	-1.70129	-1.89908	-2.07883	0.562695	0.161059	0.299256	0.630414	0.412596	0.514014	0.87813	0.606478	0.682958	0.383364	0.348226	0.200009
A0A0A0MRJ3;Q8NEY1-5;Q8NEY1-7;Q8NEY1-4;Q8NEY1-2;Q8NEY1-3;Q8NEY1;H0Y6F6;A8MYI2;Q8NEY1-6;H7BZD9	NAV1	-0.799558	-1.09273	-1.82422	-0.0860054	0.336284	-0.366522	1.039	0.194183	0.183124	1.18699	0.443808	0.776972	1.26771	-1.81779	0.558764
A0A0A0MRK6;Q13505;Q13505-3;A0A0C4DFQ1;Q13505-2	MTX1	0.475022	0.361202	1.50239	1.76104	0.979385	0.866915	-0.535874	-0.709683	-0.347397	-1.30514	-0.675445	-1.04006	-1.01372	0.660282	-0.978911
B4DWA2;A0A0A0MRL7;P55210-4;P55210;P55210-3;Q5SVL2;B4DUB5	CASP7	-1.07366	-0.463183	-0.689585	0.614034	0.723467	0.979688	0.693101	0.546672	0.942396	0.490231	0.192916	0.559751	0.398615	-2.28769	-1.62675
A0A0A0MRM8;Q9UM54-5;Q9UM54-2;Q14784	MYO6	-1.6727	-1.68501	-1.44897	1.57599	1.20369	1.0979	0.604055	0.0823378	0.261333	0.498023	0.189702	0.158737	-0.00992967	-0.499644	-0.355514
Q5TAL4;Q53G33;A0A0A0MRR7;P09234;Q5TAL2	SNRPC	1.09782	1.85922	1.25268	0.27651	-0.759737	-0.917183	0.334543	-0.855391	-1.63143	-0.402368	-0.461496	-0.860053	-0.131328	-0.0788175	1.27703
A0A0A0MRT6;Q59G41;Q8IZP0-2;Q8IZP0-4;Q8IZP0-3;Q8IZP0-5;Q8IZP0-6;Q8IZP0-9;Q8IZP0;B6VEX5;B6VEX4;B6VEX3;Q8IZP0-10;Q8IZP0-8;Q8IZP0-7;Q8IZP0-12;B4DKX2;Q8IZP0-11;B7Z9E9;B4DG63;B7ZAM8;B4DSH8;B4DMM5;Q13802;B7Z617;B7Z5L1	ABI1	-1.51839	-1.97896	-1.84866	0.558834	0.0951526	0.0373847	1.23542	0.599567	0.46542	0.889376	0.482786	0.697733	0.49509	0.175121	-0.385885
A0A1B0GW37;U3KQE8;Q5VW28;A0A1B0GWJ4;A0A0A0MRX8;A0A1B0GU97;A0A1B0GWI9;Q5VW27;Q5VW30;Q5VW26;O00712;O00712-4;O00712-5;A0A1B0GVN4;B4DS74;A0A1B0GWB8;Q5VW31;O00712-6;A0A1B0GTC1;A0A087WXP2;Q5W0Y9;A0A0S2Z4H3;O00712-2;U3KPY9	NFIB	0.30238	0.842058	0.468442	0.28945	0.809662	-0.0516409	-1.61969	-2.01548	-0.592543	-1.44924	0.0458193	0.421816	0.159274	1.05274	1.33695
A0A0A0MS41;Q9BWM7;A0A1P0AYU5;B4DRS6;S4R3N9	SFXN3	0.21923	-0.0458493	-0.171422	1.43784	0.657987	1.00556	1.10024	1.065	1.03103	-0.676107	-0.832026	-1.12053	-0.978747	-1.43061	-1.2616
A0A0A0MS52;A0A0A0MT11;Q13555-4;Q13555-2;Q13555-8;Q13555;Q13555-6;Q5SWX3;A8K6N9;Q13555-10;Q13555-3;Q13555-5;Q13555-7;Q13555-9;Q8WU40;H0Y6G2;B3KY86;Q13280;B3KTH7;H7BXS4;B4DVQ3;Q59FI6	CAMK2G	-1.9338	-1.76791	-1.85423	0.557142	0.0653711	0.261919	0.860822	0.915468	0.625707	0.816787	0.421198	0.660287	0.0998869	0.223838	0.0475114
A0A0A0MSA7;A0A0U1RQK7;Q59GJ0;O43432;O43432-3;O43432-4;B4DH17;B4DZE1;B4DXR2;O43432-2	EIF4G3	-1.30476	-2.27599	-1.31571	0.511485	0.121437	-0.00784636	0.340783	0.188408	0.173863	0.639479	0.855748	0.717345	0.755946	1.42261	-0.822801
A0A0A0MSH9;X5D2E5;Q86WJ1-4;Q86WJ1-2;Q86WJ1;Q86WJ1-3;A0A0A0MRH8;B4DLS6;Q86WJ1-5;Q9H678;B4DPN5;A0A087WTM4;A0A1W2PP16;O75435	CHD1L	-0.382916	-0.986603	-1.95048	-0.816178	-1.3362	-0.774382	1.32072	1.07914	0.990196	1.15977	0.224461	0.666267	0.495466	0.186407	0.124329
B3KPJ4;B4DG61;B7ZLY0;A0A0A0MSI2;Q8IXK0-2;Q8IXK0-4;Q8IXK0;Q8IXK0-5;Q8IXK0-3;P78365	PHC2	0.903711	-0.149746	-0.500557	1.1574	1.86077	1.87183	-0.443386	0.155531	-0.20844	-0.872063	-0.852054	-0.597159	-1.42545	-0.276981	-0.623402
A0A0A0MSK5;Q5JTV8;H0YDU3;H0Y4R4;H0YD16	TOR1AIP1	1.84528	1.94856	1.72792	-0.205229	-0.731698	-1.00169	-0.120607	-0.0351696	-0.165735	-0.864529	-0.70821	-0.825422	-0.365568	-0.236278	-0.261624
A0A0A0MSK6;Q13017-2;Q13017;G3V444;Q7Z2X2;G3V5I7;H0YK04	ARHGAP5	-1.73741	-1.1798	-2.02482	-0.529337	-0.262969	-0.231785	0.921064	0.754482	0.829101	0.970721	0.798577	1.06103	0.300797	0.42077	-0.0904313
A0A0A0MSS8;P42330;S4R3Z2;P42330-2;S4R3D5;B4DKT3	AKR1C3	-1.96018	-1.69306	-1.83838	0.234704	0.135071	0.255978	0.207634	0.168002	0.0265894	1.12465	0.765808	1.00944	0.62239	0.474166	0.467179
B7Z3A4;A0A0A0MT33;B7Z876;Q9UPN6;Q9UPN6-2;Q8NDE9;Q9H8B2;Q05BU5;Q59EY7	SCAF8;DKFZp434J2412	1.67079	0.499581	0.960529	-0.587756	-0.536359	-0.590634	-1.26223	-1.24562	-1.85361	0.162684	0.0413478	0.211372	1.26294	0.593713	0.673259
A0A0A0MT35;Q8TBF2;Q8TBF2-3;Q8TBF2-8;J3KPF6;J3KPF5;Q8TBF2-2;Q8TBF2-7;J3QKK8;A0A0A0MRV4;J3KRV9;Q8TBF2-4;Q8TBF2-5;Q8TBF2-6	FAM213B	-1.33667	-2.07577	-2.25617	0.352185	0.694324	0.405229	0.341667	0.46007	0.530934	0.57054	0.38097	0.583775	0.470899	0.525414	0.3526
A0A0S2Z422;A0A0A0MT83;P26440;A0A0S2Z4K7;P26440-2;H7C4G6;H0YLC3;H0YKV0;A0A087WVD3;A0A0S2Z3Z7	IVD	0.222163	0.114404	0.0321533	1.39054	1.43771	1.33902	0.943101	0.394405	0.393447	-0.646727	-1.17943	-1.40195	-0.775029	-1.08044	-1.18336
A0A0A0MTB8;Q8NI36	WDR36	1.44516	1.99146	1.88554	0.301746	-0.133501	-0.134371	-0.248113	-0.799238	-0.912862	-0.896129	-1.05401	-0.736252	-0.148331	-0.497656	-0.0634464
V9HWF0;A0A0A0MTH3;Q13418;Q13418-3;Q13418-2;E9PQ52;A0A087WW45;A0A087WWY6	HEL-S-28;ILK	-0.542473	-1.14265	-1.49341	-0.430791	-1.13887	-1.425	1.29036	0.789909	0.70142	1.51814	0.741573	0.97461	0.175756	0.13216	-0.150739
Q2M1V9;A0A0A0MTH9;O14981;Q8N6J1;Q59HB6;O14981-2;Q05C17;Q6PI32	BTAF1	-1.66447	-1.51117	-1.78517	0.402029	-0.594254	-0.408682	0.786114	0.0352727	0.23285	1.25976	1.13152	0.842728	0.701913	-0.0060233	0.577593
A0A0R4J2G3;A0A0A0MTJ9;Q6PIU2;Q6PIU2-2;Q6PIU2-3;H7C046	NCEH1	1.15685	1.3108	1.53106	0.41132	0.845761	1.02201	-0.880652	-0.699711	-0.408926	-0.948709	-1.31852	-1.45983	-0.546895	-0.298072	0.28351
A0A140VKB1;A0A0A0MTN0;Q13617;Q13617-2;Q5T2B5;B7Z1Y1;Q5T2B7	CUL2	-1.46032	-0.67334	-2.44041	1.19936	0.0855047	0.0174373	0.0398777	-0.205974	-0.129754	1.47876	0.525675	0.330714	0.968574	-0.318675	0.582583
H0YG46;J3KNE4;A0A0A0MTP3;Q99550-2;Q99550;U3KQJ0	MPHOSPH9	1.47431	1.44997	0.457539	-0.0849504	1.12815	-0.527163	-1.57607	-0.567659	-0.55193	-0.538475	-1.33967	-0.488139	-0.450902	0.0948983	1.52009
B3KQS1;B3KNF4;A0A0A0N0M1;O43490-2;O43490;O43490-5;O43490-3;O43490-4;O43490-6;O43490-7;B0AZU8	CD133;PROM1	-1.7362	-1.29068	-1.26784	0.654059	0.0926949	1.03082	1.41183	1.20894	1.46839	-0.251777	-0.0581076	-0.024106	-0.287293	-0.492297	-0.458435
A8K6I8;A0A0A1HAV6;P20337	RAB3B	-0.932844	-1.80252	-1.07636	1.19195	1.03892	0.837152	0.857884	0.401664	0.557562	0.51992	0.497232	0.463149	-1.80381	-0.52677	-0.223128
A0A1B0GWJ0;A0A1B0GTJ7;X5D8S6;B4DP46;A0A0A6YY92;P30566;Q71UA4;P30566-2;A0A096LNY6;A0A1B0GWF8;B4DUM2;X5DP48;X5D2Z4;A0A1B0GTG9;A0A096LNY5;A0A096LPA2;B4DEP1;A0A096LP72;A0A096LNY4;A0A096LP92;A0A096LP76;V9GY96;X5D7V4;A0A1W2PRX2;X5D7W4;A0A096LNT0	ADSL	-1.67157	-1.77323	-1.92448	0.495389	0.238477	0.288363	-0.0304776	0.569454	0.337812	0.802454	1.06754	1.23251	0.0222027	0.464583	-0.119035
D3DW85;A0A0A6YY96;P48200;H0YLE0;H0YNL8;P48200-2	IREB2	-1.66746	-0.943887	-2.42899	-0.104487	0.270978	0.437463	0.454381	0.979201	0.839935	0.0196673	1.34715	0.680003	0.0405711	0.0316593	0.0438169
A0A0A6YYA0;Q9Y3B3-2;Q9Y3B3;Q86XR7-2;B4E2C1;Q3B7W7;G3V2Y2	TMED7-TICAM2;TMED7;TICAM2	0.131743	0.0693029	-0.176119	1.79622	1.49688	1.50084	0.734877	-0.0214305	0.0552092	-0.722517	-1.09169	-1.08077	-0.391182	-1.13291	-1.16846
A0A0A6YYG7;Q6IBW4-2;Q6IBW4;Q6IBW4-4;E5RJN3;Q6IBW4-5	NCAPH2	1.63847	1.33021	1.47969	-1.13567	-1.0849	-0.530419	-0.849486	-1.64617	-0.655672	0.327739	-0.0790345	-0.129186	0.322774	0.48666	0.524991
A0A0A6YYI3;A0A0B4J1V8;Q9NQ55-2;Q9NQ55;Q9NQ55-3;A8MV53;H7C446;C9J3W3	PPAN-P2RY11;PPAN	1.06325	0.684681	0.815192	0.329381	0.714278	0.688566	0.0518374	-1.23004	0.318707	-1.47877	-2.56651	-0.15296	0.179146	0.407271	0.175975
A0A0A6YYJ4;Q07654;X6R3S7	TFF3	-0.743233	-0.705373	-0.575402	1.61616	1.86643	1.84975	-0.606051	-1.1287	-1.177	-0.109547	-0.129655	0.00479288	-0.144866	-0.121158	0.103844
Q2TAB3;Q1ET63;Q1ET62;Q1ET61;B3KT14;A0A0A6YYL2;P0DMN0;P0DMM9;P0DMM9-3;Q1ET65;Q1ET64;P0DMM9-2;H3BNY7;H3BPL6;A0A024QZB4;P50225;Q9UMT9;H3BRT0;H3BQX5;Q59GG0;H3BRY5;P50225-2	SULT1A4;ST1A5;SULT1A3	-1.10107	0.570277	-1.92493	1.23033	0.889304	0.73763	0.11747	0.484505	-0.301988	-0.811619	1.00049	1.14129	-1.12967	0.22848	-1.1305
A0A0A6YYL4;P57737-3;I3L0X9;I3L3T0;I3L167;Q9Y3D7;I3L1U7;I3L442;I3L351;E7EP81;I3L426;I3L2Y6;I3L1M1;I3NI06;I3L1G9;I3L359;I3L0X8	CORO7-PAM16;CORO7	-0.756662	-0.449498	-1.1452	-1.06025	-0.937211	-0.209758	-1.36141	-0.410344	-0.263073	1.22276	0.907061	1.5131	0.649478	1.37401	0.926992
A0A0A8K8C0;Q9H6W3;Q9H6W3-2	URLC2;NO66	1.94757	1.30081	0.3872	1.2432	-0.12835	0.0129628	-0.64475	-1.52582	0.211928	0.0712773	-1.05786	-0.730472	0.714745	-0.568771	-1.23367
A0A0A8K9B1;Q9H6E5;H3BRB1;F5H0R1;A0A0S2Z5L2;Q8TER1;F8WA97;A0A0S2Z5Y5;J3KN81	URLC6;TUT1;FLJ00132	-0.957109	-0.958187	-0.981067	0.322831	1.15313	1.53357	0.599544	0.538181	0.344146	-0.620326	-1.08391	-1.02491	1.73928	-0.947449	0.342267
A0A0A8K9B4;Q96BQ1;C9JB68;C9J5Z5;C9IZW7	FAM3D	-0.831016	-1.01104	-0.544086	1.64388	1.53747	1.43338	-0.132833	-1.10753	-0.229857	-0.418858	1.18697	-0.360053	-0.854695	-0.890816	0.579089
E7CU85;A0A0B4J1S3;O15392;B7Z7B9;O15392-5;O15392-4;H3BLT4;O15392-2;A3E0Z5;K7EMW2;O15392-7;O15392-6;O15392-3;A3E0Z4;A3E0Z6;A3E0Z7;A3E0Z8;K7EP76;K7ELG2	BIRC5	1.60945	1.44433	1.659	-1.65494	-0.504159	-0.743467	-1.01755	-0.0113563	-0.100573	-1.02088	-0.359874	-0.441704	0.439996	0.645213	0.0565244
Q6I7N8;A0A0B4J1V9;Q9NRZ9-6;Q9NRZ9-5;Q9NRZ9-3;Q9NRZ9-2;Q9NRZ9;Q9NRZ9-4;F6XU50;A0A087WSW7;Q9NW36;Q9NRZ9-8;Q9NRZ9-7;B1ALG6;Q9NRZ9-9;Q76H82;Q0VGL2	HELLS	1.47769	1.61531	1.42657	-0.770048	-1.11408	-0.923538	-0.623791	-0.614091	-1.03933	-0.431293	-0.688492	-0.552317	0.715302	0.719461	0.802646
A0A0B4J1W0;O75448-2;O75448;F5GY88;B4DSQ6;B4E1A5;B4DV99;B4DDR8;F5H5K2;B9TX72;B4E0S3;B9TX65;B9TX62;E9PFL1;B9TX69;B9TX64;B9TX63;H0YEG1;B9TX73;B9TX74;J3KTL3;F5H2D6;B9TX68	MED24	1.6768	0.240565	0.413151	1.09971	1.46238	1.09085	-0.38549	-0.5832	-0.19456	-1.27391	-1.06405	-1.14716	0.376219	-0.525122	-1.18618
A0A0B4J220;L0R588;E9PLD3;E9PRG8	C11orf98;C11orf48	1.7165	0.78149	0.880179	-1.44138	0.51705	-0.701112	-1.35446	-1.30741	-1.44325	0.575985	0.602929	0.0243789	0.531564	0.174995	0.442536
B3KP31;A0A0B4J2A0;Q9UHJ6;B4DPJ0	TRPV1;SHPK	-2.00176	-2.04811	-0.531664	0.48164	1.05287	0.379693	0.127302	-0.721888	-0.242315	1.10376	1.32274	0.424203	0.414495	0.327554	-0.0885174
B3KRC6;A0A0C4DFL7;Q16850;Q16850-2;Q05D40;C9IYR8	CYP51A1	-0.793169	-1.49675	-1.56084	1.94016	1.56146	1.3885	-0.244925	-0.0951324	-0.266837	0.250162	0.0735574	0.124509	-0.338629	-0.0725614	-0.469508
A0A0C4DFL8;F5GX28;B7ZM63;O94953;B3KX69;K7EQ54;O94953-2;K7ES23	KDM4B;JMJD2B	-0.7164	-1.71625	-2.62993	0.404673	0.0940593	-0.14857	0.933393	0.514698	0.318835	1.00889	0.730424	0.408746	0.68324	0.0722501	0.0419473
G3V5T0;A0A0C4DFM0;G3V4T6;A0A0A0MR33;G3V267;B2RDN1;O43708;Q59FU9;O43708-2;O43708-3;G3V3B9;H0YJN8	GSTZ1	-1.68342	-1.80008	-1.6432	1.13381	1.31331	0.865384	0.865756	0.328736	0.337646	0.497959	0.19261	0.0584035	-0.403639	-0.175753	0.112475
Q4AEJ3;A0A0C4DFN1;Q8IWA4;Q6AI38;Q4AEJ4;Q8IWA4-3;H7C5H5;Q05CV7;Q8IWA4-2;C9JXQ1	hfzo1;MFN1;DKFZp762F247;hfzo2	1.75745	1.08321	1.20801	-1.03567	0.661928	0.965118	-0.762376	-0.247352	0.0255193	-2.10537	-0.459654	-0.532191	-0.511045	0.021492	-0.0690577
A0A0C4DFP4;Q96IV0-2;Q96IV0-3;Q96IV0-5;Q96IV0;Q9NV10;H0Y2P2	NGLY1	-2.19009	-1.98885	0.4403	-1.43291	0.1737	0.529463	0.363002	0.485229	0.316837	0.659218	0.713975	0.961962	0.160256	0.426879	0.381025
A0A0C4DFX7;Q9H967;C9JE56	WDR76	0.774702	1.9955	1.36176	0.167694	-1.0425	-1.71963	-0.22931	-0.754375	-0.779539	-0.584818	-0.0492011	-0.906643	0.484106	0.501244	0.781022
E7EW77;E7EP65;A0A0C4DG21;F8WAL6;Q9NYB9-2;Q9NYB9-4;Q9NYB9;E9PEZ7;Q53RS4;B7Z836;Q9NYB9-3;H7C3Q7;H0Y6B5;Q53SH3;B7Z612;F8WBL5;F8WEB9	ABI2;ABI-2	-0.488299	0.518587	-0.304459	-1.43515	-0.6371	-0.737777	1.90605	-0.104006	1.32933	0.660075	-1.64536	-0.658313	0.8209	-0.0749833	0.850504
A0A0C4DG33;O43933;B4DER6;O43933-2;Q96S70;H7BZH3;Q59FV4;Q96S69	PEX1	0.521246	1.18155	1.58723	1.17096	-0.619004	0.551168	0.550295	-0.113697	-0.419533	-0.652844	-1.81808	-1.73994	0.0987151	-0.623311	0.325252
A0A0C4DG34;A4D2D6;O95081-2;O95081	AGFG2;HRBL	-0.293008	-1.94641	-1.34727	-0.940728	0.624555	-1.47897	0.937653	0.617743	0.885456	0.893592	0.344974	0.854878	-0.241698	1.04626	0.0429787
A0A0C4DG40;Q8NF91-4;Q8NF91;E7ENN3;Q7RTM4;Q8NF91-7;Q8NF91-8;H0Y325;A0A0U3MX95;A7E2D5;F5GXQ8;Q8NF91-5;Q8NF91-6;Q8NF91-10;I6XTI3;H0YGD3;Q7Z3R1;I6WNA2;E9PEL9;I6WZ08;A0A0C4DH48;Q8NF91-12	SYNE1	-0.383614	-0.129326	-0.872962	1.89919	0.0415748	0.208511	-1.70686	-1.56853	-1.03841	0.62388	0.727893	1.29413	0.197385	0.144825	0.562318
Q1HE23;A0A0C4DG76;Q9BQS7-2;Q9BQS7;Q9BQS7-3;Q5JZ08;E7ES21;Q9BQS7-4;Q5JZ07;B4DI78;B4DFV3	HEPH	-0.168864	-1.37255	0.365322	1.7381	1.73288	1.78814	-0.627252	-0.210893	-0.797993	0.243566	-0.356679	-0.74743	-0.653483	-0.62571	-0.307159
A0A0C4DG82;H7C064;Q53QP0;Q15858-4;Q15858-3;Q15858-2;Q15858	SCN9A	-1.21948	-1.54457	0.412333	1.12575	0.404076	0.366517	-0.350062	-2.2323	-0.800594	0.696697	0.25726	0.641187	0.778626	0.686911	0.77766
A0A0C4DG86;Q9NX95-4;Q9NX95-3;Q9NX95;Q9NX95-5;Q9NX95-2;B7Z4D2;B3KRD1;E9PL50;E9PQG2;E9PNN9;E9PPC2;E9PJ11;E9PI48;E9PRH8;E9PLB9;E9PN31;E9PL66;E9PPS4;O15079;O15079-2	SYBU	0.259091	-0.423519	-0.0168729	1.56455	-0.159517	0.0714092	0.352706	-1.15079	-0.755877	0.196298	-1.28387	-1.54186	2.06327	-0.132137	0.957112
Q53GC8;A0A0C4DGA2;O75521-2;O75521;Q53HG3;A0A024QZU5;Q6IBN4;B4DLL3;Q59E94;F1LLU7;Q9NYD2;F8WAW4;C9JB63;F8W6J1	ECI2;PECI	-0.93813	-1.74496	-1.29168	1.88122	0.29418	0.824925	-0.0392846	0.0167923	0.39437	0.145982	-1.27084	-0.634843	0.71044	0.957983	0.69384
A0A0C4DGA6;Q14527;Q59GQ7;A8K5B6;Q14527-2;Q05DF7;Q05BZ6;Q05DQ5	HLTF	1.60961	1.65142	1.36175	-0.257618	-0.62312	-0.499053	-0.950285	-0.98095	-1.15214	-0.519225	-0.632506	-0.968703	0.784484	0.499188	0.677152
A0A0C4DGB0;Q9UIL1;Q9UIL1-4	SCOC	1.84978	-0.33521	0.57714	-1.18175	-1.43696	-0.428159	0.187304	-1.26396	-0.499711	-0.595556	0.448595	-0.327202	1.73415	0.88785	0.383701
A0A0C4DGE4;Q7Z338;A0A286YF28;A0A0J9YW33;Q53YE2;Q13277-2;Q13277-3;Q13277;B4DE70	STX3;DKFZp686L1857;STX3A	1.23965	1.16686	1.16854	1.04199	0.429191	0.405208	0.976294	-0.814548	-1.31084	-0.633033	-1.69847	-0.808472	0.218284	-0.573706	-0.806956
F5GWX5;A0A0C4DGG9;Q14839;Q14839-2;B3KY63;K7EMY3;Q659F1;Q659D0;B3KRD4;Q6ZU36;F5H6N4;Q05CG6;B4DKV1;Q2TAZ1;B3KWV4;F6T542;I3L229;H7C3H7;H7C0J3	CHD4	1.89466	1.5898	1.51134	0.691605	0.27058	0.256561	-0.862856	-1.11215	-0.951005	-0.725823	-0.717347	-0.798098	-0.218666	-0.300268	-0.528338
A0A0C4DGP2;A0A0C4DGP5;Q86Y91-2;Q86Y91-3;Q86Y91;Q86Y91-4;Q6NWY8	KIF18B	1.64756	1.61484	1.56125	-1.58612	-0.27812	-0.237812	0.736551	-0.708524	-0.0970768	-0.115624	-1.13849	-0.665136	-0.0629592	-0.862497	0.192157
A0A0C4DGQ5;P04632;K7EM73;K7EIV0;A0A075B7C0;K7ELJ7;U3KQE2;K7EKD8;U3KPR7;K7ES78;K7EMQ1;Q96L46	CAPNS1	-1.84107	-2.08863	-1.19851	1.08465	0.996244	1.31815	0.443564	0.52679	0.587242	0.00700924	-0.0448666	0.22179	-0.140757	0.00612009	0.122265
A0A0C4DGS0;P56556;R4GN43	NDUFA6	0.624356	0.547255	0.392376	1.65197	1.35049	1.09214	0.518988	-0.0565648	-0.0573355	-1.57898	-0.921799	-1.3212	-0.533309	-0.464862	-1.24352
A0A0C4DGZ1;Q8N5P1;Q53RD8;Q53QC9	ZC3H8;LOC84524	1.74385	1.22831	1.23349	-0.920705	-0.917208	-1.00192	-1.16216	-0.915759	-0.957413	-0.446396	0.102812	-0.230567	0.514386	1.09623	0.633058
Q53F23;A0A0C4DH47;P24557-2;P24557;P24557-3;B4DVP1;B4E0M5;A0A0A0MSK3;P24557-4;Q86UL7;Q9UDV3;C9JS68;B7Z6W1	TBXAS1	0.125078	-1.21854	-1.06347	1.66487	1.56671	1.5118	-0.108615	0.577508	-1.47131	-0.674594	0.161286	-0.36917	0.0844898	0.0614574	-0.847501
B7ZLE9;A6H8X1;B9EG74;Q66GT8;B3KVI2;A0A0C4ZLW1;Q96SN8-4;Q96SN8-3;Q96SN8-2;Q96SN8;Q5CZA0;A0A0A0MRG9;Q7Z3M0;B1AMJ5;F8WCI3;Q5JTU8;F8WF55;Q05CZ3;F8WBJ0;C9K0C9	CDK5RAP2;DKFZp686D1070;DKFZp686M1993	1.75334	1.38129	1.13132	0.177907	-0.186953	-0.24784	-0.316082	-1.64466	0.159209	0.591341	-1.0903	-1.6874	0.502665	-0.307225	-0.216621
A0A0D9SEI0;Q9P0P8	C6orf203	0.0625698	0.564966	1.09652	-1.13284	-0.527259	-0.779997	1.28966	1.30424	1.31505	0.159501	-1.39597	-0.1572	0.582462	-1.05519	-1.32651
F5H7D6;H0YNT2;A0A0D9SES8;H0YKT5;H0YKN8;H0YL70;Q04726-2;Q04726-7;Q04726-3;Q04726-6;Q04726-5;Q04726-4;Q04726;B3KUA2;Q6PRX3;Q6PRX2;H0YNI7;B3KM67;B3KQ29;B4E345;Q04727-2;Q04727-4;Q04724;Q04727;Q04727-3;H0YKH0;H0YLW9;Q59EY9;B4DEF9;K7EJR7;B4DE62;K7EMK7;Q04725-2;Q04725-3;Q04725	TLE3	-1.17302	-0.850968	-1.72917	0.956056	-1.49654	-0.710485	0.227356	-0.127773	-0.0662208	1.42002	1.06049	0.6721	0.852651	0.0394213	0.926078
A0A0D9SEU5;R4GMX8;Q6VN20;Q6VN20-3;B3KP49;Q6VN20-2;B4E1Y2;R4GNA3;R4GN91;R4GMX7;B4DHL9	RANBP10	0.852607	0.968273	1.73285	0.0862938	-1.70672	-1.63237	1.06387	-0.506717	0.0784	0.691652	-0.947933	-0.794042	-0.100608	-0.288025	0.502477
A0A0D9SFL3;B0QYK0;C9JGE3;Q01844-2;Q01844-6;Q01844-3;Q01844;Q01844-5	EWSR1	-2.01792	-1.17962	-1.61614	-0.626645	-0.537822	-0.244728	1.13983	0.975564	0.653099	0.876233	0.849201	0.540601	0.553617	0.646126	-0.0113953
A0A0D9SFR5;H3BQ06;H3BNU1;Q9ULP9-2;Q9ULP9;H3BV07	TBC1D24	-1.81586	-1.61732	-1.64806	-0.334131	-0.489246	-0.169572	0.656768	0.16483	0.309704	1.09509	1.07399	0.574698	1.01538	0.696962	0.486763
A0A0X1KG75;B7Z2P5;A0A0D9SG04;Q53SF7-4;Q53SF7-3;Q53SF7-2;Q53SF7;H7C1G2;A0A0B4J1Z0;C9JWZ0;C9JAU3;C9J5Y6;C9JK90;C9J8C4;B3KMG7;F8WEK0;Q53SF7-5	COBLL1	-1.15911	-2.20552	0.221253	-1.08308	-0.60708	-0.269289	0.426202	0.621821	0.046292	1.15237	1.10113	1.70585	0.200741	0.0922248	-0.243802
A0A1B0GWF2;A0A1B0GVQ5;A0A0D9SG72;A0A1B0GTP9;Q68CM6;P61764;P61764-2;B7Z2V7;B7Z1V5;A0A1B0GW76;Q59GC9;B7Z3F4;A0A0D9SFQ7;A0A0D9SFW6;A0A0D9SEP9;A0A0D9SEH5;A0A1B0GTD8;A0A096LP33;A0A1B0GVV9;A0A096LP52	STXBP1;stxbp1	-0.0313919	-0.756824	0.198942	-1.03654	-1.66371	-1.09154	1.89749	0.541045	0.672852	-0.143306	-0.846665	-0.216993	1.55557	0.895562	0.0254999
A0A0F7KYT8;A0A0F7L0Q8;B4DM78;H7C4S4;C9JY20;C9JAJ4;C9JZE0;C9IZ22;C9JYQ6;A0A0F7L2Z7;Q14341;C9J5B4		-1.5135	-1.54347	-2.01613	0.667845	-0.230759	-0.29332	1.64006	0.364247	0.236929	0.936481	0.471284	0.523222	0.602457	0.236323	-0.0816659
A0A0F7NGI8;Q32MZ4-3;Q32MZ4-2;Q32MZ4;Q05D04;C9JTC6	LRRFIP1	-1.58832	-1.89274	-1.83848	0.0330743	0.375259	0.276085	0.277499	-0.270402	-0.101834	0.945445	1.09555	1.02396	0.433646	0.769735	0.461517
A0A0F7RQT4		-1.16155	-0.45408	-1.48687	-0.250284	-0.2981	-0.901491	-0.468511	-0.410869	-0.901432	-0.00237249	1.18258	1.39856	1.1499	1.31371	1.29081
A0A0G2JH68;O60610;Q6URC4;B4DVR3;Q96IL1;Q7KZJ7;B4E2I7;A0RZB7;E5RJ79;H7C2W8;Q6UUU0	DIAPH1	-1.65757	-1.73274	-1.69794	0.349138	0.0877356	-0.0447638	0.297421	0.12681	-0.0452318	1.62925	1.13788	1.01969	0.339762	0.0392334	0.151334
A0A0G2JIA5;A0A140TA36;A0A140TA45;A0A140T8Y0;A0A1U9X9B3;A0A140TA35;Q5ST30;Q5ST30-4;A0A140TA40;A0A0A0MTG1;A0A1U9X9B5;A0A1U9X9A2;Q5ST30-3;Q5ST30-2;B4DG77;B7ZCJ6;A2ABL6;Q9H6B7	VARS2	0.934307	0.513467	0.972992	0.670067	0.958282	0.93266	-2.60036	0.329206	0.12827	-0.429654	-0.189111	-1.03659	0.243612	-0.255177	-1.17198
A0A0G2JIS2;Q96KQ7-2;A0A1U9X7P8;A0A024RCN9;B7Z852;A2ABF8;A0A0G2JIR1;Q96KQ7;A2ABF9;A0A0G2JK64;Q59FM7;A0A0G2JRR0;A0A0G2JRN8;Q96KQ7-3;H0Y4K5	EHMT2	1.85282	1.18573	1.04759	1.35119	-0.700518	-0.000833851	-0.662784	-0.717745	-1.74535	-0.385933	-1.01016	-0.608903	0.436437	-0.107506	0.0659733
A8K5I0;A0A0G2JIW1;P0DMV9;P0DMV8;P0DMV8-2;B4DI39;B4DFN9;B4E1S9;B4DVU9;B4E388;V9GZ37;B3KTT5;B4DNX1;B4E1T6;B4DNV4;Q9UQC1	HEL-S-103;HSPA1B;HSPA1A	-1.89539	-1.80882	-1.79247	1.15892	0.928221	0.968359	0.459563	0.370353	0.399643	0.237153	0.248599	0.299689	0.18146	0.149809	0.0949183
A0A1U9X777;A0A0G2JJD3;O95870;A8K0A4;O95870-2;B3KNX9;A0A0G2JI89;F2Z3H2;F2Z3G6	ABHD16A;BAT5	0.279732	-0.550225	-0.956693	1.77437	1.55497	1.44478	-0.0672349	-1.45556	-0.537345	0.336097	-1.22614	-0.757984	0.592492	-0.175814	-0.255449
B4E0K6;A0A1U9X9B9;A0A0G2JL52;B7ZL25;B2RDZ1	VARS2	-1.12073	-0.507822	-0.819683	1.53329	1.5445	1.59614	0.54097	0.263759	0.677893	-0.256359	-0.606947	-0.739476	0.200421	-1.03357	-1.27239
A0A0G2JMG8;A0A0G2JLX3;J3KN39;A0A0G2JPQ2;Q9NX02-5;Q9NX02-2;Q9NX02;A8K9G6;Q9NX02-4;A0A0G2JP37;A0A0G2JNC8;A0A0G2JLQ8;A0A0G2JPB6;Q9NX02-3;K7EMK2;K7ELX1;F5H5B1;Q8WY49;K7EPE6;F5GYZ4;F5H7Q5;K7EJ90;B4DQ44	NLRP2	1.32975	0.177715	0.00911318	-1.01489	-0.402001	0.50426	-0.776084	-1.59927	-1.34845	-0.566024	0.102989	-0.395964	1.40426	1.25574	1.31884
A8K3T2;A0A0G2JMZ8;Q16625-4;Q16625;Q16625-5;Q16625-2;Q16625-3	OCLN	1.8668	0.463295	0.139309	1.33747	-0.773562	-0.58989	1.69279	0.0860283	0.0735291	0.270395	-0.61196	-0.709538	-0.781167	-1.42123	-1.04227
A0A0G2JNJ8;Q6W4X9;A0A0G2JN42;H9XFC0;E9PJC5;H0YDA7;H9XFB9;H9XFB8;H9XFB7	MUC6	-3.17108	-0.424336	-0.489785	1.03118	1.02295	1.05962	0.105108	-0.0640375	-0.00265959	0.341093	0.260275	0.184138	0.22119	-0.0957881	0.0221176
A0A0G2JNW7;Q9Y666;A0A0U1RR18;A0A0G2JQE3;H0YB78;B4DZD0;Q9Y666-2;B7Z2T6;B7Z1X6	SLC12A7	1.51194	1.72296	1.75532	-0.726505	-0.890764	-0.783318	-0.85971	-0.0765296	-0.343064	-0.884954	-0.892778	-0.812654	0.281862	0.343296	0.654902
A0A0G2JNZ2;Q14160;A0A0G2JMS7;Q14160-2;H0YCG0;A0PJK8;Q8WYU8	SCRIB	-1.20483	-1.54559	-1.24193	-1.5256	-0.78485	-0.382906	0.69623	0.696979	0.938224	0.396379	0.44643	0.547852	0.761144	1.01457	1.18789
B7Z2X0;A0A0G2JQ41;A0A1C7CYZ0;Q12979-4;Q12979-2;Q12979;B7Z7Z1;Q6ZT60;B7Z683;I3L2P5;I3L1U8;A0A0G2JRJ1;I3L3W0;A0A0G2JQT5;I3L4Y1;I3L0R7;I3NI05	ABR	-2.08708	-1.08512	-2.19973	0.706348	0.402236	0.656925	0.89955	0.619666	0.0148775	0.747873	0.151157	-0.224538	0.661338	0.346628	0.389877
A0A0G2JR65;A0A0G2JM87;O00243;Q9UMI9;Q9HBC6;Q14884		-1.73658	-1.81933	-1.51431	1.28429	1.30599	1.27585	0.0740053	-0.0151412	-0.00158406	0.38913	0.319951	0.367943	0.0511546	-0.00914824	0.0277886
A0A0J9YWL0;Q9Y4K1;B3KWJ0;B3KPT0;B7ZAH2;Q9Y4K1-2;B4DLI1;Q6P5P8;Q96QW7	AIM1	1.4199	0.927908	1.32149	-1.5897	-1.43637	-0.352129	0.478168	-1.124	-0.901938	1.1604	0.638592	0.24703	-0.724937	-0.115146	0.0507353
A0A0J9YXF2;A0A0J9YYG4;Q15165-1;Q15165;G3XAK4;A0A0J9YYJ1;A0A0J9YXU7;Q6PJZ2;A0A0J9YYF0;A0A0J9YYF3;A0A0J9YXM1	PON2	-1.20436	-1.51122	-1.24729	0.838469	1.36518	1.51256	0.737319	0.75356	0.768963	-0.64657	-0.489723	-0.687113	-0.755202	-0.09966	0.665091
A6XMV8;Q5NV56;Q3SY20;A0A0J9YYC8;Q7Z5F3;A6XMV9;P07478;Q6PK75	TRY8;PRSS2	1.00707	1.04337	1.14516	-1.50382	-1.13665	-1.35056	-0.881203	-0.921872	-0.850207	0.221854	0.21048	0.170826	1.09256	0.820522	0.932465
A0A0K0K1I0;P09493-10;P09493-4;A0A0S2Z4G6;D9YZV4;P09493;Q8TCG4;Q15657;H0YL52;P09493-6;C9IZA2;H0YNC7;H0YKX5;H0YKP3;H0YL80;H0YL42;H0YK20;H0YKZ6;A0A087WTJ7;H0YLS7;H0YKJ4	TPM1	-1.24276	-2.09864	-1.78285	1.07318	0.512953	0.211911	0.622966	-0.249825	-0.361162	1.10465	0.741246	0.491958	0.724473	0.48907	-0.237171
A0A0K0K1J1;P01034	CST3	-1.00583	-1.0903	-1.45422	2.27377	1.23695	1.32386	-0.161763	0.21369	0.263857	-0.0676238	-0.189918	-0.0121176	-0.0970792	-0.242469	-0.990809
A0A0K0K1K4;O14818;Q05DH1;H0UI83;O14818-4;O14818-2;H0Y586;B0YJ74;Q8TAA3-2;Q8TAA3-5;Q8TAA3;A0A087WYS6;F5GY34;Q4G1B8	PSMA7;hCG_41772	-1.49075	-2.48375	-1.46934	0.437508	0.388873	0.710333	0.461419	0.299038	0.332542	0.747342	0.65922	0.875492	-0.293399	0.452813	0.372658
A0A0K0K1K7;O95336;M0R1L2;M0R261;M0R0U3	PGLS	-1.70614	-1.53397	-1.49871	0.0630453	0.429764	0.555631	-0.638059	-0.282091	-0.292812	0.90205	1.32709	1.30252	0.027432	0.322554	1.0217
A0A0K0K1L8;Q06323;Q06323-3;Q06323-2;Q6FHU3;Q86SZ9;H0YKK6;H0YLU2	PSME1	-1.33855	-1.57228	-1.74408	-0.1078	-0.384669	-0.0142427	0.243515	0.155511	0.329197	1.03614	1.52711	1.7102	0.0238206	0.103379	0.032746
A0A0K0L4Y0;G4WMG7;A0A0U1WL47;A0A0K0L4Y8;Q96AD5;A0A1W6R6W1;L7NSP5;Q96AD5-2	PNPLA2;ATGL	-0.630116	0.327244	-1.16742	1.57582	1.73906	1.62052	-0.129718	-0.326052	-0.253668	0.203364	-0.251714	-1.76472	-0.300939	-0.705841	0.0641799
A0A0S2A4E4;A0A0M4G3H8;P35573;P35573-2;P35573-3;G1UI17;A0A1C7CYW1	AGL	-1.16008	-2.06728	-1.57503	0.311347	0.379465	0.435761	0.986959	0.314515	0.70256	1.40644	0.857297	0.557944	-0.380359	0.0828538	-0.852387
A0A0P1J1R0;P13693;Q5W0H4;A0A0B4J2C3;B4DKJ4;J3KPG2;A0A024RDY2;P13693-2;Q9UP43;B4DLD6;E9PJF7;H0YCX0;Q56UQ5	TPT1	0.101787	0.43647	0.477238	-1.21715	-1.2442	-2.02457	1.84417	-0.771485	-0.360671	0.783786	0.0277464	0.334272	0.838499	-0.15483	0.928931
A0A0R4J2E5;A0A0D9SG71;B4DWT6;Q53G86;Q53G67;P49459-3;P49459-2;P49459	UBE2A	-0.781319	-0.122647	-0.91276	0.405074	1.11703	0.912878	-0.628341	-0.958755	-2.11748	0.544357	0.832199	0.743416	0.993826	-1.00592	0.978442
A0A0S2Q0B1;O14497;O14497-2;H0Y488;A0A1B0GTU5;O14497-3;Q4LE49;Q8NC65;Q96SM7;Q96T01;A0A087WUV6;Q96TA9;Q96SY8;H0YEW5;H0YCU6	ARID1A;ARID1A variant protein	1.77197	1.62053	1.5008	0.170599	-0.395922	-0.316355	-0.176545	-1.41136	-1.14867	0.0566366	-0.977505	-0.984353	0.610623	-0.135337	-0.185117
A0A0S2Z366;Q5T4U5;P11310;P11310-2;B7Z9I1;B4DWX6;Q5HYG7;B4DVB1;B4DJE7;B4DVE0;A0A0S2Z3A5;E9PJM9;H0YDT5;E9PRX4	ACADM;DKFZp686M24262	1.81165	1.45686	1.25717	-0.165992	-0.415434	-0.492216	0.9679	0.585344	0.408192	-0.981631	-1.08435	-1.16178	-0.578339	-0.878038	-0.729337
A0A0S2Z377;A8K3Q7;A0A0S2Z2Z6;P08133;P08133-2;E5RK69;B7Z582;Q6ZP35;E7EMC6;A0A0S2Z301;E5RJF5;E5RK63;E5RFF0;E5RI05;E5RJR0;E5RIU8;H0YC77	ANXA6	-1.80811	-1.83104	-1.82453	-0.0219578	-0.217131	-0.148011	0.733508	0.742345	0.696306	0.806768	0.729209	0.759178	0.536528	0.415103	0.431836
A0A0S2Z381;P00813;X5D767;F5GWI4;A0A0S2Z3B9;A0A0S2Z3T6;F5GXW0	ADA	-1.20804	-1.06472	-0.936479	-0.676684	-1.33794	-1.25322	0.414765	0.604273	0.529743	1.49057	1.21795	1.22227	-0.147415	0.665711	0.479216
A0A0S2Z382;A0A0S2Z3G3;Q9UBX3;Q9UBX3-2;B4E1E9;A0A0S2Z3I3;I3L1E8;I3L3N9	SLC25A10	-0.56346	-0.188355	-0.913366	0.74273	1.1862	1.14421	-1.15663	0.936563	1.01702	-0.636398	-1.58782	-1.48373	-0.0242012	0.740048	0.787204
A0A0S2Z3I6;A0A0S2Z392;P25098;E9PRV7;Q59F73	ADRBK1	-1.30347	-1.68112	-1.30441	-0.905383	0.287701	0.201465	-0.13041	0.46739	0.332834	0.710581	1.81009	1.49939	-0.53565	0.364344	0.186656
A0A0S2Z3D2;Q5TE63;Q5QP56;Q9H1R6;Q5TE64;A0A0S2Z3C5;Q07817-2;Q07817-3;Q07817;Q5QP59	BCL2L1	0.580898	0.44003	1.02492	0.393797	0.00696239	0.344551	-0.168555	1.02316	1.08725	0.0577627	-0.641208	0.183125	-0.115804	-1.5914	-2.6255
A0A0S2Z3C9;P41212;A0A0S2Z3N6;H2BNB9;H0YG25;Q1XE77;J3KN52	ETV6	0.726522	1.19023	1.22266	1.44178	-0.176648	-0.383461	1.26961	-0.149219	0.0866113	-0.102734	-0.784496	-1.61971	-0.23077	-1.60451	-0.885873
A0A0S2Z3D0;Q16790;A0A0S2Z341;A1ECK7;A0A087WYS4	CA9	-1.37037	-1.82746	-2.01834	1.39869	0.906562	0.830025	0.767547	0.558278	0.21154	0.463214	0.0910101	-0.0918703	-0.174019	0.0963612	0.158831
D6RAD4;A0A0S2Z3F9;P50613;D6R9G1;D6RFL0;D6RGG9;D6RI01;D6R9Z2;D6RF14;D6RIG9;D6REC6;B3KVM3	CDK7	0.771758	0.378951	-0.017443	-1.08831	-0.436003	-0.372935	-0.821016	-0.560409	-1.27589	0.21066	0.0442742	0.127986	-0.0672812	0.0966263	3.00903
H7C585;C9JAX1;A0A0S2Z3G4;Q16595;Q16595-2;Q16595-3	FXN	2.39156	0.051613	0.263602	0.527579	1.01688	0.300665	-0.906865	-1.60337	-0.845336	0.305805	-0.20039	-0.0708959	0.226099	-1.57892	0.121972
A0A0S2Z3G9;O43707;O43707-2;Q96BG6;F5GXS2;O43707-3;B4DSX0;H7C144;A0A0S2Z3X3;A0A0S2Z3C0;K7EP19;B3W6H4	ACTN4	-1.43237	-1.58132	-1.01247	0.759776	0.654392	-0.00231055	1.8818	0.106567	0.055115	1.20498	0.457038	0.879248	-0.476198	-0.54157	-0.952678
A0A0S2Z3H2;O96005-3;O96005-4;O96005;A0A0S2Z3H6;K7EQQ1;K7EJ16	CLPTM1	1.55014	1.34211	1.14724	-0.855218	-0.828794	-0.430299	-0.757276	-0.836265	-0.691581	-1.43779	-0.185279	-0.738707	0.949753	0.831665	0.940292
A0A0S2Z3H3;P12235;A8K787;V9GYG0;A0A0S2Z359;A0A0S2Z3C4;Q59EP7;Q9H0C2	SLC25A4	0.600716	0.404857	0.415822	-2.76722	0.0775571	0.12105	1.09959	0.687461	0.600083	-1.8023	-0.169622	-0.146943	0.42438	0.215735	0.238837
Q5FWY2;A0A0S2Z3S5;A0A0S2Z3H8;P63092-3;P63092-2;P63092;P63092-4;B0AZR9;Q14455;A0A0A0MR13;O60726;S4R3E3;A8K1Y9;P38405;O75632;H0Y7F4;Q8N2B4;P38405-2;O75633;Q5JWD1;Q5JWE9;A2A2R6;B4DHG7;S4R3V9;K7EQ80;K7EPE2	GNAS;GSA	-0.300723	-0.0670459	-0.35963	1.78745	1.07673	0.585692	0.793779	0.39804	0.635238	-0.385711	-1.2862	-1.66088	0.701082	-0.253863	-1.66396
A0A0S2Z3K9;P46108-2	CRK	-0.674112	-1.307	-0.889077	-0.977721	-1.05315	-0.51415	0.698139	0.91241	0.878602	1.06897	1.17139	1.0528	-1.52434	0.511029	0.646223
A0A0S2Z3L0;P13804;P13804-2;A0A0S2Z3M4;H0YNX6;H0YK49;H0YLU7;H0YL12;H0YKF0;H0YL83;H0YM12;J3KN60	ETFA	1.05359	0.946676	1.12097	1.13293	1.1652	1.26693	-0.262445	-0.375119	-0.218092	-1.43409	-1.04277	-1.2545	-0.861116	-0.68185	-0.55631
A0A0S2Z3L2;P16615;P16615-5;P16615-2;P16615-3;P16615-4;H7C5W9;J3QSY6;A0A0S2Z3H0;A0A0S2Z425;H3BVB2;B3KS35;H3BTW4	ATP2A2	1.76386	1.70485	1.77328	-0.0786759	-0.550677	-0.634903	-0.314457	-0.765124	-0.856607	-0.882736	-0.864355	-1.00256	0.253923	0.163486	0.290702
A0A0S2Z3P9;P45954;P45954-2;A0A0S2Z374	ACADSB	-0.817338	-0.800102	-1.16731	0.955822	0.827364	0.85963	1.84003	0.960062	1.27622	-0.1597	-0.60279	-0.492461	-0.74985	-0.947337	-0.982251
L7RT18;A0A0S2Z3Q4;P46108	CRK	-1.4826	-1.46669	-1.42456	-0.251893	-0.960728	-0.626614	1.25855	0.708417	0.468978	1.18081	0.941991	1.24175	0.308202	0.13119	-0.0268161
A0A0S2Z3R6;Q13751;B4DL55;X1WI29;Q5THA1;A0A0S2Z3Z3	LAMB3	-0.355004	-0.180005	-0.341452	1.00227	1.34833	1.22384	0.36305	0.292297	0.830545	0.782551	-0.71656	0.126578	-0.70643	-2.08221	-1.58779
A0A0S2Z3Y8;A0A0S2Z3T3;P06239;P06239-3;A0A0S2Z3Y4;Q573B4;B4DZS7;E9PJ92;P06239-2;E9PAP0;B3KUV3;F8W6B9;E9PKQ8	LCK	-2.50082	-1.417	-1.24768	0.81864	0.915612	0.572104	0.790991	0.576568	0.652851	0.30092	0.507699	0.456332	0.125304	0.0683533	-0.61987
A0A0S2Z3W7;Q9BY32;A0A0S2Z423;Q9BY32-3;Q9BY32-2;Q5NT82	ITPA	-1.27882	-1.9296	-2.05057	0.287199	0.211824	0.0532671	-0.23274	0.354115	0.630585	0.773997	1.17484	1.24722	0.251185	0.28759	0.219914
A0A0S2Z3X8;P31150;B4DHX4;B4DH24;G5E9U5;B4E070;A0A0S2Z426	GDI1	-1.16122	-1.81314	-2.21728	0.549394	0.0810925	-0.145742	0.761847	0.352366	0.403341	1.0187	0.730542	1.21023	0.331421	-0.274118	0.172566
A0A0S2Z3Y1;Q08380;B4DVE1;B4DI70;B3KP88;B4DWA8;B4DDG4;K7EP36;K7ESM3;K7EKQ5;K7ERZ6;K7EJD3;K7ES75;K7EN99;K7EJY8;K7EQT9	LGALS3BP	1.22091	1.30395	1.21811	0.953883	0.237796	-0.0950031	-0.886363	-0.492244	-0.430747	-1.40818	-1.61844	-1.26353	0.0626572	0.26924	0.927963
A0A0S2Z444;A0A0S2Z3Y3;A0A0S2Z3Z1;A0A0S2Z462;P52594-2;P52594-3;P52594;P52594-4;A0A024R458;B8ZZY2;B4DHC5;C9J2I0	AGFG1;HRB	-0.914334	-1.91757	-1.68961	-0.796859	-0.617462	-0.603156	0.155718	0.679271	0.670638	0.615878	0.992025	0.955584	0.819868	0.767264	0.882746
B2RAT6;A0A0S2Z3Y7;P07902;G3V4G9;G3V3U5;G3V223;F2Z2X9;B4DDJ1;B3KTV7;A0A0S2Z4I0;D3DRM8;Q14388;Q14379;B4DT62;P07902-2;H0YJL3	GALT;hCG_2040046	-0.0240199	-1.15063	-1.29037	-0.729961	-0.354006	-0.8694	0.57513	-0.104855	0.0777645	1.01755	0.974913	0.854818	-0.00341037	-1.21956	2.24604
A0A0S2Z3Z5;Q92851;Q92851-4;A0A0S2Z3G5;Q92851-7;Q92851-3;Q92851-6;Q92851-5;Q92851-2;B4E3T5	CASP10	-1.63401	-0.654777	0.229553	0.719565	1.57591	1.45871	0.0706475	-1.08826	-0.881268	0.0828139	0.531767	0.383994	-1.00742	1.17384	-0.96107
A0A0S2Z410;Q99714;Q99714-2;Q5H928;A0A0S2Z434	HSD17B10	0.793379	0.95664	0.829318	1.36308	0.875332	1.19661	0.160627	0.199084	0.0381871	-1.30728	-1.27721	-1.47507	-0.725148	-1.1868	-0.440756
A0A0S2Z430;Q16822;B4DW73;H0YML5;A0A0S2Z451;Q16822-2;A0A0S2Z4C0;H0YMA5;H0YNG4;H0YMU6;H0YMY3	PCK2	1.85208	-0.851214	-0.681888	1.5637	1.48409	1.09611	0.400161	-0.652834	-0.663306	-0.643153	-0.708695	-0.682185	-0.0905889	-0.483149	-0.939121
A0A0S2Z433;O43181;H0Y9M8	NDUFS4	-0.521344	-0.729896	-0.612602	1.31433	1.01643	0.696685	1.34171	1.12015	1.29697	-1.28199	-0.438335	-0.870961	-1.27743	-0.694161	-0.359554
A0A0S2Z455;Q99574;C9JDY5;C9JQU8;A0A0S2Z463;H7C5T9	SERPINI1	-2.02811	-0.875938	-1.10065	-0.273435	-0.802305	-0.626981	1.16883	0.873265	1.44285	0.621602	0.963001	1.04185	0.159047	-0.319715	-0.243313
A0A0S2Z470;Q96FT4;A0A0S2Z456;Q92733;A0A0S2Z483;H0YE12;H0Y679	PRCC	-0.665065	-0.843624	-1.41868	-0.920581	-1.24111	-0.905422	0.0731525	-0.0922974	0.195141	1.22648	1.01576	0.628889	0.814838	1.98942	0.143105
B4DP56;V9HWH2;V9HW77;A0A0S2Z471;P12277;G3V4N7;H0YJG0;G3V461;G3V2I1;H0YJK0	HEL-S-29;HEL-211;CKB	-0.0860046	0.172271	-0.308806	-3.07154	-0.31764	-0.616394	1.00822	1.00026	0.922178	0.302846	0.182862	0.771874	-0.410464	0.0082632	0.442085
A0A0S2Z489;O00232;O00232-2;A0A0S2Z476;J3KTJ5;J3KSK1	PSMD12	-1.72471	-1.86052	-2.00791	1.03487	0.644251	0.474474	0.265892	0.0146918	0.0406596	0.679531	0.679531	0.595016	0.280895	0.411446	0.471888
A0A0S2Z491;P06748;A0A0S2Z4G7;P06748-2;A4ZU86;A0A140VJQ2;P06748-3;Q9BTI9;E5RGW4	NPM1	1.73158	1.57224	1.52887	-1.42154	-0.973277	-0.619554	-1.48284	-0.500498	-0.178878	-0.415314	0.260949	0.116086	0.0185557	0.0429673	0.320652
A0A0S2Z497;P40855;Q5QNY5;P40855-5;E9PS71;B7Z8B3;H0YDY4	PEX19	0.542031	-0.590124	-0.174342	-1.45901	-1.82235	-1.90713	0.642123	0.326189	-0.0191678	1.0057	1.00356	0.923035	0.683112	0.537827	0.30855
D3DPB2;E7ETU5;F6Y5H0;A0A0S2Z499;B4DN88;A0A0S2Z4B3;P29558-2;P29558;Q5CZ65;Q5CZ66;E7EPF2;C9J9B2;F8VV01;B7Z974;C9JIJ9;A0A1B0GUW5;B4E2S3;Q6XE24-3;Q6XE24-4;Q6XE24-5;Q6XE24-2;Q6XE24	RBMS1	-0.713274	-0.28282	-1.55825	-0.242694	-1.09826	-0.341336	1.72713	0.871713	0.731869	1.42616	-0.933057	-0.966579	0.822045	0.850146	-0.292789
A0A0S2Z4A5;P33993;C6EMX8;B2RBA6;B4DDF5;B3KUD7;P33993-3;P33993-2;Q9H4N9;C9J8M6;A0A0S2Z441	MCM7	0.626022	0.488937	0.509274	-0.250012	-0.658014	-0.360635	-1.44959	-1.46045	-1.41374	-0.507541	0.288013	0.0800679	0.961119	1.69613	1.45041
A0A0S2Z4B5;Q08209-2;A0A0S2Z4C6;Q08209-3;Q08209;Q08209-4;Q08209-5;E7ETC2;Q9UMM5;E9PPC8;E9PK68;Q9UMB2;H0YC26	PPP3CA	-2.02055	-1.71713	-1.67387	0.110797	0.295081	0.40619	0.989594	0.908352	0.859478	0.737071	0.610815	0.568539	-0.273623	-0.0127139	0.211968
A0A0S2Z4F6;Q14451-2;Q14451;Q14451-3;Q14451-4;A0A0S2Z3V3;J3QL76;B4DGJ2	GRB7	-2.17501	-2.49714	-0.397304	0.170232	0.294374	0.0981787	0.70951	0.625022	0.622389	0.637519	0.626548	0.642671	0.203628	0.46369	-0.0243113
P06753-2;A0A0S2Z4G4;Q5HYB6;P06753-5;A0A0S2Z4I4;Q5VU61;B4DWT5;Q8NAG3;B4DQ80;P06753-7;Q8NI98;Q6LDX7	DKFZp686J1372;TPM3	0.644779	-0.108235	-0.0440834	-0.431372	-2.28301	-1.8752	0.151557	-0.674311	-0.203305	1.07307	1.00261	0.73924	0.478899	0.632406	0.896953
A0A0S2Z4H1;P50542;P50542-4;B4E0T2;A0A0S2Z480;P50542-3;F5H3X7;Q13335	PEX5	-2.0516	-1.47374	-1.19401	1.07875	0.361023	-0.295164	1.68389	0.282863	0.362149	-0.121205	-0.659397	0.0807474	0.747176	0.470744	0.727769
A0A0S2Z4J1;P51659;B2R659;B4DDM5;P51659-3;E7EWE5;P51659-2;G5E9S2;E7ET17;B3KSP2;Q59H27;E7ER27;E7EPL9;A0A0S2Z460;A0A0S2Z4Q6;A0A0S2Z3Y5;Q9UBA4	HSD17B4	0.465021	0.785574	0.866604	1.25683	1.47471	1.48482	-0.182612	-0.0277115	-0.0883683	-1.44465	-0.989507	-0.963261	-1.13254	-0.805139	-0.699784
A0A0S2Z4J6;O15305;B2R6D4;H3BV55;B7Z6A1;H3BRM0;B7Z419;Q59F02;H3BPH4;B7Z922;B7Z3M6;O15305-2;H3BR08;H3BM92;H3BV34;H3BT06;H3BNY9	PMM2	-1.08264	-1.68343	-1.80143	1.2401	-0.264783	-0.433353	0.579778	-0.291137	-0.363897	1.63448	0.796629	0.867532	0.547175	0.194884	0.060085
A0A0S2Z4Q3;A0A0S2Z4K2;P62633-2;P62633;P62633-7;P62633-3;P62633-8;P62633-5;P62633-4;P62633-6;Q6T598;A0A0S2Z4P7	CNBP	1.165	0.229278	0.446327	-0.189029	-2.12907	-2.02677	0.567964	-0.617704	-0.769816	1.06432	0.0467274	0.761528	0.46099	0.499486	0.490773
A0A0S2Z4M6;O43639;E7EPF5;Q53TG4;Q53T91;E7ERP6;E9PEE2	NCK2	-1.34654	-1.83684	-1.61195	-0.23404	0.404496	-0.00412991	0.192848	1.51979	1.2553	0.759534	-0.376681	0.934087	-0.416748	0.477632	0.283243
A0A0S2Z4R1;P54577;A0A0C4DGZ5;A0A0S2Z4P3	YARS	-1.38059	-1.75496	-1.79741	0.0567529	-0.388412	-0.39405	0.930497	0.662263	0.624629	1.29685	1.13161	0.814546	0.350287	-0.174417	0.0224127
B4E1E2;A0A0S2Z4R4;O14964;A0A0S2Z4Q4;O14964-2;I3L1P5;I3L1E3;B4DFP5;I3L165;I3L2H4	HGS	-1.21742	-1.2687	-1.58399	0.685997	1.28653	1.76456	-0.229838	-0.363123	-0.560384	1.02296	0.825002	0.495001	0.252836	-0.485138	-0.624291
B2R7C5;A0A0S2Z4T1;P25205;P25205-2;Q53HJ4;J3KQ69;B4DUQ9;B4DS46	MCM3	0.667672	0.382021	0.477383	-1.07328	-1.41681	-1.14971	-0.857893	-1.14279	-1.12739	0.579862	0.52502	0.447102	1.24677	1.35942	1.08261
J3KSI4;I3L1D2;A0A0S2Z4T4;I3L4E0;J3QS48;I3L295;Q96N63;Q96K24;J3KT75;B4DMY7;J3QW43;J3QRD5;Q9H3L2;B2RB74;A0A0S2Z4W8;B4DLH7;Q1HDL3;O75352-2;O75352;I3L405;I3L261;J3KTK8;J3QQZ4	MPDU1;HBEBP2BPA	0.970007	1.31794	1.39133	-1.58972	-0.495443	-1.12755	0.518907	-0.884804	0.72929	0.648116	-1.02059	0.351448	0.868562	-0.915204	-0.762289
A0A0S2Z4T8;P10746;A0A0S2Z5C5;Q5T3L9;A0A087WUV7;Q5T3L7;Q5T3L8;A0A087WZB7;A0A087X021	UROS	-2.04644	-2.31605	-0.742013	0.0755946	-0.407643	0.163532	0.617364	0.391505	0.29527	1.11455	0.747244	0.843204	0.53027	0.279359	0.454255
A0A0S2Z4V5;O60828;A0A0S2Z556;O60828-2;O60828-5;O60828-4;O60828-3;O60828-6;Q4VY28;H7C053;O60828-7;O60828-10;O60828-9;O60828-8	PQBP1	1.08118	0.742526	0.170738	1.23925	0.910815	1.05703	-0.941684	-1.22065	-2.05326	0.0247139	-0.814587	-1.01034	0.208526	0.665779	-0.0600418
A0A0S2Z4V6;O76024;H0Y9G5;A0A0E3H6T4;B4DJ99;A0A0S2Z4V4	WFS1	0.364274	0.391503	0.765508	-2.23172	-1.34048	-1.43086	0.895492	1.02868	1.06632	-0.689425	0.199575	0.0467175	-0.208091	0.786663	0.355844
A0A0S2Z4W2;Q9H2C0;B3KTC3;A0A0S2Z5G5	GAN	-1.88972	-0.0456474	-0.613064	1.26181	1.12278	1.23674	0.363177	0.879703	1.06349	0.266303	-0.56905	-0.490244	-0.264464	-1.50115	-0.820644
B2R6S4;A0A0S2Z4Y3;P16333;A0A0S2Z4E4;C9JVV5;C9J869;A0A0S2Z4D7;C9J0K5;C9K098;H7C5C7;P16333-2;C9JAB9	NCK1	-0.523618	-1.50789	-1.48979	-0.582406	0.234477	0.129686	1.34995	1.20237	0.841142	1.11332	0.79936	0.820375	-0.883746	-1.18964	-0.313588
A0A0S2Z4Y5;Q5QPK2;O60762;H0Y368;Q5QPJ9;A0A0S2Z4U1	DPM1	0.034861	-0.283355	-0.428588	2.35564	1.43321	1.41503	0.198641	-0.0626314	0.0075775	-0.514669	-0.940682	-1.20379	-0.8863	-0.747905	-0.377038
A0A0S2Z4Z0;Q96PK6;Q59GV2;B4DNG4;A0A0S2Z567;Q96PK6-2	RBM14	1.35037	1.81206	1.45313	0.649947	0.656705	0.682473	-0.195852	-0.557418	-0.805567	-1.1569	-0.930595	-0.95467	-0.623041	-0.74851	-0.632133
A8K525;A0A0S2Z4Z9;Q15233;Q15233-2;H7C367;C9JYS8;C9IZL7;A0A0S2Z4E7;C9J4X2	NONO	1.72114	1.53059	1.59588	0.304956	0.491539	0.514586	0.118495	-0.442276	-0.638031	-0.863053	-1.25492	-1.0598	-0.382589	-0.861114	-0.775401
A0A0S2Z508;A0A0S2Z536;Q9UNA1-2;Q9UNA1;F8W8N5;B3KT96;H0Y835;H0Y4P9;Q9HBW4;C9J6V4;H7C3P8;H7C1J1;D9ZGG7	ARHGAP26	2.63842	1.23325	0.812656	0.566705	-0.83611	-0.587223	0.440739	-0.0908552	-0.125495	-0.263201	-0.702814	-1.08105	-0.600203	-0.39	-1.01482
A0A0S2Z523;E5KRX5;Q15526-2;Q15526;A0A087WYS9	SURF1	-0.760117	-0.973652	-1.0652	0.40292	1.59533	1.20246	0.499446	1.76162	0.774737	-0.395712	-1.18942	-0.797535	-0.337998	0.2137	-0.93058
E5RIP4;A0A0S2Z5C8;A0A0S2Z5B1;A0A0S2Z5Z7;A0A0S2Z534;Q15043-2;Q15043-3;Q15043	SLC39A14	1.37573	1.13384	1.11598	-0.223682	1.17967	-1.94072	-0.915349	0.165272	-0.116629	-1.06268	-0.583462	-0.441808	-0.338803	1.19144	-0.538809
A0A0S2Z563;A0A0S2Z5H0;Q9Y2Q9;Q53G62;A0A0S2Z5D2;H7C5V3;H0YAT2;E5RGC7;E5RFT8;E5RFH3;E5RK86	MRPS28	0.673819	0.882191	0.568786	0.0802066	1.77364	1.81633	-0.153188	0.0140162	0.0338157	-1.36929	-0.435282	-1.20477	-0.960735	-0.700375	-1.01916
A0A0S2Z565;A0A0S2Z591;O00165-5;O00165-3;O00165;O00165-2;E9PIQ7;Q5VYD6	HAX1	2.22381	1.61266	1.23951	-0.0636164	0.006371	-0.240221	0.29386	-0.889199	-0.699405	-0.175155	-0.633127	-1.37502	0.0993359	-0.998092	-0.401718
K7EQ55;K7EK33;A0A0S2Z569;Q96EP5-2;Q96EP5;K7EQ02;Q5IRM7	DAZAP1	0.263744	1.12832	1.14491	0.985544	1.01133	1.44765	-0.121896	0.195566	0.155724	-0.846326	-0.891331	-0.739608	-0.714277	-1.67274	-1.34661
A0A0S2Z577;Q9H267;F5H008;B7Z1N4;B7Z6M7;Q9H267-2;A0A0S2Z555;G3V3F9;A0A0S2Z589	VPS33B	-1.62633	-1.1631	-1.76847	0.668352	-0.188679	-0.381044	1.04678	0.564628	0.746882	1.54358	0.0608131	1.01105	0.517667	-0.697314	-0.334817
A0A0S2Z583;Q8TC12;A0A0S2Z575;Q8TC12-2;G3V234;Q8TC12-3;G3V2G6;H0YJ46;B3KQ19;H0YIZ8	RDH11	1.1176	-0.157209	0.597805	1.51023	1.48596	1.39615	0.0477292	-0.535686	-0.731901	-1.0007	-1.42956	-1.29122	-0.181837	-0.5092	-0.318169
A0A0S2Z590;O15116;E5RJ47;E5RH18	LSM1	-1.63305	-2.00233	-1.73229	-0.162763	-0.226616	-0.143658	0.443207	0.744717	0.636307	0.943265	0.716514	0.835671	0.323665	0.818255	0.439102
Q53GM9;B2R9B4;A0A0S2Z595;P15407;E9PPX2;P15407-2	FOSL1	1.36492	1.54167	1.56494	-0.357614	-1.16589	-1.28538	-0.18416	-1.22103	-0.850811	-0.151895	-0.614409	-0.496971	0.906817	0.441845	0.507971
B7Z7P4;X5CKB3;B2R9F3;A0A1V0E3Y2;A0A1V0E3X9;A0A140T9T7;A0A0S2Z5A6;Q03518;A0A0S2Z4R8;A0A1V0E3X7	TAP1	1.53185	1.59332	1.42297	0.276688	0.297108	0.24093	-0.972995	-1.46282	-1.48795	-0.462097	0.0193454	-0.488099	0.300209	0.186294	-0.994746
A0A0S2Z5B3;O95571;A0A0S2Z580;M0QXB5;B2RCZ7;A0A0S2Z5N8;M0QY80;M0QX80	ETHE1	-0.149964	-0.183937	0.0147206	1.82186	1.86784	1.86821	-0.116526	-0.401557	-0.456847	-0.821766	-0.87276	-0.975735	-0.438981	-0.659246	-0.495312
A0A0S2Z5C3;Q9NWT1	PAK1IP1	0.765534	0.641304	0.816411	1.18584	1.7041	0.882951	-0.789513	-1.95545	-0.774914	-0.29453	-0.335478	-0.0951764	-0.329628	-0.050594	-1.37084
A0A0S2Z5D4;Q9UJW0;A0A0S2Z5B8;Q9UJW0-3;Q9UJW0-2;H9KVE0;B4DL03;E5RGG1;E5RK21;B4DS07;E5RI97;A0A0S2Z5D5;Q9NSJ5	DCTN4	-1.61013	-1.44539	-0.832623	0.562058	-1.33294	-0.402744	0.848838	0.0310467	0.00774667	1.32996	1.4799	1.14372	0.553647	-0.06738	-0.265708
A0A0S2Z5D6;Q8WTS1;C9JBM3;A0A0S2Z572	ABHD5	-0.357977	-2.00369	-1.36516	-0.785489	1.24683	1.45144	-1.13599	0.143473	-0.0110624	0.166535	-0.184288	1.05956	0.43792	0.411237	0.926673
A0A0S2Z5E9;Q69YN2;Q69YN2-3;D3DR67;Q69YN2-2;A0A286YF56	CWF19L1	-1.13999	-1.56461	-2.12496	0.105799	-0.218763	-0.142527	1.06063	0.904986	0.646843	1.11914	0.838518	0.942752	0.341947	-0.247573	-0.522185
E9PF19;A0A0S2Z5F3;Q8N2L6;Q9Y4P3;B2RB52;B4DY50;Q96E41;B4DY59;A0A0S2Z5C1;A0A087WXC6;F8WDI9;F8WCR3	TBL2	-0.855024	-1.65642	-1.61069	0.825697	0.632183	1.53983	0.74078	0.683716	1.048	0.920589	0.080317	-0.669306	-0.288853	-0.620106	-0.770706
A0A0S2Z5H3;Q14677-3;A0A0S2Z4Y4;Q14677-2;Q14677;H0YD52	CLINT1	-1.93804	-1.07215	-0.972212	-0.114395	0.581279	1.42991	0.0772291	0.669228	0.735923	0.821691	0.876864	1.09735	-0.218693	-0.748331	-1.22565
A0A0S2Z5H6;Q9H019-3;Q9H019;B4DRE5;B2RAQ5;E9PLD2;C9JF50;E9PLU1;E9PRK5;E9PSD6;E9PRW1;E9PPF9;E9PPQ0	MTFR1L	0.450279	0.596693	0.67522	-0.493818	-0.367841	-0.172659	1.72813	1.38334	1.38559	-1.01878	-0.98115	-1.57045	-0.017036	-0.717596	-0.879924
A0A0S2Z5H7;Q9BT78;Q53FV3;B3KM48;D6RFN0;D6RD63;D6RAX7;Q9BT78-2;D6REK7	COPS4	-1.65673	-1.95122	-1.91209	-0.068997	0.524676	0.465683	0.577413	0.600631	0.458967	0.764721	0.932755	0.88551	0.00292342	0.388655	-0.0129003
A0A0S2Z5J4;O00203;O00203-3;A0A0S2Z4Z4;Q3MNE1;H0YBD0;B3KUS4;Q68CN5;Q13367-3;Q13367;Q13367-4;A0A0S2Z4X7	AP3B1	-1.39817	-2.36677	-1.55014	0.382644	0.683159	0.570276	0.930323	0.704955	0.854117	0.360683	0.511142	0.693341	-0.173338	-0.310489	0.108275
Q53H36;A0A0S2Z5J9;Q96SZ6-3;Q96SZ6;Q96SZ6-6;B4DI01;Q96SZ6-2;Q96SZ6-5;A0A0S2Z592;Q96SZ6-4;H0Y721	CDK5RAP1	1.70173	1.50631	1.75	0.206553	0.435189	0.272199	-0.483443	-0.840224	-0.924361	-1.33731	-0.900696	-0.850324	0.08923	-0.0418027	-0.583047
A0A0S2Z5K3;Q3LIB4;A0A0S2Z5R3;Q9NPI6-2;Q9NPI6;A0A0S2Z5I2	Nbla00360;DCP1A	-1.45532	-1.65957	-1.22353	-0.657554	-0.680675	-0.910978	0.17536	0.427366	0.252954	0.924265	0.93755	0.913689	1.28893	0.897766	0.769742
A0A0S2Z5K6;A0A0S2Z6B4;Q9H173;D6REA1;D6RIU8;D6RG16;D6RBP7;D6RAI3;D6R940;A0RZG6;A0RZB6	SIL1	0.547739	1.41562	1.78658	-0.228291	-0.233057	0.104732	-1.81215	-0.597817	-0.769251	-1.37169	0.113801	-0.36149	-0.507322	0.811125	1.10147
A0A0S2Z5K8;V9HWK4;Q96SI9;Q96SI9-2;Q5JPA5;E9PKQ0;H0YC91	HEL162;STRBP	1.45153	1.24747	1.18644	0.942612	0.75462	0.600371	-0.982474	-1.39336	-1.60742	-0.47896	-0.84084	-0.719273	0.232435	-0.0637303	-0.329416
J3QLD1;J3KSB8;J3QRZ6;A0A0S2Z5K9;J3QLJ5;A9UHW6;J3KSU6;J3QKW3;A0A0S2Z5T5;A0A0S2Z5S7;A9UHW6-2;A9UHW6-3;J3QLN4	MIF4GD	0.315909	0.280464	-0.027751	-0.944984	-3.00027	-0.750951	0.361673	-0.125288	-0.147503	0.874699	0.603392	0.23634	1.13894	0.660661	0.524671
A0A0S2Z5L0;Q9BRX5;A0A0S2Z5P2;Q9BRX5-3;A0A0S2Z5L4;Q9BRX5-2;A0A0S2Z5L3	GINS3	1.74432	1.4224	0.756773	0.636796	-1.1492	-0.54669	-0.212494	-1.54853	-1.5575	0.546408	-0.101821	-0.00649437	0.810686	-0.0927533	-0.701889
B4DRU9;A0A0S2Z5L1;Q9NUQ8;Q9NUQ8-2;A0A0S2Z645;B4DRH5;F8WCU6	ABCF3	-1.81693	-1.46407	-1.51669	-0.0601173	-0.737705	0.933539	0.913603	-0.229938	0.152024	-0.232702	0.45087	0.51715	0.716164	1.00391	1.37089
A0A0S2Z5V5;A0A0S2Z5L8;Q9H7H0-2;Q9H7H0;Q9H7H0-3;G3V353;G3V4P2;G3V3X6;G3V4H5;H0YJW1;B4E298;B4E0Q8	METTL17	-0.375642	-0.561024	-1.11653	1.53999	1.41679	1.60653	0.618408	-0.5731	0.0254391	-0.0242838	-0.670869	-0.749167	-0.249224	0.813026	-1.70035
B3KQF0;A0A0S2Z5M1;Q9UGP8;B3KWU4;B3KNE7;A0A0S2Z518;A6PVC9	SEC63	-0.00294669	0.793173	0.570791	1.00113	0.823353	0.962639	1.09757	-0.191982	-0.537113	1.07356	-0.631198	-0.383508	-1.2349	-1.44058	-1.89999
B4DT15;A0A0S2Z5M8;Q9BQ52;G5E9D5;B3KT00;Q9BQ52-4;B3KSU9;B4E365;E7ES68;Q9BQ52-3;Q9BQ52-2;H7C2I4;V9GYS7;J3QRS2;V9GYU5;J3QL08;J3QLK4;V9GZ72;Q9HAS7	ELAC2	2.00415	1.16446	0.959709	0.243542	0.287722	0.0682236	-1.24346	-0.945174	-1.46167	-0.773194	-0.492104	-1.20395	0.517138	0.585967	0.288648
A0A0S2Z5P5;Q9BTE3-2;Q9BTE3;Q9BTE3-3;A0A0S2Z614	MCMBP	-0.390787	-0.396639	-0.0635971	-1.89024	-1.45434	-1.14965	-0.0541	-0.094874	0.235822	1.65357	1.23343	1.40252	0.542689	0.19688	0.229318
A0A0S2Z5Q3;J3KQJ1;Q8NBJ7;A0A0S2Z548;A8MXB9;C9J660;H7C3B2;A0A024RDK8;C9JL30;Q8NBJ7-2;E9PBT8;Q75LP3;F8WA42;Q8NBJ7-3;A0A0S2Z5C4;J3QT17;Q8NBJ7-5;E9PG02;F8WEX5;F8WES7;Q8NBJ7-4;F8WEV7	SUMF2;DKFZP566I1024	-1.52224	-1.87758	-1.96648	0.290764	0.710411	0.561808	0.971106	0.75055	0.65568	-0.0965444	-0.139525	-0.26632	0.628672	0.884077	0.415624
A0A0S2Z5T0;Q9H3R5;B3KVZ3;H0Y9E6;D6RBJ6	CENPH	1.25833	1.36167	0.960245	0.403518	-1.2725	1.00257	1.16319	-0.0252478	-1.55868	-0.466683	-0.927173	-1.17138	0.102419	-0.0509347	-0.779329
A0A0S2Z5U1;Q8N183;A0A0S2Z5U2;A0PJB9;A0A0S2Z5T4;D6RA56;H0YA50	NDUFAF2	1.90601	1.60237	1.86706	-0.898656	-0.552435	-0.332551	-0.194928	0.166967	0.151188	-1.06543	-0.187969	-1.03417	-0.564828	-0.243603	-0.619021
A0A0S2Z5U6;Q96C36;A0A087WTV6;A0A024R3Q9;J3KR12;B4DQK8;Q8NCZ0;A0A087WX69;A0A087WZF0;A0A0S2Z578	PYCR2;DKFZp434J218	-0.185401	-0.357092	-0.237443	0.916084	1.07815	1.04568	1.46778	1.10388	1.14771	-1.06969	-0.947554	-0.91371	-0.908618	-1.02188	-1.1179
Q502X2;A0A0S2Z5U7;Q9NR28-2;Q9NR28;H7BZK7	DIABLO	1.04237	1.05471	1.55923	1.47554	-0.159413	-0.617	-0.382189	-1.36717	-1.51845	-0.248031	-0.348146	-1.10835	0.830434	0.306782	-0.520317
A0A0S2Z5X1;Q96DA6;Q96DA6-2;F2Z3A7;G5E9V2	DNAJC19	-1.14633	-1.39701	-1.57608	0.561899	0.20062	0.168193	2.16051	1.06382	0.743013	0.694941	-0.511736	-0.0132809	0.159935	-0.299811	-0.808677
H0UI99;H0UI97;A0A0S2Z5X3;A0A0S2Z6H0;Q8N5A5-3;Q8N5A5-2;Q8N5A5;V9GY48;Q8N5A5-4;X6RGY1	ZGPAT	1.72471	1.37221	1.15799	-1.4049	-0.297183	-0.106755	-0.410619	-0.521423	0.12438	0.0381444	-2.16322	-0.381398	0.644009	0.0582237	0.165828
A0A0S2Z652;P83436;B3KSN1;A0A0S2Z604;Q6ZNT4	COG7	-0.817319	-2.07263	-0.511826	1.73368	0.93275	0.675022	0.622625	0.796429	0.357698	0.781049	-0.121342	0.302301	-0.763847	-1.24064	-0.673958
A0A0S2Z693;Q96RQ3;E9PHF7;E9PG35;F5GYT8;G5E9X5;B4DHW5;B7ZAW3;F8WDI3	MCCC1	-0.949136	-1.18036	-1.14486	1.85111	1.33874	1.19187	0.970545	0.553079	0.650686	-0.313127	-0.501597	-0.571262	-0.301571	-0.950313	-0.643807
A0A0S2Z6V5;Q8IYU8;A0A0A0MTD5;A0A0S2Z6B0	MICU2	1.84349	1.13779	0.882637	1.03455	0.570345	0.969824	-0.443439	-0.707499	-0.378263	-0.591697	-1.34063	-1.52611	-0.194471	-0.78292	-0.473606
A0A0U1RQE4;Q5HYK7-3;Q5HYK7-2;Q5HYK7;B3KY23;Q5HYK7-5;Q5HYK7-4;A0A0U1RQN2;B3KS04;Q6PJX8	SH3D19	-1.47956	-1.80736	-1.19411	-1.6648	0.123414	0.358924	0.0620613	0.369365	0.44287	0.896934	0.76231	0.78877	0.663218	0.913013	0.764963
Q96A10;A0A0U1RQL9;A0A0U1RQS5;B3KNS4;A0A0U1RQV1;Q6ZRD3	hCG_2043597	1.65092	1.58777	0.928178	-0.412367	-1.2599	-1.05654	0.494215	-1.78525	-0.86424	-0.0351406	-0.118183	-0.170493	-0.150729	0.418545	0.773212
A0A0U1RQQ4;Q9UNN8;A0A0U1RRC4	PROCR	-0.112501	-0.600456	1.52881	1.8579	0.752982	0.776333	-0.901425	0.0404364	0.538493	-1.66815	-1.30213	-0.516848	-0.746713	-0.13844	0.491695
A0A0U1RQQ9;Q6P3W7;F8VSC5;Q9NWE9;F8VPW3	SCYL2	-1.86972	-1.55734	-1.29839	1.03183	-0.108449	-0.481617	0.964862	0.258149	0.236606	1.51307	0.644711	0.628231	0.688449	-0.6758	0.0254143
A0A0U1RR07;Q9HCH5;Q9HCH5-13;Q9HCH5-14;Q9HCH5-6;A0A0U1RQP0;Q9HCH5-7;Q9HCH5-8;Q9HCH5-15;Q9HCH5-11;Q9HCH5-12;A0A0U1RQH1;Q6ZSE3;A0A0U1RRJ3;Q9HCH5-2;A0A024R5N9;Q9HCH5-4;Q9HCH5-9;E9PS29;E9PS39;E9PK22;E9PIB5;E9PRW5;Q9BQS1;E9PQL8;E9PPL3	SYTL2	1.68525	1.67023	1.35289	-0.319473	-0.0923984	-0.693443	-0.562394	-1.35447	-0.443067	-0.38419	-1.39551	-0.641418	1.00375	0.277048	-0.102802
A0A0U1RRH6;O94880;O94880-2;B4DG57;E5RHD5	PHF14	1.46831	1.60749	1.44662	1.12974	-0.0776245	0.0457723	-0.236629	-0.664112	-0.547826	-0.899421	-1.26316	-1.48908	0.323007	-0.376387	-0.466709
F6XEV2;A0A0U1RRK1;A0A286YF11;Q9BPX6;Q9BPX6-3;Q9BPX6-2;S4R3D7;S4R3V1;E9PQV6;Q9BPX6-5;Q9BPX6-4;S4R3W3	MICU1	0.815548	1.24797	1.23034	1.20277	0.0358577	-0.0155515	0.893237	-0.118399	-0.599837	-0.496622	-1.89721	-1.60109	0.604219	-0.756924	-0.544312
A0A0U4BW16		1.06396	0.223149	0.00260951	1.66478	1.05675	1.1873	-0.261185	-0.887052	-0.70503	0.201858	-2.26226	-0.751866	0.301336	-0.365208	-0.469138
A0A0X1KG71;Q8WX92	NELFB	-2.38762	-2.02303	-1.05135	0.159295	0.311736	0.231982	0.134549	0.737521	0.489118	0.725331	0.687741	0.467754	0.495435	0.773945	0.247594
Q5U0A0;A0A109NGN6;P28066;P28066-2	PSMA5	-1.52365	-1.75395	-1.8186	0.479632	-0.48579	-0.513451	0.663714	0.455991	0.354203	1.09236	0.798797	1.20792	0.0707878	0.594219	0.377821
A0A140TA86;Q5XKP0;K7EIR2;A0A140TA84	QIL1	0.720775	1.20412	1.19141	0.842883	0.912625	0.555387	-0.710778	0.0425364	-0.0449492	-0.672701	-0.0381993	-0.893126	-2.60413	-0.464139	-0.0417173
A0A218KGR2;A0A140VJC8;P05067-7;P05067-11;P05067-8;P05067-9;P05067;E9PG40;B4DGD0;A0A0A0MRG2;P05067-3;P05067-4;P05067-5;P05067-6;B4DJT9;B4DQM1;H7C0V9;P05067-10;B4DM00;B4DMD5;P05067-2;H7C2L2;B7Z313;L7XE61	APP	1.95194	1.21467	1.17222	0.309533	-0.0352987	0.118738	0.625922	-0.380153	-0.699638	-0.351359	-1.68282	-1.3199	0.372166	-0.134377	-1.16165
A0A140VJC9;O95372;Q5QPQ0;Q5QPQ1;Q5QPQ3;Q5QPQ2;Q5QPN9;Q5QPN5	LYPLA2	-1.58673	-1.41736	-1.7805	-0.574193	-0.572624	-0.0159305	0.603164	0.35661	0.473345	1.30744	1.27098	1.11279	0.43737	-0.0325789	0.41822
A0A140VJD0;Q9UFC0;Q59FT0;F8WDB4;H7C5S6;H7C5N7	LRWD1	-0.555357	0.958845	1.20495	-0.169505	-2.3013	-1.58107	0.786834	0.642401	0.321369	0.138433	-0.525447	-0.757459	1.09776	0.288551	0.450984
A0A140VJE3;P50579;P50579-3;F8VRR3;F8VQZ7;P50579-2;G3V1U3;B3KWL6;Q96B43;F8VY03;F8VZX9;F8VSC4	METAP2	-0.466084	-0.956688	-1.39009	-0.532952	-1.65911	-1.46518	1.49636	0.953834	0.714646	0.893106	0.423445	0.48632	0.482176	0.760907	0.259299
A0A140VJE4;P54802;Q14769;Q59FD0;A0A286RZ40;K7ENX5	NAGLU;ufHSD2	-2.19635	-0.973618	-1.55093	0.756006	1.20009	1.33192	0.212742	0.336483	-0.923121	0.048957	-0.0313506	0.21827	0.444731	0.830827	0.295336
A0A140VJE7;B3KXW5;O43747;O43747-2;Q8IY97;B4DS96;B4DDL1;H3BR36;H3BUN9;H3BNR4;H3BS13;H3BV30;H3BRM7;H3BN71;B4DGE1;H3BN75;B3KNW1	AP1G1	-1.37166	-0.273252	-0.538482	1.14791	1.88161	1.59274	-0.120071	0.795633	0.533944	-0.420904	-0.167121	0.0279514	-1.09208	-0.8649	-1.13132
A8K916;A0A140VJE8;P63010;P63010-2;H0UID4;H0UID3;H0UID5;Q68DI0;A8K0G3;A0A087X253;B4DWG4;P63010-3;A0A087WU93;A0A087WZQ6;B4E261;B4DIL5;A0A087WYD1;Q96EL6;K7ERB2;K7EN71;K7EJX1;A0A087WXS3;K7EKZ5;K7EJ01;H7C034	AP2B1;DKFZp781K0743	-0.75514	-0.851359	-0.75536	2.21294	1.45812	1.65678	0.397798	0.176816	0.0016731	-0.515203	-0.46219	-0.588645	-0.478107	-0.76313	-0.734994
J3QT28;A0A140VJF3;O43684-2;O43684;B4DDM6;J3QSX4	BUB3	0.565035	1.86932	1.09938	0.109098	-1.70987	-1.25729	0.0995154	-0.301956	0.11169	0.799207	-0.785883	0.010128	1.20178	-0.971327	-0.838834
A0A140VJF4;P53004;C9J1E1	BLVRA	-0.422948	-2.46926	0.587576	-1.25124	-0.442518	-1.18644	0.354114	0.781774	0.260899	0.609749	0.948907	0.904382	0.363855	1.08079	-0.119639
A0A140VJG6;Q9UDT6;Q7Z5B7;H7C4L6;H7C5H8;O43666;O43667	CLIP2	-1.74146	-1.47203	-1.85496	-0.228305	0.102263	-0.206583	0.755574	0.103015	-0.046286	1.47885	0.688116	0.594885	1.15826	0.120841	0.547817
A0A140VJG8;P21964-2;P21964;E7EMS6;B8XPJ7;B8XPJ8;E7EUU8;F8WBW9;H7BZ45;A3F6Y9;F2WW53	COMT	-1.85121	-1.58567	-1.69757	-0.556758	0.206408	-0.1591	0.126	0.786871	0.623165	0.909704	1.24287	0.907915	0.0885934	0.243177	0.715606
Q6I9V1;A0A140VJI3;P16444;H3BP43;H3BQS5	DPEP1	-2.07107	-1.5836	-1.71476	0.877213	0.60882	0.534769	0.27094	-0.145284	-0.218672	0.500982	0.0739252	0.197192	1.01238	0.810451	0.846711
A0A140VJI5;Q9BVJ7	DUSP23	-0.396625	-1.83853	-1.62804	-0.21943	-0.222747	-0.165193	0.809091	0.408695	-0.150316	2.23242	0.640635	0.526778	0.76961	-0.0056025	-0.760743
A0A140VJI7;Q16610;Q16610-4;C8CHS3;Q16610-2;Q16610-3;B7ZAS5	ECM1	-1.85292	-1.8345	-1.25594	0.815357	0.68422	0.634267	0.952364	0.729372	0.88229	0.488027	0.624279	0.660726	-0.371482	-0.594487	-0.561569
A0A140VJJ2;P10768;X6RA14;H7BZT7;U3KQT1	ESD	-1.80406	-1.80039	-1.9301	-0.169998	0.57339	0.29959	0.546053	0.321636	0.230622	0.90655	0.94877	0.873281	0.314898	0.179406	0.510355
A0A140VJK1;O76003	GLRX3	-1.27141	-1.58439	-1.6503	-0.116948	-0.46808	-0.584699	0.738127	0.604993	0.618209	1.46862	1.24949	1.21666	-0.184521	0.138687	-0.17443
A0A140VJK2;P43304;Q53T76;A8K1Z2;P43304-2;B7Z601;Q8WUQ0;F5GYK7;A0A0S2Z3S0;E7EM56	GPD2	-0.421744	-0.150167	-0.197764	1.71109	1.40932	1.42899	0.984262	0.453957	0.286861	-0.589318	-1.06213	-1.05764	-0.501066	-0.960854	-1.33379
A0A140VJK6;P49915;B4DUT7;Q53F90;P49915-2	GMPS	-0.813373	-0.725706	-1.40903	-0.00525128	-0.881671	-0.857364	0.372788	-0.808436	-1.19912	1.32953	1.02211	1.44083	0.9251	0.656483	0.953102
A0A140VJL0;Q6NVY1;Q6NVY1-2;B8ZZZ0;F8W8A6;H7C1A5;H7C400;H7C126;H7BYI7	HIBCH	-1.22608	-1.59576	-1.6487	1.28956	0.855079	0.684812	1.67318	0.741942	0.610692	0.153264	-0.0482092	-0.251787	-0.328137	-0.587644	-0.322213
A0A140VJL2;P54868;P54868-2;P54868-3;B7Z784;B7Z7M8	HMGCS2	1.58283	1.52323	1.69895	0.317381	0.628763	0.601058	-0.264075	-0.318095	-0.334289	-1.08591	-1.14913	-0.967998	-0.7334	-0.906819	-0.5925
A0A140VJL3;P00492;Q6LET3;A0A0H3YEQ7	HPRT1	-1.80872	-1.72689	-1.94681	0.390786	0.422056	0.491635	0.634857	0.270416	0.195132	1.15548	0.796203	0.918213	0.221476	-0.0707765	0.056945
A0A140VJL6;Q2TAA2;H7C5G1;Q05D21;Q6NVV8;Q6PCA9;Q2TAA2-2;C9JE02;C9JDY4;C9J5J2;F8WF34	IAH1	-1.42475	-2.37247	-1.66757	0.889517	0.67632	0.777793	-0.064826	0.195406	0.0883022	0.712516	0.707903	0.616741	0.352581	0.178796	0.333753
A0A140VJL8;P29218-3;A0A024R830;P29218;H0YBL1;E5RIP7;E5RGY4;E5RG13;E5RI82;P29218-2;E5RG94;E5RIF4;E5RHE9	IMPA1	-1.49578	-1.69051	-1.73831	-0.260505	-0.343496	-0.51413	0.850182	0.522529	0.619852	1.26361	1.10435	1.02147	0.398436	0.131208	0.131091
B4E0H8;A0A140VJM0;P26006;Q59F03;P26006-1;K7EMU3;B4DDT0;H0YA32;D6R9X8;H0YA49	ITGA3	2.13257	1.32649	1.34698	-1.06918	-0.33966	-0.078488	4.12861e-05	0.392567	0.77508	-1.10235	-0.634656	-1.13482	-0.559243	-0.323631	-0.731703
B3KY04;A0A140VJM4;Q96CX2	KCTD12	0.886474	0.676607	1.13637	-1.68609	-0.370114	-0.419103	-1.68932	-0.821387	-0.689283	-0.576818	0.533131	0.816349	-0.230902	1.1587	1.27539
A0A140VJM6;P50053-2;P50053;Q53G56;C9JDL1;Q59FE2	KHK	-0.711446	-0.825797	-1.11539	-1.98397	-0.644856	-0.296342	-0.546474	0.131043	0.0850095	0.997959	1.37533	1.11624	0.114472	1.10881	1.1954
A0A140VJN3;Q9H9A6	LRRC40	-1.74851	-0.807522	-1.19806	-1.84237	-0.103073	-0.426751	0.436165	0.378226	0.661098	1.24103	1.05986	1.13699	0.566199	0.245976	0.400737
A0A140VJP2;Q9NZL9;B7Z1X8;Q9NZL9-3;H7C0X7;E5RJR3;Q9NZL9-5	MAT2B	-1.32937	-1.87986	-1.7346	0.160222	0.0830944	0.0319776	-0.0333195	-0.281992	-0.283412	1.31183	1.31318	1.13359	0.567834	0.4785	0.462329
A0A140VJP5;P31153;B4DEX8;P31153-2;B4E1K2;B4DN74;B4DFQ8;A8K455;Q00266	MAT2A	-0.801222	-0.650749	-0.685492	-0.0423608	-0.654644	-0.986921	-0.666173	-0.998635	-1.30079	1.24552	1.34385	1.23438	1.26139	0.910118	0.791729
A0A140VJQ4;P04181;P04181-2;Q59HE2	OAT	-1.34442	-1.30079	-1.27961	1.13083	0.934609	1.03592	1.12566	1.06633	1.12382	-0.293441	0.168718	-0.0401767	-0.955954	-0.690371	-0.681114
Q2YDB3;A0A140VJQ7;O43422;O43422-2;B4DS64;E9PSI2	PRKRIR	1.33036	-1.2283	-1.39774	-1.13536	-0.466999	-0.902128	-0.349217	0.299465	-0.289646	-0.542547	0.528715	0.94913	0.154725	1.56158	1.48797
F5GZ78;A0A140VJQ8;A0A1B0GTU4;P49023-2;P49023;P49023-3;B3KVL0;B4DRY6;P49023-4;Q6ZQU7;A0A1B0GU60;Q59GS5;F5H836;Q9BTK0;B4DNT9;A0A1B0GV30	PXN	-1.57841	-1.97334	-1.77206	0.209618	0.0405019	-0.116485	0.417629	0.657428	0.608683	0.75236	1.1672	1.10738	-0.0722077	0.526804	0.0248939
J3K000;A0A140VJR2;P12955-2;P12955;P12955-3;V9GYL0	PEPD	-0.521878	-0.91288	-0.960011	0.122297	0.0187717	-0.0643261	0.29475	-2.76246	0.0202274	1.20604	0.578333	0.965163	0.990379	0.451753	0.573833
A0A140VJS3;P62195;Q59GS3;J3QQM1;J3QSE0;J3QRW1;J3KTQ9	PSMC5	-1.86499	-1.8152	-1.58217	-0.0234287	-0.496964	-0.257969	0.879269	0.378561	0.558121	0.933989	0.902077	0.798145	0.496356	0.464977	0.629226
Q56VW8;A0A140VJT0;P63151;P63151-2;E5RFR9;E5RIY1;A0A1W2PQI2;Q6PEG1;Q59GC6;Q9Y2T4-3;Q00005-6;Q9Y2T4-4;Q00005;Q00005-2;Q9Y2T4-2;Q9Y2T4;Q00005-3;Q00005-4;Q00005-5;Q00005-7;E5RHQ2;E5RJV2;Q9NZ48	PPP2R2A	-1.79672	-2.06537	-1.69827	0.236893	-0.0123693	-0.0451133	0.823048	0.490095	0.377179	0.837935	0.883857	0.640822	0.463792	0.329071	0.535149
A0A140VJT1;Q9BU68	PRR15L	0.182694	0.497975	0.35892	-0.626751	-0.5095	-0.893335	-2.3593	0.257936	0.192568	-0.419959	-0.644674	0.013047	0.859272	1.12041	1.97069
A0A140VJT2;Q92530;Q5QPM7;B4DUJ0;Q5QPM9;B4DXW9;B4DFK1;H0Y555;F5H4Z3	PSMF1	-0.27405	-0.917247	-0.919983	-0.421291	-0.894885	-0.549783	0.432969	0.775314	0.813523	0.936858	1.30043	1.52017	0.294856	0.0334741	-2.13036
A0A140VJT8;P13489;A0A024RC87;E9PIM9;E9PMJ3;E9PLZ3;E9PIK5;E9PMN0;H0YCR7;E9PMA9;E9PR82;E9PMI1	RNH1	-1.62687	-1.52419	-1.62399	0.128001	-0.310777	-0.679889	0.409847	-0.0461504	-0.0187857	0.948502	1.38342	1.2641	0.143258	0.71203	0.841507
A0A140VJW0;Q86UX6;I6L972;B7Z7J1;Q86UX6-2	STK32C	-0.263685	-0.532497	-0.346936	-0.283956	-0.210106	-0.308324	0.605372	0.756368	0.911645	1.99632	0.198835	0.188269	0.303564	-0.315819	-2.69905
A0A140VJW5;P14868;D3DP78;P14868-2;Q53T60;Q53R85;H7BZ35;C9JLC1;C9J7S3;H7C278;C9JQM9	DARS	-1.73103	-1.96599	-1.77777	1.16507	0.727441	0.61769	0.754945	0.313332	0.334405	0.753529	0.339426	0.41295	0.238074	-0.0515992	-0.130481
A0A140VJX1;P24752;H0YEL7;P24752-2;E9PRQ6	ACAT1	0.884569	-0.104367	-0.100369	1.17483	1.01053	0.856157	1.43726	0.771697	0.530463	-0.953239	-1.14425	-1.14523	-0.982232	-0.867131	-1.36869
A0A140VJX5;Q96SK2-2;Q96SK2;Q96SK2-3;Q96SK2-4;C9J5K4;C9JYX1	TMEM209	1.39291	1.43556	1.24777	0.789047	0.162945	0.574799	0.447344	0.0940401	-0.25005	-1.42622	-1.49098	-1.40592	-0.302353	-0.460077	-0.808814
A0A140VJY7;Q9BRA2;I3L0K2;I3L3M7;I3L2R6	TXNDC17	-1.9516	-1.75655	-1.69403	0.682296	-0.250326	0.110955	0.509549	0.139364	0.124905	1.18024	0.789056	0.930833	0.516861	0.453235	0.215203
A0A140VJZ4;P15374;A0A087WTB8;Q5TBK7	UCHL3	-1.79867	-1.64874	-1.70972	0.675363	0.448531	0.335806	0.459866	0.473311	0.256977	1.11171	1.12837	1.05137	-0.291648	-0.370458	-0.122065
C9JEV0;A0A140VK00;P25311;A0JLQ0	AZGP1	0.506109	1.55293	0.540869	-0.939343	-2.50164	-0.530869	0.853253	0.0933667	0.497903	0.732263	0.272616	0.149085	-1.24448	-0.465908	0.483848
A0A140VK05;Q92667;B4DN86;Q92667-2;I3L0W0;I3L2A2;I3L2N7;I3NI36;I3L0K6;I3L3K1;I3L364;O15113	AKAP1	1.29227	1.95596	1.80317	0.197546	0.377181	0.297507	-1.20869	-0.735423	-0.891105	-0.637014	-0.845607	-0.940279	-0.104158	-0.197468	-0.363884
Q14195-2;A0A140VK07;Q6DEN2;B4DLZ4;H0YBT4;H0YB87;Q14117	DPYSL3	0.824144	0.758574	0.824033	-2.2859	-1.47388	-1.82853	0.199235	0.21778	0.202891	0.326137	0.329352	0.304311	0.635488	0.386662	0.579704
A0A140VK09;Q99828;Q99828-2	CIB1	-1.13224	-0.469946	-1.12449	1.70018	1.57928	1.65361	0.361746	0.404327	0.48696	-0.813893	-0.336211	-0.471107	-0.217707	-0.475421	-1.1451
A0A140VK12;Q9UBF2;Q9H9B7;Q9UBF2-2;B3KND4;Q9NUP3;Q9H279;Q9NSM7	COPG2	-1.58846	-2.06729	-1.94494	0.631346	0.194908	0.0914032	0.938486	0.178025	0.292936	0.864862	0.589265	0.646064	0.451648	0.365718	0.35603
A0A140VK13;P23786;A0A1B0GVF3;A0A1B0GTB8;A0A1B0GWC0;A0A1B0GV75;A0A1B0GTM0;A0A1B0GUD9;A0A1B0GTL9	CPT2	-1.00181	-1.0588	-1.19506	1.19025	1.28857	1.19691	1.34006	0.906315	1.00083	-0.749122	-0.503891	-0.504869	-0.750957	-0.496301	-0.662128
A8K930;A0A140VK17;Q8NDI1-3;Q8NDI1-2;Q8NDI1;B3KM32;H7BZ98;B5MC86;C9K0H9;C9IYU2;H7C0Q4;H7C1E6;C9J268	EHBP1	-1.05547	-1.93081	-1.51685	-0.900252	-0.472724	-0.374561	0.107149	0.087466	0.298086	1.10944	0.973119	0.898452	1.03579	0.895214	0.845944
A0A140VK27;P09960;B4DVZ8;P09960-4;P09960-2;P09960-3;Q59ES1;Q49AK0;B4DEH5	LTA4H	-1.85879	-1.75986	-1.84294	0.406786	0.234483	0.0409631	0.570684	0.399598	0.260578	1.15726	1.01571	0.906432	0.22192	0.166283	0.0809003
A0A140VK29;Q9HCC0;Q9HCC0-2;D6RDF7;A0A0S2Z5R4;D6R9R1;D6RD67;B3KR24;A0A0G2JM88	MCCC2	-0.449441	-0.724948	-1.00809	1.68751	1.28375	1.26658	0.733119	0.99065	0.846216	-0.652746	-0.483259	-0.503984	-0.879596	-1.14491	-0.960851
A0A140VK39;Q9Y570;Q9Y570-4;Q9Y570-2;Q9Y570-3	PPME1	-1.94434	-1.3498	-1.85118	-0.244213	0.0413765	0.158079	0.371539	0.252896	0.303895	1.18164	1.20176	1.22782	0.0916042	0.0827706	0.476147
A0A140VK41;P11908;P11908-2;B2R860;H7C540;D3YTJ7;A6NMS2	PRPS2	-1.29887	-1.75459	-1.74222	1.18874	-0.671429	-0.587761	0.472478	-0.134044	0.141404	0.87361	1.00276	0.845357	0.69625	0.102359	0.865951
A0A140VK42;P17980;E9PM69;E9PKD5;E9PMD8	PSMC3	-0.837575	-1.297	-1.30523	-0.476938	-1.176	-1.31458	0.970874	0.476585	0.324988	1.25564	1.19267	1.36058	0.165194	0.648852	0.0119318
Q6IB71;A0A140VK43;P25788-2;P25788;G3V4X5;G3V3W4;G3V5N4;H0YJ03	PSMA3	-1.88875	-1.54811	-1.59922	1.45533	0.259517	0.356427	1.23171	-0.0398793	0.271147	0.725482	0.0523523	0.282458	0.551891	-0.627161	0.516804
A0A140VK44;P60900;G3V5Z7;G3V295;P60900-2;G3V3I1;G3V3U4;P60900-3;Q9BZ93;G3V4S5;G3V2S7;Q59F72;H0YJC4	PSMA6	-1.86114	-2.0267	-1.57572	0.117536	-0.0651479	0.253109	0.904755	0.676741	0.635393	0.614855	0.884548	0.96325	0.0527611	0.241093	0.184668
A0A140VK46;P28070;B4DFL3	PSMB4	-0.37358	-0.78984	-0.466665	0.606051	-0.319069	0.221978	1.0858	0.73043	0.962564	0.80763	0.572958	0.429641	-0.125213	-2.91509	-0.427601
A0A140VK49;Q7KZF4;B2R5U1;Q59FF0;H7C597	SND1	-1.72028	-1.98659	-1.88579	0.860774	0.58314	0.570668	0.937099	0.701803	0.64877	0.289576	0.344907	0.302093	0.147486	0.139063	0.0672726
A0A140VK53;Q9UQ35;O60382;Q9UQ35-2;I3L4D8;A0AUK8;Q9UQ39;Q05BI2;Q05CV9;I3L182;I3L1I8;Q9UQ35-3;A0A087X1W1;I3L1C0;I3L0N7;I3L3Q8;I3L4U6;Q5JPB4	SRRM2;KIAA0324	1.2203	1.61323	1.16963	0.0312027	0.0885736	0.119542	-0.494326	-1.13814	-1.09063	-1.50868	-0.82178	-1.13676	0.987072	0.713273	0.247485
A0A140VK54;O95630;C9JK83;O95630-2;F5H5B9;C9JEK5;C9JZ93	STAMBP	-0.700036	-1.87428	-1.37312	-0.595915	-0.871151	-0.927033	0.833302	0.465967	0.646253	0.930256	1.23974	1.43608	0.238272	0.0156257	0.536031
A0A140VK56;P37837;F2Z393;B4DID5;Q9UMF8;E9PM01;E9PKI8	TALDO1	-1.11946	-1.62046	-1.64443	0.823801	-0.0514424	0.437181	-0.189796	-0.529795	-0.473492	1.50632	1.33389	1.18633	0.605642	0.138109	-0.402395
B7Z307;A0A140VK59;Q96BY9;E5RHW0;H0YBH7;E5RFJ9;H0YAZ1;H0YAN9;Q96BY9-2	SARAF	2.52278	0.601821	1.00446	-1.16223	0.0549014	0.491227	-1.48773	-0.331606	0.67776	-0.77946	-0.857212	-0.717165	-0.093652	-0.0576612	0.133765
A0A140VK65;P21281;Q59HF3;B4DFM5;H0YC04;B4DQI9;E5RGH6;H0YAT8;C9J5E3;C9JNS9	ATP6V1B2	-1.22459	-1.39232	-0.984777	0.299988	1.26028	2.41371	0.388893	-0.719518	-0.690647	0.514205	0.672037	-0.182459	-0.411052	-0.0766269	0.132885
A0A140VK69;P17174;Q2TU84;P17174-2;B7Z1I2	GOT1;GIG18	-0.767279	-1.13887	-0.670696	0.197124	-0.613122	-0.410406	0.0416641	-1.02715	-0.861468	1.99702	1.71927	1.515	0.175646	-0.0774196	-0.0793098
A0A140VK70;P35998;Q75L23;A0A1W2PQS1;P35998-2;C9JLS9;B7Z571	PSMC2	-1.69851	-1.96719	-1.82804	1.11158	0.229308	0.0842517	0.634882	0.0919659	0.381991	0.850058	0.788969	0.778588	0.170897	0.212047	0.159188
Q53FK2;A0A140VK72;P48723;B3KY30	HSPA13	1.20025	1.74373	1.70694	-1.1396	-0.8715	-0.832328	-0.536898	-0.479692	-0.592511	-0.720561	0.512048	-0.440358	-0.0532934	-0.717578	1.22135
A0A140VK73;Q9NPH2-2;Q9NPH2-3;Q9NPH2;B7Z3K3;B3KSG0;J3QS51	ISYNA1	-2.19464	-0.89676	-2.25162	0.675317	0.810158	0.675368	0.593906	0.836071	0.521654	0.434004	0.1059	0.236792	0.289642	-0.0969884	0.261202
A0A140VK83;Q15435;Q15435-2;C9JD73;C9J177;H7C003;Q15435-3;Q15435-5;Q15435-4;B5MBZ8;C9JRC4;H7C118;H7C3Q5	PPP1R7	-1.44133	-1.57324	-1.49192	-0.191632	-0.564417	-0.667125	0.532136	0.237924	0.221991	1.62362	1.18429	1.32921	0.360436	0.221777	0.218272
B2RD19;A0A140VK84;Q9HA64;Q6FIG5;B4DE94;I3L139;B4DXG0;I3L3W5;I3L2G3;I3L407	FN3KRP	-0.271159	-0.448907	-0.970764	-2.09461	-0.980991	-1.40172	0.443698	0.350323	0.39796	1.32158	1.13674	1.05768	0.745717	0.460407	0.254049
Q6IBK3;A8K769;A0A140VK92;O15127;H3BV04;H3BN93;H3BUB6;H3BPL9;B3KU14	SCAMP2	-0.486985	-0.587829	-1.43876	2.54853	0.789314	0.788655	0.472353	0.669163	0.809842	-0.887168	-0.683181	-0.505351	-0.413169	-0.643565	-0.431851
F8W1A4;A0A140VK93;P54819-2;P54819;P54819-3;P54819-5;P54819-6;F8VY04;F8VZG5;P54819-4;B4DLK2;G3V213;F8VPP1	AK2	-0.0218719	0.015839	0.171211	1.47293	1.69578	1.77611	-1.19204	-1.31664	-1.37874	-0.378659	-0.260944	-0.24916	-0.629502	0.172384	0.123312
A0A140VK94;P43487-2;P43487;F6WQW2;D3DX26;C9JXG8;C9JJ34;B4DE76;B7Z6U1;C9JGV6;C9JIC6;C9JDM3;B3KUP2	RANBP1	-0.285081	-1.44301	-0.698374	0.0483642	-1.59089	-1.87765	0.700308	0.269281	0.0511215	1.60918	0.810002	0.710385	0.654793	0.482709	0.558862
B4E0U6;A0A140VKA6;P50502;Q0IJ56;Q3KNR6;Q8NFI4;Q1XBU6;B7ZA40;H7C3I1;Q8IZP2;F6VDH7;Q1XBU7;D6W507;F8WAQ7	ST13;ST13P5	-1.4188	-2.04732	-2.00011	0.776831	0.397961	0.371051	0.321447	0.265427	0.153311	1.09743	0.902804	0.728698	0.329417	-0.0653868	0.187233
A0A140VKA9;P09417;P09417-2;B7Z415;D6RGG7;H0Y8F7;D6RHJ7	QDPR	-1.31987	-1.8126	-1.63433	0.133535	-0.699065	-0.500986	1.07182	0.447306	0.382525	1.28003	1.11153	0.878546	0.625643	0.0914232	-0.0554966
B7ZB80;A0A140VKB3;P21953;B4E2N3;A0A0K2GN21;P21953-2;Q6LCK9	BCKDHB	-1.15228	-0.950179	-0.714132	1.79795	1.54169	1.52658	0.365055	0.601709	0.609153	-0.773266	-0.703405	-0.602398	-0.554585	-0.810652	-0.181241
A0A140VKC4;P51608-2;D9ZNA4;D3YJ43;E9LUH4;P51608;E9LUH3;D5L9I5;D0UU70;C6KG45;A8K079;E1B2J3;A0A075BPP5;D6QZ43;A0A087X1U4;C6KG44;A0A0S2Z401;B5MCB4;I6LM39;A0A087WVW7;A0A0D9SFX7;D5L9I4;A0A0S2Z3U3;A0A0S2Z3Y9;A0A0S2Z400;Q59FJ6;A0A1B0GTV0;A0A075BRI2;A0A075BRJ5;C6FGV0;A0A075BPH5	MECP2	0.234512	0.774918	0.94259	-1.72786	-0.793846	-2.28223	0.681576	1.37958	-0.117905	-0.161695	-0.153972	-0.368876	0.249445	0.44933	0.894439
A0A140VKC8;Q13630;E9PP14;A0A0J9YX13;E9PKL9;B3KU96;B4DZW9;E9PLH9;H0YCP7;E9PP60;H0YE90	TSTA3	-1.96343	-1.77319	-1.90164	0.387959	0.34983	0.109647	0.358267	0.151945	0.391925	0.854264	0.901467	0.818125	0.395371	0.416241	0.503218
A0A140VKD1;Q9Y3Q3;Q53HR4;G3V1J9;F5H4M7;B4E277;Q9Y3Q3-2;Q8N2D9;Q9UMB6	TMED3	-1.18057	-0.792776	-0.469069	1.34142	1.47519	1.27847	0.90455	0.682472	0.537444	0.572758	-1.27397	-1.04647	-0.777846	-0.360826	-0.890769
A0A140VKE7;O95757;E9PDE8;Q53ZP9;B4DXT2;D6RJ96;B3KNM0	HSPA4L	-1.30985	-1.29231	-1.62698	-0.424881	-0.621296	-0.315161	-0.266165	-0.285829	-0.253221	1.14151	1.35501	1.23342	0.771504	0.815007	1.07925
A8K3S3;A0A140VKF1;Q99661;B7Z6Q6;Q99661-2;B7Z7M6;Q8N5N1;Q5JR91;Q5JR89;H0Y5Z9	KIF2C	1.45118	1.38521	1.5209	-1.42436	-1.56326	-1.38537	0.103695	-0.400251	-0.368221	-0.0833753	-0.342862	-0.338331	0.540703	0.560589	0.343749
A0A140VKF2;O00487;Q53TH1;Q59G89;Q96DE8;Q4ZG77;C9JW37	PSMD14	-1.18918	-1.66394	-2.14569	0.202124	-0.105513	-0.573174	1.05272	0.774578	0.571943	1.13321	0.872019	0.789805	0.346053	0.0270698	-0.0920258
A0A140VKF9;Q96DC8;Q96DC8-2;Q5W0J8	ECHDC3	-1.7198	-1.94943	-1.79885	0.939802	0.783738	0.423026	0.733129	0.826766	0.772712	0.47364	0.38662	0.306521	0.0142607	0.0161187	-0.208247
A0A140VKG4;Q9NRY5;E7ESJ7;B4DQT0;B4E1J2;B3KTE4;I6L9D5;E5RGF9;E5RFK2;E5RHI8;E5RHP2;E5RK42	FAM114A2	-0.923244	-1.86293	-1.84272	-0.432236	-0.356547	-0.123914	1.3431	0.882347	0.676656	0.520836	1.02042	1.23291	0.13738	-0.0278467	-0.244212
A0A140VKH4;E7EV01;O15484;Q59GM2;Q6ZRM8;B3KSR7;K7EP62;E9PS73	CAPN5	-0.128651	0.145323	0.111326	2.0244	0.384631	0.661975	1.32353	0.618212	0.248823	-0.386895	-0.770065	-1.17761	-0.443833	-0.488812	-2.12235
A0A158RFU6;P51149;C9J8S3;B4DPH9;C9J592;C9J4V0;C9J4S4;C9IZZ0	RAB7A	1.964	1.43795	1.19522	-0.227192	0.335448	0.516877	0.378516	0.11943	-0.232995	-1.44649	-0.830328	-0.914242	-1.05447	-1.12228	-0.11945
A0A182DWF2;D3YTF8;A0A182DWF3;Q9NNW7-2;Q9NNW7;Q17RE6;A0A096LPD9;E7EWK1;A4FTY4;A0A096LPK7;B3KUQ5;Q59ET7;Q6M1B7;Q9NNW7-3;Q9NNW7-4;A0A0U1RQX0;A0A096LPH4;A0A096LNY7;A0A096LPB7;A0A096LP96	TXNRD2;DKFZp781E0833	0.520502	0.236905	-0.879996	0.843875	0.706651	0.617081	1.04266	1.05802	1.37868	-1.59892	-1.27104	0.0580116	-0.71523	-0.489894	-1.50731
A0A182DWI4;Q6GYA4;E9PN30;Q9BQE4	SELS;VIMP	2.09879	1.00047	1.38239	-0.282983	-0.514462	-0.689699	0.745866	-0.552381	-0.877233	-0.51323	-1.73232	-0.638645	0.543458	0.378146	-0.348164
Q59FD2;G3V599;A0A193H6U5;O15320-4;O15320-3;O15320-10;O15320;Q96PC5;O15320-7;O15320-2;O15320-5;O15320-8;O15320-9;O15320-6;Q4G155;Q05BM1;Q8NEG8;Q96RT6;G3V5K6;Q8IX94;Q86UF2;P0CG41;A4D2H0;G3V3C4;Q8IX95;A4FU28	CTAGE5;MIA2	2.02265	1.84434	1.54722	0.271951	-0.510754	-0.293976	0.0339779	-0.433441	-0.779566	-0.581181	-0.863176	-1.15857	-0.218568	-0.30903	-0.57187
Q6ZNJ9;B2R6P1;A0A1A7UP97;P34059;B7Z267;H3BP66;Q9HAL1;Q96I49	FLJ00319;GALNS	-0.167759	-0.258196	0.289077	0.307105	1.83864	2.26662	-0.385259	-0.871979	-0.0629119	-1.43115	-0.413427	-0.781072	-0.633356	-0.562295	0.865964
A0A1B0GTC3;A0A1B0GVH5;Q9C0B1;A0A1B0GUC3;A0A1B0GV98;A0A1B0GTC5;A0A1B0GU26;B3KU60;A0A1B0GTY1;A0A1B0GTI3;B4DHN4;A0A1B0GUY7;Q9C0B1-4;A0A1B0GTZ8;Q9C0B1-3;Q9C0B1-2	FTO	-1.4993	-1.64692	-0.81601	-0.521432	-0.383929	-0.688423	-0.235634	-0.22095	-0.11838	1.49422	1.00051	1.43109	0.884106	0.198836	1.12222
A0A1B0GUA3;Q96EK5;A0A1B0GTE6;A0A0D9SFK7;A0A1B0GVY9;A0A1B0GV79;A0A1B0GW21;A0A1B0GUH6	KIAA1279	-0.341182	-0.410811	0.100408	-1.21168	-0.841791	-0.904041	-0.689047	-0.204697	-1.03126	0.625477	0.103689	-0.0792723	0.919249	1.89093	2.07403
A0A1B0GUZ2;P00797-2;P00797;Q15296;Q9UQK5	REN	-0.730514	0.0674685	-0.0970666	1.75051	1.71669	1.5321	-0.11685	-0.378768	-0.728217	0.164119	-0.488235	-1.74475	-0.473636	-0.853166	0.380315
A0A1B0GV68;M0QYB0;M0R262;Q9Y4F1-3		-0.90793	-1.3331	-1.29493	-0.477929	-0.170912	-1.96799	0.340889	1.18823	1.25389	0.593943	1.02636	0.703553	-0.0383765	0.532054	0.552237
A0A1B0GVD5;V9HWI3;P07339;A0A1B0GWE8;A0A1B0GW44;A0A1B0GV23;A0A1B0GVP3;A0A1B0GU92;A0A1B0GU03;C9JH19;F8WD96;H7C469;F8W787;H7C1V0;A0A0S2Z3L4;A0A1B0GV01;A0A1B0GVF1	HEL-S-130P;CTSD	1.36511	1.70377	1.3685	0.40508	0.134383	0.0288009	-0.966876	-1.28673	-1.24787	-0.948786	-0.798969	-0.981818	0.538597	0.314145	0.372677
A0A1B0GW03		1.50486	1.23718	1.1646	-1.23238	-0.380324	-0.293728	-1.02737	0.627345	0.374075	-0.808335	0.452673	-1.50143	-1.29724	0.495035	0.685038
B3KRV7;Q6IAV0;Q53HW6;A8K2M5;A0A1B1RVA9;P06858;B7Z4C6;Q71UV2;E5RJI0;Q4JIZ7;E7EW14;E5RHN7	LPL	1.96831	1.52079	1.52968	0.900472	-0.159865	-0.956834	-1.00281	-0.665137	-0.605474	-0.015159	-0.44135	0.10041	-0.999055	-0.671072	-0.502904
A0A1B2M4G2;Q8NEM0;Q6W7A2;Q6W799;Q6W796;Q6W795;Q6W794;Q6W791;Q6W788;Q6RAS8;Q6RAS6;Q6RAS3;Q6RAS2;Q6RAS1;Q6RAS0;Q6RAR7;Q6RAQ8;Q8NEM0-2;Q8NEM0-3;Q6RAP8	MCPH1	-0.344977	1.39933	1.6699	-2.27883	-0.626413	-0.46762	0.521692	-0.361311	-0.41838	0.762743	0.584417	0.0574546	-1.24094	0.441981	0.300952
A0A1C3PH90;A0A1L2BM19		0.540603	1.07322	0.671343	0.436063	0.67571	0.457775	-0.973788	-1.35196	-1.9759	-0.840386	-0.827044	-0.710431	0.970961	0.847459	1.00637
A0A1C7CYX1;A0A0A0MSU2;A0PJD3;A0A024R689;Q6PJG2;H7C1L3;Q8NF55	ELMSAN1;C14orf43	1.38875	1.00563	1.03585	-0.0394254	-2.79695	-0.330866	0.538373	-0.694288	-0.0371158	0.141969	-0.546899	-0.654621	0.685422	0.241674	0.0624977
A0A1C9J735;A0A1C9J732;Q8TEK3-2;Q8TEK3;V9GY76;H7C2S2	DOT1L	0.964497	0.488233	0.685876	-0.474863	-0.343568	-1.35139	-2.65518	0.358849	0.136577	-0.890777	0.42597	0.277703	0.611833	0.944513	0.821731
A0A1D8GZ56		1.11498	1.23603	1.40191	0.770766	0.606642	0.484923	-1.44102	0.353419	0.328394	-0.56238	-1.32633	-0.98523	-0.572457	-1.53842	0.12877
A0A1L1UHR1;P21796;B3KTS5;C9JI87;B4DEI3	VDAC1	1.20385	1.12506	1.35311	0.417303	-0.37464	-0.282131	0.839776	0.765934	0.737242	-1.21198	-1.50785	-1.41963	-0.968593	-0.725429	0.0479646
A0A1L7NY50;A0A1L7NY41;Q10471;G3V1S6;B7Z6K2;B7Z462;Q10471-2	GALNT2	0.334199	-1.0888	-0.144279	1.15354	1.69986	1.47773	-0.248924	0.716504	0.7203	-1.35382	-0.360042	-0.311257	-0.796489	-0.23861	-1.55991
G1UI22;A8MQ02;A0A1P7ZIN0;J3KN01;P55196;P55196-5;P55196-3;P55196-1;Q5TIG5;P55196-2;P55196-6;H0Y8L4;Q96C95;H0Y7R8;H0Y948;H0Y8U8;F8W9I4;E9PFY5;Q1WD23;H0Y9I0;H0YA98	MLLT4	1.62508	1.90441	1.87702	-0.415879	-0.846226	-0.823248	-0.391301	-0.192797	-0.616092	-0.406079	-0.526743	-0.189247	-0.410403	0.497181	-1.08568
A0A1R3UDR5;Q9UBX7-1;Q9UBX7-4;Q9UBX7;Q9UBX7-3;M0QZI8;M0QZV0;A0A0A0MR55;M0QYW4;M0R151	KLK11	-1.7197	-1.04555	-1.5153	1.43002	1.32032	1.41781	0.601388	0.227885	0.19857	0.59031	-0.164078	0.276451	-0.403455	-0.449863	-0.764812
A0A1S5UZ07;Q9Y490	TLN1	-1.75081	-1.78594	-1.88222	0.445028	-0.0312752	-0.00900383	0.503151	0.213976	0.170901	1.07143	1.08414	0.955973	0.558558	0.123404	0.332681
A0A1S5UZ17;Q9Y608-2;Q9Y608-5;A0A024R2K4;Q9Y608-4;Q9Y608;C9JSU1;H7C3N9;Q9Y608-3;C9JJC9;C9JC17;C9J321;C9J0U5	LRRFIP2	-0.877205	-1.74475	-1.25564	1.62856	0.297234	-0.216674	0.536277	-0.918265	-1.01199	1.0497	0.149338	0.141532	1.50431	0.322048	0.395532
S4R445;A0A1S5UZ23;Q14802;Q14802-2;Q14802-3	FXYD3	-0.175477	-1.42081	-1.53415	1.94167	0.718114	0.675962	1.27523	0.715373	0.62373	-0.0627123	-0.738557	-1.07529	-0.778	-0.0463635	-0.118715
B7Z670;A0A1S5UZH4;Q14CA1;C9JYY6;Q92823-3;Q92823-4;Q92823-6;Q92823-2;Q92823;Q92823-5;F8W775;Q4KMQ7;A0A087X2B3;C9JH43;Q75ML9;A0A1B1PFW4;C9J8B6;C9JF43	NRCAM	0.542315	0.0244361	0.338339	-1.50971	-2.06964	-2.06011	0.81143	0.529692	0.538541	0.744692	0.281138	0.496993	0.679303	0.3184	0.33418
A0A1U9X609;Q8NE71;Q2L6I2;Q8NE71-2;Q59F96;H0YGW7;B4DNU2;Q5STZ8;A0PJ72;A0A0G2JIC2;F5GYK6	ABCF1	-1.97478	-1.82442	-1.71437	0.339314	-0.00992856	-0.0973014	0.971765	0.596134	0.776449	0.849303	0.585445	0.66764	0.471699	0.121642	0.241413
A0A1U9X7G1;A0A1U9X7F9;Q9UMP7;A0A1U9X7F5;A0A1U9X7F2;O95873	G4;C6orf47	2.30676	0.509691	1.37951	-0.740443	-0.885929	0.539255	0.261253	-0.921704	-1.14737	0.704815	0.463071	-0.244888	-0.504268	-0.582723	-1.13703
A0A1U9X7U3;Q92506;A0A1U9X7U8	HSD17B8	-1.54761	-1.58858	-1.62147	1.2907	1.37962	1.32449	0.702983	0.336939	0.507508	-0.0838851	-0.173964	0.0982885	-0.0200741	-0.173964	-0.43098
A0A1U9X7W4;Q59EJ3;B4DNT8;B4DWK5		-0.860382	-0.619638	-1.16821	0.601403	1.69352	1.69302	0.59672	1.25036	-0.344239	0.0759343	-0.80894	-1.44551	-0.00204985	-0.782841	0.120849
A0A1U9X839;A0A1U9X830;P18615;P18615-4;P18615-3;H9ZYJ1;A0A0A0MSN9;B7Z6T4;A0A0A0MT02;A2ABK4;A0A0G2JI50;E9PD43;B4DZZ3;Q9BQJ6;E7ENC7;E7EWR7	NELFE;NELF-E;RDBP	-1.30247	-1.90305	-1.94389	-0.00457386	-0.143011	0.0892097	0.234932	-0.106112	-0.025027	1.12999	0.910735	0.853053	0.600617	1.20328	0.406316
A0A1U9X8A2;Q7KZE5;A0A1U9X8A1;A0A024RCR3;P40425;Q6NW39;H3BLX0;H0YLM3;H0YL59;H0YLD4;H0YLT4;U3KQA2;A0A087X0P4;B7Z774;H0YLB0;A0A0A0MTI0;P40426-2;P40426-5;Q9BYU1;P40426	hCG_2039588;PBX2	0.190297	0.110347	0.242481	-3.07245	-1.07118	-0.895541	0.429919	0.511685	0.185312	0.329686	0.504569	0.606899	0.463862	0.77605	0.688064
A0A1U9X8F2;Q06587;A0A1U9X8F1;A0A024RCR9;Q06587-2;B4DVB5;B4DW57;B4DMN3	RING1	-1.66397	-1.29245	-1.35366	0.224188	-1.20333	-0.817215	0.363791	0.438992	0.352625	0.860663	0.952627	0.566331	1.304	1.19953	0.0678637
Q9NPK3;O76046;A0A1U9X8J2;A0A1U9X8J1;A0A1U9X8J0;A0A1U9X8I9;Q15477;B4DM01;Q96BC0;A0A1U9X8J6;B4E0N1;A0A1U9X8I7;B4DSY1;Q59F56;A0A024RCU1;H7C5N0;H7C4L3;B4DF09;B4E0B4	SKIV2L;SKI2W	-1.80977	-1.69183	-1.72729	0.124659	-0.565677	-0.270825	0.671076	0.361663	0.661141	1.15871	0.689707	0.811504	0.295306	0.482138	0.809493
A0A1U9X8R9;P14373;P14373-2;Q59EC6;A0A0G2JIZ4;A0A140T9B9;A0A140T9N6;A0A140T9V9;H0Y551;A0A140T9Q6	TRIM27	-1.27469	-1.4856	-1.39769	1.87474	1.47616	1.26334	-0.289637	-0.332425	-0.632576	0.0676134	-0.0631438	-0.135466	0.207983	0.359086	0.362315
Q2L6J2;A0A1U9X8Y8;Q9P1U0	ZNRD1	1.54377	1.3155	-0.373001	0.925235	1.1818	0.97451	0.549782	-0.504133	-1.78037	-0.949808	-0.462242	-0.402585	-0.756496	-0.337595	-0.924366
A0A1U9X988		-1.38967	-1.64904	-1.98721	-0.27207	-0.475498	-0.425096	0.435259	0.309864	0.246143	1.01726	0.908788	0.928606	0.752966	0.754832	0.84488
A0A1U9XBE3;A0A1U9XBC1;A0A1U9XBC0;Q14676;A0A1U9XBF2;A0A1U9XBB2;A0A1U9XBE0;Q14676-2;A0A1U9XBD4;A0A1U9XBC2;A0A1U9XBE1;A0A1U9XBC3;B4DYH4;Q14676-3;Q14676-4;H0Y6Z8;A2AB06;A2AB07;A0A087X0R2;A1Z5I8;A2AB05;A1Z5I7;A1Z5I6;B4DQD0	MDC1	-0.126834	-0.0760034	0.216183	-0.19098	-0.0506687	-0.839393	0.255517	-0.783383	-0.623478	-1.05444	-0.545908	-1.30637	2.11238	1.48145	1.53192
A0A1W2PRZ8;A0A1W2PP57;A0A1W2PPC3;A0A1W2PPS0;A0A1W2PNP0;Q969N2-5;Q969N2;Q969N2-4;A0A1W2PQ29;A0A1W2PPI8;A0A1W2PRH2;A0A1W2PQN1;A0A1W2PR92;A0A1W2PPR6;Q969N2-6;A0A1W2PRG1;A0A1W2PNW9;H7C2Y2;A0A1W2PRV7;A0A1W2PP13;A0A1W2PPQ7;A0A1W2PRH8;A0A1W2PPU8;A0A1W2PQ52;F6W983;A0A1W2PP53;Q969N2-3;Q969N2-2;A0A1W2PR70;B7ZAP3;B7Z1N3;B7Z3L1;B7Z1F1;A0A1W2PR22;B7Z7C5;A0A1W2PP03;A0A1W2PSC5;A0A1W2PNZ5;A0A1W2PNS2;A0A1W2PP98;A…	PIGT	1.16629	1.13114	1.12276	0.924809	0.649688	0.723797	0.187892	-0.470135	-0.300754	-0.814362	-1.7326	-1.83278	0.378638	-0.301932	-0.832458
A0A1W2PNV4;E9PF58;Q75MY0;F8WFD3		-1.36411	-0.907821	-0.440648	1.8153	1.01796	1.26547	-1.0377	-0.77737	-1.0145	0.837744	0.498187	0.882944	-0.463903	0.336286	-0.647839
Q9Y6G0;A0A1W2PP04;Q9Y388;Q05DU0;Q0VGM7;Q5JY83	RBMX2	1.1609	1.99122	1.05283	-0.229513	0.0233271	-0.417897	-0.885977	-1.04477	-1.33335	-0.557817	0.120346	1.5963	-0.72825	-0.292243	-0.455118
A0A1W2PRV0;A0A1W2PPG5;A0A1W2PPP5;A0A1W2PPG1;A0A1W2PQM3;A0A1W2PS81;E7EQ34;I3NI02;O14653-3;O14653;O14653-2;A0A1W2PPJ0;I3L0K1;I3L1K7;A0A1W2PR23;A0A1W2PPW8;A0A1W2PR02;A0A1W2PRE6;A0A1W2PS12;A0A1W2PRL0;A0A1X7SBU8;A0A1W2PRP7;I3L4Z6;A0A1W2PRC2;A0A1W2PQP2;A0A1W2PRD0;A0A1W2PQ06;A0A1W2PQE0;A0A1W2PNV3;A0A1W2PQ77;B4E141;A0A1W2PQ38;A0A1W2PQQ4;A0A1W2PP28;A0A1W2PQS3	GOSR2	1.65269	1.1913	0.571862	0.913454	-0.0462585	0.384675	-0.0736348	-0.811865	-0.211012	0.317817	-1.04021	-2.11938	0.406059	-1.38764	0.252145
A0A1W2PPZ5;P23193;B7Z4W0;A0A1W2PRL9;P23193-2;E5RIS7;E5RJ93;B7Z4S1;E5RK46;A0A1W2PS15;E5RFI1;A0A1W2PPV7;A0A0A0MT58;Q6IB64;Q15560-2;Q15560;Q5JRI7	TCEA1	-1.57731	-1.08797	-1.33919	-0.665526	-0.47614	-1.24441	0.88034	0.917713	0.69581	1.36958	1.05031	0.995421	0.183411	-0.140547	0.438503
A0A1W2PQ51;Q59F66;Q92841-3;B4DZQ7;A0A0U1RQJ0	DDX17	2.35734	1.39257	0.430696	-0.0881764	-0.062631	-0.5177	1.18302	0.271631	-0.633278	-0.358635	-1.29705	-1.14225	-0.112394	-0.819175	-0.603951
Q6ZUM0;A0A1W2PQ63;E9PGF6;E9PFQ4;Q86SQ0-2;Q86SQ0-3;Q86SQ0;B4DL46	PHLDB2	1.08542	0.825651	0.747452	1.20189	-1.54583	0.213448	0.236229	-0.153304	-0.244072	-1.0968	-1.90871	-1.17625	0.712777	0.221007	0.881089
A0A1W2PRB8		-1.08913	-0.853744	-2.11471	-0.418883	-0.658945	-0.7444	0.783807	0.140753	0.839252	1.3773	1.2039	1.14402	0.494508	-0.372465	0.268745
A0A1W2PRV5;E7EQZ4;Q16637-3;Q16637;Q16637-4;Q16637-2;B4DP61;A0A076L8Z0;Q9UNT8;I3QJX8;I2E4T3;I6T6Y4;I2E4S7;I2E4T1;I3QJX9;H0YBZ9;I2E4S9;I2E4T2;A0A0G2JRX5;I2E4T0;A0A0G2JRY6	SMN1;SMN2	-1.07061	-1.19033	-0.341179	0.219069	0.0861874	-0.996378	0.367958	-1.12654	-1.2268	1.24233	0.138411	0.0206336	1.99162	1.10937	0.776258
A0A1W2PS05;Q8NEB9;B4DPV9;A8MYT4;K7EIV6;K7EKH3;K7ENH3;M0R308;M0R386;A0A0B4J2B1	PIK3C3	-1.38381	-1.8425	-2.27313	0.832458	0.223546	0.313105	0.890735	0.283181	0.461997	0.386861	0.74543	0.72626	0.374891	0.436846	-0.175865
A0A1W2PS85;Q59FZ7;R4GMW8;B4DGQ2;A0A090HNM7;P28715;B4DSI5;B4E0X0;P28715-2	BIVM-ERCC5;ERCC5-201;ERCC5	0.179741	-1.79356	-0.78066	-0.502049	-0.540972	-0.937845	-0.480123	-0.656744	-0.826063	1.23678	1.39916	0.411234	1.21831	1.24139	0.831398
A0A1X7SBW3;Q5TA31	RNF187	1.65063	1.1904	1.64504	-0.718675	0.165554	-1.63863	-0.538406	-0.411205	-0.926995	0.0731692	-1.30588	-0.28298	0.0562235	0.887197	0.154547
A0A1X7SBZ2;Q92841-1;Q92841;Q92841-2	DDX17	1.05224	0.587048	0.476447	-2.04602	-1.68542	-1.84658	0.000317547	0.439418	0.135077	0.445919	0.740909	0.503607	0.607266	0.0408959	0.548877
A0A223PQH6;P51610;P51610-2;Q05C05;P51610-3;H7C1C4	HCFC1	0.781151	0.450694	0.133471	1.08397	0.924445	0.483355	-0.344139	-1.78763	-2.37343	-0.494005	-0.200686	0.780669	-0.549514	0.824914	0.286734
A0A286YF22;O43175;V9HW79;A0A286YFL2;B3KSC3;A0A286YFA2;A0A286YFM8;Q9UMY2;A0A286YF78;Q8N5M8;A0A286YFC8;A0A286YFB2;A0A286YER3;A0A286YFE1;Q9UMY3;A0A286YF34;Q96RV5;A0A286YFK5;Q96RV9;Q96RV8	PHGDH;HEL-S-113;PGDH3	-0.968383	-1.18623	-1.38287	0.3203	0.00365956	-0.0150358	-0.777862	-1.1185	-1.03021	1.26766	0.813136	0.744	1.32646	0.743551	1.26033
A0A286YFF7;P50897;B4DWU3;Q5T0S4;A0A286YFE3;A0A286YFL8;P50897-2;E9PIA8;E9PSE5;E9PK48;A0A286YFL6	PPT1	1.44138	1.60863	1.49954	0.750699	0.21832	0.304297	-0.567458	-0.860009	-1.13835	-1.20652	-1.05666	-1.14211	-0.221771	0.0613729	0.308636
B3KVN1;A0AV02-5;A0AV02-4;A0AV02-3;A0AV02;A0AV02-2	SLC12A8	-0.14201	-1.17386	-1.56212	1.77245	0.641814	0.3863	-1.1662	0.862586	-0.76033	-0.437195	-0.646834	0.693962	1.4053	0.655848	-0.529709
A0AV58;Q13033-2;Q13033;G3V340;G3V3G7;H0YJT2;H0YJZ4	STRN3	-0.684449	0.0274479	-1.47397	-0.0607095	0.187128	-0.179327	1.31384	1.83176	0.00750848	-0.75498	1.24915	0.77388	-1.27185	-1.31725	0.351821
B2RAM8;A0AVN2;Q99728-2;Q99728;Q53F80;Q99728-3;B4DX74;F6MDI4;F6MDI1;F6MDI0;A0A087X2H0;C9IYG1;F6MDI2;A0A087WZ19;F6MDI3;A0A087X0C6;Q99728-4	BARD1	2.26579	1.39887	1.58993	-0.251653	-0.242066	-0.769127	-0.91763	-0.823423	-0.751999	-0.522154	-0.349818	-0.96839	0.417405	0.152555	-0.228294
A0FGR8-2;A0A087WXU3;A0FGR8;A0FGR8-4;A0FGR8-5	ESYT2	-0.743608	-0.429329	-0.672279	1.94783	1.01531	1.37221	0.953852	0.478781	0.300703	-0.409562	-0.845151	-1.41378	0.215716	-0.450363	-1.32033
A0JLT0;Q9NS18;Q9NS18-2	GLRX2	1.26766	1.11196	1.59281	0.318208	0.154902	-0.0902901	-2.54505	-0.65947	-0.736698	-0.483293	-0.502485	-0.441312	0.379362	0.263346	0.37036
B2RAJ6;A0JP11;Q99570;D6RJ98	PIK3R4	-0.162321	-1.14885	-2.49196	-0.519143	-0.468898	-0.98441	0.225686	0.328238	0.328238	1.1408	0.503114	0.886548	0.522641	0.466276	1.37404
A0M8W4;Q15819;G3V113;H0YBX6;H0YBP9;E5RIF1;D6RG00	UBE2V2	-1.36302	-1.74004	-1.7612	0.324617	-0.269485	-0.448293	0.770599	-0.0422946	-0.119227	1.45872	1.21011	1.07326	0.353978	0.245122	0.307147
A0MNN4;Q2TAY7;Q2TAY7-2	SMU1	1.8103	1.36369	1.76548	0.57083	0.246898	0.319538	-0.403858	-0.656903	-0.576589	-0.766345	-1.2411	-0.750222	0.103871	-0.760806	-1.02478
A0MNP2;Q96DI7;B2R9I9;Q96DI7-2;Q9NSS8	WDR57;SNRNP40	2.21891	1.39537	1.66819	-0.364741	-0.225021	-0.110849	-0.109337	-0.591804	-0.507181	-0.904391	-1.02373	-1.26071	0.145518	-0.157094	-0.173118
A0MZ66;A0MZ66-3;A0MZ66-4;A0MZ66-6;A0MZ66-5;A0MZ66-8;A0MZ66-2;A0MZ66-7	KIAA1598	-1.0268	-1.20113	-1.11869	-0.798166	-0.945928	-1.03073	1.24819	0.821582	0.899527	1.45235	1.12231	1.04581	0.0184198	-0.113558	-0.373183
A0N0X8;P04798;A4F4K4;Q5J9B1;Q0VHD5;E7EMT5;Q53G23;A4F3V8;P04798-3	CYP1A1	-0.406367	-1.83352	-2.46386	0.757611	0.172666	0.463031	0.452296	-0.0339765	0.00266311	0.13565	-0.206205	-0.155986	1.23298	0.950757	0.932263
A0PJ79;Q9BYD6;H0Y8N7	MRPL1	1.12872	1.10229	1.57257	0.57788	0.533553	0.432668	0.398133	0.234461	0.413626	-1.37396	-1.2716	-1.5004	-1.21225	-0.724931	-0.310768
A0PJI7;Q86X95;Q86X95-2	CIR;CIR1	1.74392	1.6095	1.42169	-1.38666	-0.740799	-0.94864	-0.86427	0.786986	-1.04538	-0.0663999	-0.267821	-0.605474	0.250021	0.105181	0.00814757
H0YG77;A0PK00	TMEM120B	1.20737	1.66842	1.34337	0.288494	0.189337	-0.476709	-0.179564	-0.846495	-1.28307	0.571859	-1.80346	-0.849618	-0.71788	0.414681	0.473266
A1A4F3;B7Z8P7;Q9HD40-3;Q9HD40	SEPSECS	-0.16627	-0.404653	-1.89315	-0.75507	0.126071	-0.218877	-0.537841	-0.547341	0.879561	0.715711	1.78653	2.0177	-0.614327	-0.17871	-0.209334
A1A5C4	RRBP1	0.93878	0.944175	1.19206	0.677702	-0.450611	-1.48727	0.548083	-2.13213	-0.809164	0.593587	-1.09052	-0.304676	0.446462	0.18271	0.750805
A1L0T0;M0R026;Q59GP4;M0QZX5;E9PJS0;M0R1B5;E9PL44	ILVBL	-0.0110855	-0.218998	-0.00998101	1.77034	1.64493	1.5971	0.258124	0.278049	-0.0498837	-0.60389	-1.36101	-1.21726	-0.915456	-0.899895	-0.261083
A1L390-3;A1L390;G3V311;A1L390-2;A0A0U1RR71;G3V3I3;G3V278	PLEKHG3	2.09327	1.77603	1.59256	-0.362615	-0.629259	-0.473784	-0.65739	-1.24535	-0.410791	-0.628664	-0.317731	-0.554574	0.171615	-0.429984	0.0766625
A1L3A9;B9A6K8;Q66K14-2;Q66K14;B3KQE0;B3KM54;G3V133;H0YB08;B4E3K0;B3KMA7;B3KW15;Q9BW24;Q6ZT07	TBC1D9B	-1.92562	-2.01213	-1.17856	1.37159	0.304389	0.433592	1.21612	0.381544	0.203636	0.707826	0.0280535	0.422855	0.413641	-0.415168	0.048235
A1L3Z9;Q2TAL8;Q9NXG9;Q9H9Z1;C9JAL2;C9JIA8	QRICH1	-0.416447	-3.45598	0.00655772	0.335477	0.292768	0.0588679	-0.0653338	-0.0085007	0.183612	0.433682	0.336519	0.609605	0.605962	0.631513	0.451695
E7ESJ3;A1L497;Q9UPS8-2;Q9UPS8;Q9UPS8-3	ANKRD26	-0.736807	0.911023	-0.623472	-0.733155	0.612621	0.563884	-1.0665	-1.15283	-1.08547	1.17081	-1.0249	-0.560725	1.26342	1.23967	1.22243
A1X283;G3V144;A0A1B0GUF2	SH3PXD2B	-1.8297	-1.37428	-2.12305	-0.0793457	-0.032244	0.257096	0.225699	0.167597	0.0558824	1.25781	0.916705	0.744819	0.517432	0.557147	0.738434
A2A2F0;Q86X10-2;Q86X10-3;Q86X10;B3KWL5;A0A0J9YW54;Q86X10-4;Q6MZJ2;B4E2E8	RALGAPB	-1.14877	-2.80158	-0.353854	0.63981	0.621077	-0.371319	1.04127	-0.231958	0.329269	1.0218	0.188316	0.178114	1.16913	-0.208115	-0.0731968
Q96DV6;A2A3R6;P62753;A2A3R7;Q9BZU1	RPS6	1.71988	1.72834	2.06436	-0.211197	0.277742	-0.0533639	-0.29713	-0.490535	-0.403348	-0.797629	-0.785845	-0.836566	-0.631858	-0.615171	-0.667679
A2BEK1;O60927;Q5SRK2	PPP1R11	0.167935	-2.35309	-0.904355	1.13516	-0.421717	-1.42959	0.315565	-0.000929936	0.179509	1.63134	0.524012	0.925569	0.130044	-0.23295	0.333504
A2RQR6;Q96EI5;Q96EI5-2;Q9H3H9	TCEAL4;TCEAL2	0.959038	-1.91442	-0.439494	-0.790248	-1.12347	-0.833161	-0.169556	0.169342	-0.687594	0.500626	0.213211	0.446244	2.08947	0.760408	0.8196
F2Z2E2;A2RRC9;Q86VI3	IQGAP3	1.84865	1.01052	1.65386	-0.279172	-0.648421	-0.927393	-0.652944	-1.41212	-1.36283	0.0984012	0.0648188	0.434528	0.306749	0.597524	-0.732171
A2RRP1;A2RRP1-2;G1UI26;H0Y5G7;H7C007;H7BZU5;C9JCM7;H7C1U4;H7BZR3;H7C1Y9	NBAS	0.513944	0.985689	0.906453	2.01647	0.963668	0.833591	0.211393	-0.0126861	-0.478907	-1.05336	-0.940225	-0.77879	-0.914217	-1.07752	-1.1755
B4DHJ4;A2RU29;Q4VBZ9;Q14149;Q86YD6;H0YHQ4;H0YIR5	MORC3	-1.59904	-2.40018	-1.46437	0.747712	0.814148	0.472982	0.51631	0.470648	0.591895	-0.286689	0.777607	0.456491	0.216934	0.538331	0.147221
A2RUM7;P46777;B3KTM6;Q59GX9;Q5T7N0;Q8WYP1;Q9BUV4;R4GNJ2	RPL5	0.153205	0.660598	0.830988	-0.546807	0.0407792	-0.11645	-1.85	-1.68617	-1.5009	0.860396	1.28823	1.18494	0.186101	0.0803928	0.4147
A2TJK5;Q9Y282;Q9Y282-3;Q5JWS0;H0Y5K5;A6PVJ3;H0Y621;B4DV36;Q9Y282-2;O95330;A0A1W2PPS8;A0A0C4DH46;A6PVJ2;Q5JWS1;H0Y802;Q5JWS2;H0Y6Z0	ERGIC3	0.920064	1.21863	1.96826	0.442839	0.146007	0.0895181	0.627591	-0.480093	0.697028	-1.49741	-0.690637	-1.62061	-0.596319	-0.673233	-0.551627
A2VCK8;P62328;Q0P5T0;Q0P5U7;Q0P5Q0;Q0P5P4;Q0P5N8	TMSB4X	0.853941	0.173082	0.265386	-1.18622	-1.74495	-1.06349	-0.556938	-0.947426	-1.05879	1.13348	0.882274	0.231896	0.740184	1.14445	1.13313
A2VDJ4;Q9UJJ9;Q96RZ2;H0YEA7;A0A087WWA2;E9PQQ5	GNPTG;RJD9	-0.37864	-1.0674	-1.3235	-0.414083	-0.0499632	-0.123236	2.84068	0.622637	0.800846	-0.579465	-0.74937	-0.409433	-0.123932	0.743688	0.211182
Q6NUN2;A3F769;O15226;O15226-2;A3F768;A2I829;A2I828;A1Z1A7;A2I830;A2I827;A2I831	NKRF;NRF	2.04034	1.49179	1.32865	0.656522	-0.106907	0.0339326	-0.892077	-1.16883	-1.28496	-0.445731	-0.880412	-0.751748	0.176609	-0.0975457	-0.0996406
Q6LEU2;A3KLL5;P05026-2;P05026;A6NGH2;Q58I20	ATP1B1	-0.808523	-1.76769	-0.960133	1.9219	0.805019	0.752015	0.977162	0.35147	0.268841	-0.859086	-0.975266	-0.903733	0.117121	0.803126	0.277777
A3KMH1-3;A3KMH1	VWA8	-0.721489	-0.879753	-1.02419	1.85373	1.54726	1.36902	0.892888	0.346687	0.416727	-0.55682	-0.95242	-1.05624	-0.298195	-0.467292	-0.46991
A3KMH1-2	VWA8	-1.50353	-0.801629	0.654779	1.80643	0.862134	1.03492	0.932296	0.201146	-0.0258512	0.739258	-1.0478	-0.965006	-1.30847	0.0461289	-0.624817
A3KN83-3;A3KN83-2;A3KN83;A3KN83-4;B3KUC1;Q9NVJ3;K7ES28;Q9Y2G9-3;Q9Y2G9	SBNO1	-0.745907	-1.58742	-0.773886	0.229899	0.392942	0.393429	-1.18585	-1.34142	-1.02005	1.13627	0.720039	0.982086	1.29212	0.492798	1.01495
Q4VB24;B2R984;A3R0T8;P10412;A3R0T7	HIST1H1E	1.73699	1.5294	1.73439	0.498702	0.222513	0.250162	-0.554912	-0.835823	-0.810303	-0.876478	-1.26185	-1.06706	-0.127274	-0.232282	-0.206172
A3RJH1;Q92499;F1T0B3;A0A087X2G1;Q92499-3;Q92499-2;B4DP70	DDX1	-1.69293	-1.85306	-2.06038	0.50086	0.0841537	0.479202	0.657865	0.402245	0.241557	1.02095	0.629548	0.787914	0.1607	0.429009	0.212368
A4D0R4;E9PAJ1;Q9UHQ4;B7Z2L0;C9JTE9;H7C5E2;Q9UHQ4-2;A6NME1;H0Y7N8;C9IYK6;F8WB99;C9JGJ9	BCAP29	1.03443	1.78003	1.85724	-1.18555	0.0918857	0.603773	-0.216659	-0.0371527	-0.915594	-1.11979	-0.977887	-1.10963	0.232257	0.255966	-0.293324
B2RDR4;A4D0U5;Q9UGI8;Q9UGI8-2;Q53GU1;E0X098;B7Z5L5;F8W7T0;B7Z6L5;Q9Y423;H7BYK1;F8WDI4	TES	-1.27843	-1.13473	-1.45254	-0.457927	-0.945662	-0.814454	1.25565	0.928703	0.916467	1.35052	1.0535	0.90488	0.180616	-0.189	-0.317579
A4D0V4;P47755;Q53GE2;Q53GC7;F8W9N7;C9JUG7;A0A0D9SET8;P47755-2;B4DE01;F8WED3	CAPZA2	-1.00336	-1.97523	-1.87629	1.7017	0.851149	0.762081	0.684206	0.112698	0.195877	0.607673	0.298568	0.393298	-0.398293	-0.0857737	-0.268303
A4D0Z3;P84085;C9J1Z8;B4DLJ3;F5H1V1;F5H6T5;F8WDB3	ARF5	-1.94118	-2.00622	-1.64589	0.344848	0.519813	0.524715	0.675462	0.838192	0.721589	0.719608	0.65422	0.409108	0.110232	-0.0758027	0.151303
B2RDB1;A4D0Z4;Q96CN9;B3KS56	GCC1	-0.0160762	-0.563928	-0.456619	-0.705083	-1.98783	-1.59391	0.677156	-0.117788	0.160079	1.18802	0.435712	-0.296119	1.59645	1.25068	0.429252
A4D105;P35244;B5MC59	RPA3	-0.934715	-0.570417	-1.03806	-0.292135	-1.28835	-2.03612	0.855024	1.22956	0.400316	1.2535	0.374551	0.135979	0.840001	0.0770564	0.993807
A4D177;Q13185;S4R2Y4;C9JMM0;B8ZZ43	CBX3	2.11605	1.52786	1.48378	-0.620267	-0.986879	-0.853201	0.292265	0.111933	0.0680521	-0.160213	-0.914828	-1.09001	0.200751	-0.675808	-0.499484
A4D1D2;P08183-2;P08183;Q59GY9;A1L471;Q6RVA0;F4ZV79;F4ZUX9;F4ZUV0;B5U2G4;Q6TBL4;E7EWT8;Q4G0Q4;P21439-3;P21439-2;P21439	ABCB1	1.84395	1.80653	1.85816	-0.110993	-0.390813	-0.410715	-0.0191805	-0.309695	0.0780788	-0.925686	-0.627688	-0.49483	-0.665649	-1.11381	-0.517672
A4D1E9;A4D1E9-2;C9J8R7;C9JNI1;C9JEQ8;F8WBB5;A4D1E9-3;F8WBY0;F8WCN4	GTPBP10	-0.265438	0.108193	-0.0839938	1.74867	1.80907	1.75326	-0.0616398	-0.067083	-0.592261	-0.979546	-1.05992	-1.31472	-0.393959	-0.310189	-0.290447
A4D1K0;Q16864;Q16864-2	ATP6V1F	1.49505	1.91556	1.01231	0.00438502	-0.641918	-0.804822	-0.0977313	-0.280427	-0.452419	-0.803033	-0.468005	-0.860398	-1.65716	0.70721	0.93139
C9JZY6;A4D1L5;P62256;H7C4M9;C9JZG9;P62256-2;C9J8Q9	UBE2H	-2.40588	-1.20753	-1.88974	0.258254	0.420216	0.206459	0.408072	0.395956	0.44971	0.797221	0.389086	0.811941	0.859161	0.423989	0.0830906
A4D1N4;Q9NX63;C9JRZ6;F8WAR4;B7Z1X9;A0A286YEX5	CHCHD3	1.91815	1.65073	1.78508	-0.439487	-0.897969	-0.813599	0.630355	-0.344778	-0.304848	-0.571822	-0.881022	-0.793961	-0.0479979	-0.507081	-0.38174
A4D1T3;Q3KRB4;Q9Y291;C9JBY7	MRPS33	1.08986	0.963743	1.01046	1.12668	0.87465	0.70339	-0.480988	0.137766	-0.184036	-1.03098	-0.679904	-1.10428	-0.472444	0.28247	-2.23638
A4D1U3;Q04837;Q567R6;A0A0G2JLD8;E7EUY5;B7Z268;C9K0U8;C9J8J0	SSBP1	-0.546451	-1.13082	-1.38815	0.393215	0.137291	-0.461664	2.19783	1.48623	1.44693	-0.369981	-0.240612	-0.365225	-0.368336	-0.711383	-0.0788722
A4D1U5;Q53H12;E9PC15;B4E2Z8;E9PG39;B4DR72;A0A0G2JLG5;A0A0G2JLD0;F8WDD1;Q53H12-2	FLJ10842;AGK	-2.10773	-1.20386	-1.62819	1.02634	0.839262	0.904864	1.04971	0.905089	0.744695	0.213869	-0.221187	-0.47711	0.172952	0.0108835	-0.229587
A4D275;O15143;C9JBJ7;C9K057;C9J4Z7;F8VXW2;C9JEY1;C9JQM8;C9JFG9;C9J6C8;C9JTT6;C9JM51;F8WEB3	ARPC1B	0.204825	-0.40148	-0.265591	-2.08737	-0.27454	-0.261328	-1.31127	-0.542078	-0.1027	1.09385	2.15732	1.07675	0.338363	0.128927	0.246323
B4DPJ4;A4D2D2;Q15113	PCOLCE	-1.31816	-0.844399	-1.82566	-1.46831	0.191157	0.0261931	0.687527	0.652508	0.926735	0.571591	-0.986021	0.712098	0.942982	1.05462	0.677133
Q9UES0;B5BU81;A4D2J0;O15498;O15498-2;H7C3K7	YKT6	-1.96738	-1.66562	-1.64917	0.0269559	0.975305	0.0830154	0.493965	0.66223	0.291815	1.21078	0.646836	0.742691	0.347131	-0.507091	0.308542
A4D2N7;A4D2N6;Q9H9J4-2;Q9H9J4;C9JPC9;B4DWG7	USP42	0.965379	1.04022	1.06235	0.561876	0.38797	0.713917	0.279509	-1.7591	-1.59012	0.576446	0.216117	-1.20684	0.68079	-0.85949	-1.06903
A4D2P1;A4D2P0;P63000;P63000-2;A4D2P2;A0A024R9T5;P60763;J3KSC4;J3QLK0	RAC1;hCG_20693;RAC3	-0.950875	-2.14895	-2.06194	0.913357	0.226206	0.18121	1.06991	0.376491	0.250538	1.12838	0.309552	0.394223	0.620489	-0.183704	-0.124896
A4D7U3;B8ZZU6;P15336-5;H7C2N6;E9PBF9;P15336-7;P15336;E9PEK8;P15336-3;B3KY57;P15336-4;C9JCI8;A4D7U7;A4D7V5;A4D7U9;F5H629;P15336-2	ATF2	1.85121	1.79941	1.51749	-0.673212	-0.69621	-0.645458	-0.206088	-0.688155	-0.953677	0.459083	-0.190613	-0.435139	0.500225	-0.485756	-1.15311
A4FU51;Q6N069;Q6N069-3;Q6N069-2;Q6N069-4;Q8N352;Q6N069-5;Q9H6N3	NARG1L;NAA16	-1.55535	-1.3881	-1.9488	-0.304244	-0.163574	-0.654182	0.849125	0.835886	0.702738	1.1954	0.970955	0.681214	0.513692	0.493575	-0.228334
A4KYM7;Q9UNL4-8;Q9UNL4-3;Q9UNL4-4;Q9UNL4-7;Q9UNL4-5;Q9UNL4-6;Q9UNL4-2;Q9UNL4;B4DDF2	ING4	1.32634	1.40084	0.952942	-0.10048	-1.76073	-0.0935867	-0.206934	0.388757	-0.703675	0.0112352	-0.173295	-1.38752	-1.0688	-0.147981	1.56289
A4PB67;Q3T8J9-3;Q3T8J9;A4PB68;Q14BN2;A0A087WUE6;A4PBF6;Q3T8J9-2;Q6PHZ4;Q9NXJ9;Q1ED43;Q9H5U2;Q8N7A2	GON4L	1.89316	1.63294	1.65804	-0.429202	-0.286119	-0.602102	-1.48452	-0.782704	-0.994863	-0.15595	-0.652232	0.0588095	0.0466759	0.278564	-0.180497
A4QPA9;Q02750;B4DFY5;Q02750-2;H3BRW9	MAP2K1	-1.45812	-2.09305	-1.52684	0.493302	-0.133532	0.0169976	1.20099	0.364657	0.15259	1.2961	0.720675	0.826643	0.470916	0.101207	-0.432539
Q1XBU8;A4ZVS8;A4ZVS7;O75925;O75925-2	PIAS1	0.462304	-0.521028	-0.609276	0.61014	0.948965	1.93414	-0.227062	0.319407	-0.0616229	-0.00426677	-2.77986	-0.158078	-0.175802	0.409061	-0.147021
H0YLJ3;A5D8W6;Q9UBU8-2;H0YMJ0;Q9UBU8;H0YMT8;H0YM21;Q0VAE4;Q9UBU8-3;H0YLV1;H0YNE0;H0YNX3	MORF4L1	2.02301	1.66259	1.82287	-0.424849	-0.648	-0.384172	-0.659696	-0.503404	-0.463116	-0.554288	-0.95506	-0.897637	-0.079956	-0.229778	0.291481
A5PL36;O94966-7;O94966-6;O94966-4;O94966-3;E7EST9;O94966-5;E7ESU0;A0A024R2T9;O94966;B5MEG5;A0A0A0MR08;O94966-2;B4DK86	USP19	-0.239003	0.356031	0.201605	-1.61457	-1.79526	-1.74309	0.0534247	0.183539	-0.123325	1.07695	0.564682	0.495198	1.45088	1.00512	0.127813
Q59F71;A5PLK9;P13497-5;P13497-2;P13497-6;P13497;P13497-4	BMP1	-0.810403	-0.588688	-1.1226	-1.3778	0.681625	-1.39291	1.425	1.00272	1.02357	1.13814	0.757493	0.741578	-0.39348	-0.235694	-0.848557
B4DXG8;A5PLM5;Q06265;Q06265-2;D6RIY6;D6R905;Q06265-3;Q06265-4;D6RA17;D6RAP4;H0Y9L5	EXOSC9	1.76067	1.58595	1.55801	0.145288	-0.545375	-0.401594	-0.879676	-0.958386	-1.18867	-0.522657	-0.833246	-0.587483	0.954299	0.22591	-0.313037
B7ZLB7;B7ZLB5;A5PLN9-2;A5PLN9-4;A5PLN9;A5PLN9-5;A5PLN9-7;D6RB83	C5orf44;TRAPPC13	-0.255151	-1.5485	-1.79638	1.45937	1.17726	1.2807	0.775853	-0.43887	0.177606	-0.881164	0.324286	0.806739	-0.391612	0.104466	-0.794601
H0YC42;A5Y5A3;P55327-8;U3KQQ8		2.08129	1.17132	0.590439	0.556279	1.11745	0.306811	-0.434256	0.242402	-0.535152	-0.888183	-0.539481	-1.25216	-0.0471198	-0.794949	-1.57469
A5YKK6;A5YKK6-2;A5YKK6-3;A5YKK6-4;B4DYL7;B3KPW6;H3BNB1;H3BVC9;H3BMH0;H3BTH2;H3BR89;B3KS60;B7Z6X2;H3BT18;H3BU44;H3BPF1;H3BMZ2	CNOT1	-1.12563	-2.06518	-2.22751	0.587149	-0.0541587	0.275075	0.313781	0.0739307	0.0950941	0.861392	0.778828	0.724628	0.74141	0.622636	0.398558
A5YM43	PHC3	1.16561	0.127429	0.890477	1.16762	-0.0140921	0.559049	-1.03682	-1.46508	-0.769646	1.19026	-1.08562	-1.54737	0.175573	-0.425481	1.06808
A5YM53;L7RXH0;P06756-3;P06756;P06756-2;B4DYQ7;H7BZG1	ITGAV	0.404358	-0.190657	0.640987	1.61671	0.926448	0.878737	1.19667	0.465672	-0.270441	-1.28201	-1.4947	-1.18463	0.133804	-1.38392	-0.457028
A5YM65;Q76MJ5;E7ETG2;A5YM46	ERN2	0.92267	0.58851	0.0079572	1.43226	1.44695	1.47065	-0.0440977	0.0757001	-0.444989	-1.44771	-1.36265	-0.497071	-0.30224	-0.539638	-1.3063
E7EW84;A5YP36;Q8TAG9;B4DEZ1;B3KXY5;B7Z6G5;Q8TAG9-2;B2RDH5;Q9NTA6;B1AP46;Q9NUN4;F2Z3K0	EXOC6;SEC15L3	-1.27144	-0.883082	-1.30129	-0.826839	-1.22053	-0.38383	0.628937	-0.46376	0.256833	1.58227	0.8899	1.36915	1.20831	0.521222	-0.105843
H3BTL1;H6UMI0;Q658J6;Q9GZQ8;A6NCE7;H3BTE7	MAP1LC3B;DKFZp762B153;MAP1LC3B2	2.07006	0.271177	1.79254	-0.262482	-0.767952	0.923589	-1.11154	-0.842754	-1.10852	-0.110083	0.230903	-1.034	0.141197	-0.629392	0.437259
A6ND36;A6ND36-2;K7EKG0	FAM83G	-0.654562	-0.123467	-3.15507	0.145826	0.286282	-0.142462	1.23922	-0.244118	0.128845	1.0917	0.327875	0.17921	0.697891	0.218985	0.00384926
A6NDB9;K7EKN5	PALM3	0.02683	-1.31066	-2.43709	0.219307	-0.0737278	-0.125649	1.12365	0.770587	0.891908	0.817427	0.650362	0.867798	0.0181239	-0.110708	-1.32815
A6NDG6;H3BV17	PGP	-1.20355	-1.47916	-1.42428	-0.181906	-0.512879	-0.205616	0.320467	-0.132894	-0.344403	1.64056	1.37349	1.72294	-0.0440624	0.457221	0.0140873
A6NDU8;A0A0C4DGW6	C5orf51	-0.889128	-0.920031	-1.0475	-1.0602	-0.381353	-1.31288	0.191929	0.587839	1.33494	1.15903	1.10893	1.65749	-0.615456	0.535751	-0.349362
A6NEM2;P51610-4	HCFC1	1.96084	1.57012	1.50115	0.151479	-0.374612	-0.530258	-1.31445	-1.22145	-1.0881	-0.568665	-0.0692493	-0.302952	-0.208244	0.284232	0.210163
B7ZVZ1;A6NMH6;A6NFQ9;F8W8I8;Q92599-2;Q92599-4;Q92599;A0A087X142;Q92599-3;C9JV02;A0A0A0MRP8;C9J4G8	2020-09-08	-1.38025	-1.72517	-2.1149	0.27729	-0.0832943	-0.320752	0.921655	0.737933	0.83353	0.719686	0.997284	0.899916	0.0141192	0.0042673	0.218687
A6NGJ0;P51808	DYNLT3	1.00492	-1.26312	-0.147099	-1.09015	-1.0288	-0.342434	1.26109	0.368051	0.749872	-0.334415	1.12567	1.58851	-1.66062	-0.246105	0.0146324
A6NHG8;H0YL26;A0A024R6N1;Q13114;Q13114-2;H0YL25	TRAF3	-0.274983	-0.050898	-0.0825545	-1.02822	-0.0400243	-0.808414	0.83758	-1.29863	-1.40434	-0.200117	-0.680685	1.28687	0.428019	1.67539	1.64101
A6NHR9;A6NHR9-2;J3KTL8;A6NHR9-3;J3KRK8;J3QSH1;J3KTK7	SMCHD1	1.87551	1.61781	1.78072	0.39491	-0.117245	-0.259146	-0.0543243	-0.405153	-0.162565	-0.787419	-1.06094	-1.14583	-0.233639	-0.955875	-0.486816
A6NIH7;B3KX02	UNC119B	0.333747	0.50395	0.250204	-1.89591	-1.50663	-1.65595	-0.505824	0.222857	-0.0155292	1.1215	0.890391	0.780123	0.480131	-0.299364	1.2963
A6NJ78;A0A0U1RR76;A6NJ78-2;A6NJ78-4;P0C7V9;A0A0U1RRF2;B5MC64;A0A0U1RR64;A0A0U1RRD2;F8WD83;A6NJ78-3	METTL15	0.381278	-1.23952	-1.11148	2.0883	1.49983	1.02714	0.395312	-0.275806	-0.394193	0.217673	-0.710804	-0.689113	0.599862	-0.747753	-1.04073
A6NMN0;P46020-2;P46020;A6NIT2;P46020-3	PHKA1	-1.83328	-1.37552	-2.21339	0.987186	0.753007	0.681643	0.431194	0.573148	0.364831	0.873024	0.502125	0.136258	0.209582	0.193173	-0.282973
A6NMQ1;P09884;A0A087WU64	POLA1	1.26184	1.33327	0.805104	-0.333686	-0.64065	-1.5436	-1.034	-1.04718	-1.28075	0.589708	-0.8816	0.310748	0.96137	0.722335	0.777094
A6NMQ3;Q5T5H1;O43768-6;O43768-5;O43768-2;O43768;O43768-9;O43768-7;O43768-3;O43768-4;A0A1W2PRU0;O43768-8	ENSA	-1.44115	-1.78729	-1.62038	-0.358356	-0.518065	-0.563608	0.638866	0.300769	0.415133	1.203	0.944425	1.14047	0.826202	0.581723	0.23827
B4DPP0;A6NNI4;G8JLH6;P21926;Q56CY1;A0A087WU13;B4DK09;F5GXT1	CD9	1.06429	0.620544	1.18484	-1.74703	-2.02303	-1.44093	0.430377	0.510416	0.619403	-0.391169	0.182909	-0.377446	0.483274	0.248015	0.635536
F6MZK5;A6XGL2;I3WAC9;P01308;C9JNR5;F8WCM5	INS;INS-IGF2	-0.938664	-1.74326	-0.293336	0.00886553	-0.775285	-1.98991	-0.0418733	-0.107152	0.426275	1.10748	1.04419	0.994839	1.0887	0.570308	0.648819
D6RHI9;A6XND5;O00584;A0A087WZM2;D6REQ6;H0YAE9;A0A087WWI1;Q8TCU1;O00584-2;J3QQ64	RNASET2	1.34306	1.69964	1.4003	0.172725	0.196075	0.11392	-1.63703	-1.24396	-1.34693	-0.805757	-0.337306	-0.249568	-0.0667204	0.608866	0.152697
A7BI36;A0A0A0MRV0;Q9P2E9;A0A087WVV2;F8W7S5;A1A5C5;B3KSG1;A0A087WU26;V9GY78;Q32NB1;A2A2S5;REV__Q9P2M7;REV__B9EK46	RRBP1	0.835103	0.820794	1.00698	1.26539	0.705942	0.435944	-1.4143	-1.86661	-1.80118	-0.123367	-0.474143	-0.251593	0.454722	0.247261	0.159052
A7E261;O14841;A0A087WY99;Q9HBQ9	OPLAH	-0.780779	-0.43129	-1.057	0.799757	1.64008	1.70552	-0.0336425	0.386848	0.174253	-0.0889638	0.640231	-1.56514	0.32893	-1.63879	-0.0799995
C9JLV4;A7E2A2;O14727-5;O14727-3;O14727-4;O14727-2;O14727;A5YM44;O14727-6;F8VNZ0	APAF1	-1.40555	-0.689945	-1.39926	0.624305	-0.654102	-0.0417356	0.554383	1.39585	1.25245	0.673571	1.03997	0.681126	0.246269	-0.755361	-1.52196
A7E2E1;Q9HBD4;B9EGQ8;P51532-2;P51532-4;P51532;A0A0A0MT49;Q59FZ6;A5D6X0;B3KNW7;B4E0F1;B4DSI8;K7EP28;A0A0U1RRF5	SMARCA4	1.51586	1.56915	1.77028	0.03798	-0.409283	-0.355584	-1.02694	-1.19162	-1.19449	-0.410083	-0.837774	-0.702459	0.483881	0.253945	0.497148
A7KAX9;A7KAX9-2;A0A024R3N1;G3V174;Q86T64;A0A024R3K8;Q86UT2;E9PRH3	ARHGAP32	1.76378	1.22308	1.11315	-0.225765	-0.989377	-1.1938	0.183499	0.195886	-0.396913	1.30445	-0.546956	-0.0409506	-0.0409506	-0.580356	-1.76877
A7LFP5;O00462;E9PFW2;B4DT18;A8K6D3;Q59EG5	MANBA	-0.626246	0.219266	-0.414437	2.72859	0.701355	1.08608	-0.529926	0.100832	-0.537833	-1.22814	-0.866698	-0.969487	0.0483344	0.6173	-0.328995
A7MAV4;Q7Z7E8;Q7Z7E8-2;H3BN94;E9PHD0;B4DFQ2;Q8WVN8-2;Q8WVN8-4;Q8WVN8-3;Q8WVN8	UBE2Q1	-0.776566	-1.97169	-2.07882	0.0946525	-0.234206	-0.0455469	-0.213989	0.750794	0.414691	0.508287	1.14641	1.18174	0.117673	1.16375	-0.0571701
A7MCZ7;E9PHI4;A0A146IHP0;A4D2Q0;O94901-5;O94901-8;O94901;O94901-9;O94901-6;H0Y742;H0Y6N5;H7C2K3;B4E278;O94901-2;O94901-7;O94901-3;C9JK55;H7C019;C9JS54;C9JJU6;C9K051;Q5S4N2;C9JR15;H7C3X3;O94901-4	UNC84A;SUN1	-0.171846	-0.183362	0.111557	2.01481	1.60694	1.4009	0.431765	0.202625	-0.105859	-1.16312	-1.03008	-0.792514	-0.663621	-1.16398	-0.494223
A7Y9J9;Q9HC84;Q9NYE4;B4E1L4;O00446;Q93043;Q14879;Q14880	MUC5AC;MUC5B	-2.264	-0.937799	-1.54775	1.38512	1.17002	1.46054	0.0414557	0.0388429	0.0417842	0.2119	0.252053	0.219921	-0.0553366	0.0741458	-0.0908916
A8ASI8;B3KT21;P55957;P55957-2;B1PL87;B2ZP78;P55957-3	BID	-1.58242	-2.50509	0.278231	1.27472	1.17492	1.0976	-0.376467	0.00106742	0.493649	-0.27167	-0.122406	-0.056255	-0.250871	0.288927	0.556052
Q53FW7;B2R8X4;A8IE48;Q06546;Q8IYS3	GABPA	-2.94588	-0.890504	-0.549215	1.12943	-0.878594	0.270065	0.629693	-0.0556373	0.480299	0.569697	0.403112	0.655584	0.559959	0.148896	0.473093
A8IK34;Q6AI12;K7ERW4	ANKRD40	-0.612825	0.972979	0.663335	-0.603828	-1.43932	-0.390325	-1.47174	-0.242354	-0.427835	0.0459976	-1.18599	0.803977	1.60964	1.13856	1.13973
A8K031;O14777;Q05DQ6;V9GYM9	KNTC2;NDC80	1.62718	1.31687	1.48801	-1.17973	-1.93518	-1.3451	-0.147329	0.106293	-0.127053	0.0386212	-0.239383	-0.295385	0.400082	0.319372	-0.0272627
Q53H01;A8K0B6;D3DSQ1;B3KUZ6;B1B5S8;B1B5S6;B1B5T7;B1B5T0;B1B5Q2;B1B5S5;B1B5S7	ASAH1	0.639845	0.00176452	-0.152273	2.04944	1.40841	1.33878	-0.361575	-0.288491	-0.43327	-0.566307	-1.36356	-1.52444	0.282618	-0.322676	-0.708269
A8K285;A8K0M6;Q8NBN3;A8K369;B4DN92;Q8NBN3-3;Q8NBN3-2;H3BMU0;H3BM87;H3BSZ0;H3BUZ1;H3BPJ4	TMEM87A	-1.00484	-1.03333	-1.31347	1.70353	1.61462	1.54862	0.0724661	0.326081	-0.151343	0.670129	-0.492932	-0.277606	-1.00374	-0.0441378	-0.614043
A8K0P2;Q9H2U2-3;Q9H2U2-6;Q9H2U2-4;D6RAD3;A0A0C4DGB9;H0YAK2	PPA2	-0.862214	-1.86028	-1.78218	0.196185	-0.998514	-0.115816	0.810011	1.07549	1.18168	1.05151	0.0857352	1.0823	0.17792	-0.170471	0.128642
A8K0P8;Q68CQ4;B3KVX2;H7C2R4	DIEXF	1.00949	0.90942	0.656786	1.93686	0.733989	0.730831	-0.00249823	-0.839979	-0.72201	-0.627769	-1.14152	-1.52273	0.471913	-0.509771	-1.08301
Q0IIN7;Q569F6;A8K0W8;Q9Y6Q9-2;Q9Y6Q9-3;Q9Y6Q9-5;Q9Y6Q9;Q59EE8;Q9Y6Q9-4;B4DYT5;B4DL21;B4DYS9	NCOA3	-0.372574	-0.375369	-0.651192	-1.32792	-0.033109	-0.333085	0.24781	-0.651904	-2.2489	1.13575	0.858704	0.468927	1.24961	0.992777	1.04046
A8K132;O94925;Q53TX0;H7BZD1;Q53S89;B7Z509;C9JIJ6;B7Z2P1;O94925-2;H7C201;Q53RX0	GLS	0.655099	0.0470075	-0.0774604	1.86357	1.1631	1.34148	0.443576	-0.00505487	-0.680273	-0.0719383	-0.626978	-1.36159	0.0593361	-1.02769	-1.72218
A8K171;P48552	NRIP1	1.19497	1.70716	1.27158	-0.333519	0.258753	0.261571	-0.778577	-1.54097	0.907074	0.437279	-0.960319	-1.47404	0.201286	-0.579805	-0.57244
A8K180;O00401;A4D0Y1;Q68DE4	WASL	-2.13082	-1.61307	-1.35878	0.248664	-0.412711	-0.424126	0.722143	0.708018	0.552627	0.829403	1.20781	0.970016	0.30485	0.120154	0.275822
I6L9I3;A8K186;B4DIT3;Q8N554-2;Q8N554;H3BTK0	ZNF276	-0.355281	-0.247918	-0.919682	-0.629994	0.322043	-1.17026	0.164731	2.02252	2.00433	0.0264427	-0.551924	-0.898662	1.03511	-0.878118	0.0766609
A8K1E1;P20585	MSH3	-2.22735	-1.6873	-1.40726	0.990152	0.413488	-0.0468748	0.852849	0.233459	0.157879	1.23723	0.343744	0.410866	0.641224	0.139935	-0.0520318
A8K228;H7BZ75;C9IZC9		-2.22834	-1.15568	-1.22123	1.2753	1.46685	1.43034	0.067984	0.128282	0.416334	-0.0830793	-0.210932	-0.145384	0.336225	-0.0198782	-0.056797
A8K287;O00161;A0A024R9R8;O00161-2;H3BM38;H3BNE1;H3BR18;H3BPJ0;H3BV99;H3BNG6;H3BU94;H3BP15;H3BQY9;H3BR99	SNAP23	-0.595324	-0.565994	-1.05031	-0.0626094	-1.24564	-1.50305	1.36701	1.72521	1.51454	0.898298	-0.00142371	0.217388	-0.352556	0.166573	-0.512103
A8K2F4;Q96JM7-2;Q96JM7;E9PI01;E9PLL7	L3MBTL3	1.99142	1.68294	1.62835	-0.801383	-0.327396	-0.961965	-1.16703	-0.132877	-0.256146	-0.642902	-0.3053	-0.144706	0.150062	0.203014	-0.916081
H3BRE8;A8K2F9;Q9BWH6-2;Q9BWH6;H3BPM3;H3BPY8;H3BTJ6;Q9BWH6-3	RPAP1	-2.20353	-1.21169	-1.4596	-0.225285	-0.00928943	-0.502245	0.497058	-0.395564	0.269551	1.06521	1.08386	0.618576	0.937764	0.676268	0.858912
A8K2M0;P43686;P43686-2	PSMC4	-1.38855	-1.65497	-1.62593	-0.485793	-0.757438	-0.643445	0.717693	0.414695	0.454405	1.07596	1.01841	1.13615	0.424562	0.511312	0.802933
A9X9L0;A9X9K9;A8K2P8;B4DLJ5;Q02487;Q63HM4;Q68DY8;Q02487-2	DSC2;DKFZp686P18250;DKFZp686I11137	0.33718	0.118978	-0.370458	1.77323	1.50936	1.79231	-0.274559	-0.271569	0.165462	-0.659697	-0.353316	-0.574846	-0.468134	-1.13391	-1.59002
A8K2Q6;P45877;B4E200	PPIC	0.754649	0.605539	1.30393	2.04326	-0.0688572	1.0126	-0.201371	-1.04347	-1.7652	-0.215537	-0.602137	0.205674	-0.517368	-0.916545	-0.595165
B4DJK7;H3BSM0;A8K2Q7;Q53FZ2;Q53FZ2-2;H3BUF2;H3BVD5;H3BT38;H3BV29	ACSM3	-0.671096	-1.8676	-0.667316	1.75176	1.4537	1.5679	0.0310253	0.237361	0.253833	-0.529562	0.109658	-0.080798	-0.158084	-1.21883	-0.211953
A8K2S4;E9PC69;Q7KZI7-14;A0A024R5B2;E7ETY4;A9CP04;Q7KZI7-13;Q7KZI7-16;Q7KZI7-3;Q7KZI7-6;Q7KZI7-8;Q7KZI7;Q7KZI7-15;Q7KZI7-12;Q7KZI7-11;Q7KZI7-7;Q7KZI7-2;Q7KZI7-4;Q7KZI7-9;A0A140VJP1;Q7KZI7-10;Q7KZI7-5;A0A024R555;F5H4F6;F5H6N2;K7EK17;K7EKG8;F5H4J8;O75271;Q96L34-2;Q96L34	MARK2;Par1b	-0.0972357	-1.00976	-2.78075	0.825548	0.266394	-0.138855	1.20115	0.400733	0.435248	1.38161	0.362469	-0.238597	0.319175	-0.613582	-0.313557
A8K2T6;P21709;P21709-3;P21709-2	EPHA1	-0.459039	-0.0239869	-0.214667	2.70912	1.07707	0.755825	0.208463	-0.357087	-0.443479	-0.446841	-0.377674	-1.33418	0.678205	-1.162	-0.609728
E9PFD7;F2YGG7;Q2TTR7;A9CB80;A8K2T7;P00533;Q59FL8;Q504U8;E7BSV0;B7Z2I3;Q68GS6;P00533-4;P00533-3;A0A1W2PRR9;A2VCQ7;Q147T7;P00533-2;I3WA73;I3WA72;I3WA68;Q75MF2;A0A1Y0B9F8;A0A1Y0B9F6;A0A1Y0B9F4;A0A1Y0B9F1;A0A068JD88;C9JYS6;Q4ZG14;H3BLT0	EGFR	0.46188	0.186528	0.244219	-1.00133	-1.80005	-2.20871	-0.330186	0.0719519	0.186054	0.264807	0.879715	1.27426	-0.188189	0.983912	0.975141
A8K2T9;E9KL37;O75665-3;O75665;A6NF31;B4DLQ3;A0A0A0MS89;Q4VAK3;A8K0W2;O75665-2;Q6P668;Q7Z7F6;Q4G0Q0	OFD1	1.70381	1.65329	1.86058	-0.285149	-0.613088	-1.40382	-0.228779	-0.50099	-0.981915	-0.32241	-0.479247	-0.861912	0.330177	-0.0147041	0.144156
A8K2U2;P52789;E9PB90;Q68E10;Q53QX9;Q53SG7;Q7Z7Q6;Q09LL6	HK2;DKFZp686M1669	-0.982605	-1.59581	-1.78119	0.474777	-0.306452	-0.271239	1.26474	0.599323	0.0997925	1.25255	1.2572	1.15004	-0.373554	-0.267475	-0.520093
A8K2U6;B7Z900;G3V124;A0A087WTU6;Q9NRS4-4;Q9NRS4-3;Q9NRS4;B7Z8X1;Q9NRS4-2;B7Z458;E7ESG9;H0YBM5;H0YAX8;E5RIH1	TMPRSS4	0.544449	-1.17076	0.177914	2.11548	1.1877	1.58941	-0.490995	-1.36058	-0.763003	-0.110092	-0.0705969	-0.266852	-1.00126	-0.0301617	-0.350663
J3KNN7;A8K2W4;Q59H81;Q7Z569;Q7Z569-2	BRAP	-0.869189	-2.01162	-0.924949	-0.467957	-0.027192	-0.404941	0.79932	0.949347	0.901166	0.0219175	1.16264	1.34556	-1.41421	0.499665	0.440445
H0YD13;B4DN59;A8K309;P16070-18;P16070-12;P16070-14;P16070-13;P16070-11;P16070-10;P16070-16;P16070-8;P16070-17;P16070-6;P16070-4;P16070-3;P16070-7;P16070-5;P16070;H0Y2P0;A0A1Z1VXF2;H0YDW7;H0YCV9;H0Y5E4;P16070-15;P16070-9;H0YE40;B4E2X0;E9PKC6;C1PHC3;Q86UZ1;H0YDX6;H0YD17;P16070-19;C1PHC4	CD44	1.26331	1.1489	1.26297	-0.604898	-1.62581	-1.84246	0.839559	0.0548019	0.122269	-0.356557	-0.695621	-0.722494	1.05263	0.292542	-0.18913
A8K329;Q15424;Q15424-4;Q15424-3;B7Z2Z1;B7ZLP5;Q15424-2;B7Z5X3;B7Z1C7;B7Z2F6;B7Z959;B7Z2H3;K7ES42;K7EII0;Q68DW3	SAFB	2.066	1.73898	1.62719	0.0514	-0.234468	-0.344302	-0.214875	-0.923882	-0.874547	-0.303737	-1.04299	-0.863959	0.0599497	-0.456084	-0.284674
B2RDK5;A8K333;Q8IYB5-3;Q8IYB5-2;Q8IYB5;A0A087X1X9;B4E0I1;H0Y5G0	SMAP1	-0.80668	-0.926693	-3.07704	0.413044	0.43963	0.510343	0.455422	0.128946	0.212522	0.696643	0.941812	0.828516	0.205762	-0.128342	0.106108
A8K335;Q92820;B4DVI2	GGH	-0.615193	-1.22813	-1.03215	2.06207	0.985264	1.10483	1.2107	0.358885	0.236047	-0.166466	-1.03466	-1.18204	-0.164543	-0.647212	0.112608
Q53HS0;A8K3A8;P47897;P47897-2;B4DNN3;Q96AW5;A0A1B0GVU9;Q9BUZ3;B4DDN1;Q9H3A5;H7C0R3;C9J165;A0A0U1RQT0;B7Z840;A0A0U1RQX5;A0A0U1RR66;A0A0U1RQE9;A0A0U1RRI9;A0A1B0GTT3;A0A0U1RQQ5;A0A0U1RRC8;A0A0U1RQM8;A0A0U1RQL2;A0A0U1RQJ6;A0A0U1RQU2;A0A0U1RQX9;B4DTH6;A0A0U1RRJ7;F2Z2V6;A0A0U1RR79;I3QNU8;A0A0U1RQC3	QARS	-1.78223	-1.58229	-1.83864	1.3667	0.494831	0.656705	0.35566	-0.225311	-0.416305	1.06521	0.440621	0.475875	0.50659	-0.000103212	0.482682
B5BU52;B2R6Q4;A8K3B6;P41240;Q53EL3;B4DP99;B4DMZ0;H3BUM9;H3BN15;H3BU69;K7ENL8;K7ES68;Q16176	CSK	-1.83142	-1.88386	-1.86765	0.441239	0.545782	0.424957	0.110809	0.0880883	-0.0930757	0.781202	0.783822	0.807813	0.740515	0.356559	0.595219
A8K3M3;P18031;B4DSN5	PTPN1	2.05306	1.83104	1.71743	0.258824	-0.333907	-0.29372	-0.657145	-0.713221	-0.767085	-0.672778	-0.480916	-0.697126	-0.458488	-0.394657	-0.39131
A8K3Q3;Q8NBZ7;Q8NBZ7-2;B3KV61;Q8NBZ7-3;C9JW33;Q8ND26;C9JFU6;C9JCB7;C9JE50;B4E3U7	UXS1	2.01778	1.75493	0.864386	-0.70338	-0.725347	-0.382668	0.526793	-0.287695	0.0744233	-0.480519	-1.39158	-1.4166	-0.294863	-0.100854	0.545191
Q6LES9;A8K3S0;P40937;Q59GW7;P40937-2;A8K4Z2;F5H304;C9JH72;F5H0U6;F5H5S0	RFC5	1.63858	1.4403	1.3706	-0.93857	-1.13201	-0.822336	-0.16663	-1.05822	-1.01049	0.673981	-0.0974635	-0.809222	1.09893	-0.167795	-0.0196506
A8K3Y2;P52564;B5BU16;A0A024R8K3;P52564-2;K7EIW3;Q6MZH7;A0A0A0MRF7;K7ELM6	MAP2K6	-1.59264	-1.39631	-0.0614223	-1.1505	-0.392308	-1.53626	1.0184	0.648097	1.04104	1.11147	0.873205	0.983059	0.270372	-0.104637	0.28843
A8K401;P35232;Q6PUJ7;Q6FHP5;Q53FV0;C9JW96;E9PCW0;E7ESE2;C9JZ20;P35232-2;D6RBK0;A8K9G2;Q9BSE8	PHB;HEL-S-54e	1.06335	1.49973	1.56879	-0.63065	-0.00843199	0.261469	0.442098	0.861777	0.67301	-1.45054	-0.988169	-0.849134	-1.37234	-0.682765	-0.388189
A8K492;P56192;P56192-2;B4E0E9;B4DF61;A0A024RBA2;H0YHV5;H0YIP0;H0YI94;F5H2V6;F8VS26;F8W0M7;F8W0S4;F8VZZ9;H0YIC2;F8VPL7;H0YHL6;H0YI27;Q8NAB3	MARS	-1.98082	-1.89858	-1.83714	0.559531	0.721625	0.647578	0.399341	0.263023	0.238693	0.72104	0.637811	0.568811	0.300414	0.343305	0.315378
A8K4A1;Q96HW7;Q96HW7-2;Q96HW7-3;F8WAA7;E9PIM3;Q96HW7-4	INTS4	0.617308	1.20804	1.60058	0.955988	0.727911	0.978396	-0.0182388	-0.409664	-2.14427	-0.601543	-0.754078	-0.796292	-0.116175	-0.816144	-0.431818
A8K4A2;Q6PI47;A0A024R406;Q6PI47-3;Q6PI47-2	KCTD18	-2.47168	-0.682703	-1.92913	-0.102427	-0.257807	0.535677	-0.046089	0.551622	0.91704	0.439613	0.839395	0.532819	0.386995	0.515555	0.771115
Q6NZ55;A8K4C8;P26373;P26373-2;J3QSB4;H3BTH3;B4DGL7;O60250;H3BUK8	RPL13	1.45949	1.2489	1.90269	-1.86794	-1.00248	-0.64324	-0.665577	-0.161892	-0.23656	-0.789493	0.329125	0.107886	-0.446202	0.486658	0.278637
Q53H22;A8K4H7;Q06203;Q59G63;D6RCC8;D6RE15	PPAT	-1.40653	-1.74814	-1.79435	-0.265875	-0.263538	-0.199201	0.463211	-0.131663	-0.148207	1.15954	0.98416	1.18266	0.653352	0.64181	0.872771
A8K4M4;Q96G23;Q5SZE2;Q5SZE3;H0YKH6;Q5SZE4;Q5SZE1;H0YNU7;H0YLQ6	CERS2	0.723438	1.6665	1.21695	-0.230413	0.522763	0.255667	-0.40702	-0.888533	-0.811437	-1.14945	-0.952856	-1.84115	0.630404	0.187341	1.0778
A8K4M5;O60563;A0A1W2PQ16;O60563-2;Q9NR57	CCNT1	1.4945	1.57738	0.635875	-1.22328	-0.427395	-0.736769	-0.328808	-0.911159	-1.01397	-1.65365	0.0945031	0.334857	0.591231	1.13917	0.427522
E9PR71;B4DET6;Q6P1X0;Q53H09;A8K4P6;Q9P2Y5;Q9P2Y5-2;B7Z6A0;H0YDD1	UVRAG	-1.2314	-2.83063	-0.40456	-1.05833	0.472107	0.555041	0.194143	0.355453	0.285327	0.459069	0.578056	0.76558	0.867382	0.364253	0.628509
A8K4P8;Q14146;Q6PCC8;Q5VYD0	URB2	0.936725	0.997698	1.04412	0.649785	0.922277	0.9911	0.254123	-0.168594	-0.111214	-1.09041	-1.73718	-0.711769	-0.466069	-1.89655	0.385961
A8K4Q6;O14867;M0QZP0;H7C4B6;C9JMP6;C9IYR0	BACH1	1.43732	1.00715	0.262907	0.413655	-2.74188	-0.450536	0.754723	-0.0684617	0.78095	0.221797	-1.0574	-0.570982	-0.428011	0.248425	0.190346
B3KT70;A8K4Q9;Q2TB90;B4E0J9;Q2TB90-3;Q2TB90-2	HKDC1	1.69809	1.36204	1.15684	-0.793429	-0.67282	-0.367128	-1.1436	-1.38928	-1.24459	0.46657	-0.536505	-0.410033	0.566933	0.840672	0.466237
A8K4R1;Q6P4E1-2;Q6P4E1-5;Q6P4E1;Q6P4E1-4;H0YMR0;H0YM51;Q8N7K6	CASC4	1.5195	1.35213	1.98507	0.726121	0.192847	-0.622681	-0.156194	-0.405788	-0.60307	0.164462	-0.55061	-0.902614	-0.233427	-0.934494	-1.53125
A8K4T6;Q16401-2;Q16401;F2Z3J2;Q4VXH0	PSMD5	-1.53452	-1.55884	-2.04142	0.37594	0.589384	0.636118	0.849275	0.757424	0.694858	1.07202	0.614946	0.416481	0.150796	-0.255826	-0.766641
B4DRG7;E9PHA2;A8K4T8;Q15003;C9J470;Q15003-2;C9JZP1;H7C415	NCAPH	0.932984	0.654079	0.471574	-1.53799	-1.55942	-1.284	-0.390441	-0.846944	-1.10773	0.424005	0.552269	1.09395	0.80378	0.902073	0.891815
A8K4U4;Q5VSL9;Q5VSL9-2;Q8WUN4;Q5VSL9-3;Q5VSL9-4	STRIP1;FAM40A	-0.157052	-1.51134	-1.71556	0.408503	0.601299	0.224666	1.0845	0.696241	1.2793	0.906793	0.546444	0.367267	-0.0639604	-1.16764	-1.49946
A8K4V6;Q9Y3C4-2;Q9Y3C4;Q9Y3C4-3;A9UK02;B4DHS0	TPRKB	-1.16783	-0.906287	-0.775265	-1.95386	0.0571183	-0.0985978	0.0774418	0.5638	0.267851	1.05222	1.47698	0.904962	-1.07986	0.309209	1.27213
Q08ET0;A8K4W2;P24539;Q5QNZ2;Q53GB3	hCG_39985;ATP5F1	-0.492767	0.168284	-0.481547	1.42393	0.934954	0.887143	1.45364	0.857919	0.891136	-0.63247	-1.36301	-1.53124	-0.500265	-0.867002	-0.748698
Q6IAL5;A8K4W7;P53597;B2R8A1;B7Z438;H7C233	SUCLG1	1.33838	1.21846	1.53551	-0.526582	0.909978	0.855406	-0.318318	0.420143	0.261109	-1.73273	-0.894645	-0.762768	-0.900388	-0.663247	-0.740305
A8K4Z6;Q9BRD0;Q9BRD0-2;H7C462	BUD13	-0.246089	0.669396	1.79308	-0.341694	-1.07312	-0.705581	-1.07457	-0.651467	-0.989878	0.38855	0.0405782	-1.1831	0.508568	1.30038	1.56495
A8K513;Q8WVK2;B8ZZ98;H0YBW5	hCG_1994066;SNRNP27	-0.0124049	0.78525	0.742512	0.0246226	-2.1611	-2.21595	0.496947	-0.229088	-0.250314	0.880372	-0.0598258	-0.355042	1.06012	0.540271	0.753638
A8K517;P62266;D6RD47;D6RIX0;D6R9I7;D6RDJ2	RPS23	1.04206	1.02197	1.11472	-0.173432	0.835385	0.999896	-1.32694	-0.650904	-0.294462	-1.62485	0.752736	0.268389	-1.69367	-0.606733	0.335827
A8K545;P24386;B4DRL9	CHM	-1.38341	-1.75164	-1.27489	-0.524742	0.0396008	-0.655509	0.460642	0.714983	0.858644	1.82401	0.41338	0.408502	0.84342	-0.637961	0.66497
A8K548;Q8IZL8;C9JFV4;B4DR36;O15451;I3L445;I3L1P4;I3L4M7	PELP1	0.932153	1.27908	1.35487	0.793975	0.856521	0.570376	0.0399103	0.179609	0.162269	-1.71251	-1.22814	-1.20036	-0.0423174	-1.15884	-0.826589
A8K556;Q8NFJ5	GPRC5A	0.431222	0.722837	1.09346	0.324915	0.625318	0.6068	0.105875	0.244695	0.346643	-0.184503	-0.253821	-0.138418	-0.551823	-0.116803	-3.25639
A8K575;Q9NQZ5;B3KNN8;C9JTD3	STARD7	1.30877	1.88311	0.654595	0.0694106	-1.70575	-0.515708	-0.291601	-0.479334	-0.441646	0.377141	0.081807	-0.103373	0.824329	0.265136	-1.92689
A8K588;Q13247-3;Q13247;V9HVZ0;Q59GY3;B5BU15;Q13247-2	SRSF6;HEL-S-91	1.85707	1.86222	1.68874	-0.495193	-0.657812	-0.791277	-0.341074	-0.736624	-0.883202	-0.0271472	-0.918326	-0.717086	0.249697	-0.223732	0.133752
A8K594;Q9P0V3;Q9P0V3-2;C9JED2;C9JF25;B4E2S1	SH3BP4	1.81083	1.57818	0.744583	0.120773	-1.48437	-1.8907	0.664586	0.0641519	-0.148558	-0.441334	-0.514277	-0.32682	0.607209	-0.0980212	-0.686222
A8K596;Q9UL12;Q5SYV1;Q53F87;Q9UL12-2;O96023;A0A0A0MT55;Q05BT1;Q9UL10;O95173;Q9UL11;Q5SYU9;Q5SYV2;B3KSK4	SARDH	-1.26813	-0.890509	-0.379895	-0.578775	-1.15142	-1.30844	0.922966	1.02485	1.40649	1.15422	0.672494	0.730554	0.990317	-0.774203	-0.55051
B4DTA9;A8K5C2;B4DM09		-1.73706	-1.77882	-1.62857	0.592768	0.351158	0.405949	1.11852	1.06868	1.17083	0.460976	0.381461	0.269664	-0.00690933	-0.567124	-0.101521
Q9UEL4;Q5U0H8;A8K5D4;O95297-2;O95297;O95297-4;Q9UEL6;A0A024R8Y3;O95297-3;O95297-5	MPZL1	0.325125	-0.292281	0.0836457	-1.95414	-1.44467	-1.55915	0.93498	0.200058	0.376368	-0.446688	0.46819	0.441886	0.71437	1.77215	0.380143
A8K5D5;P49406;B4DIG4;H7C2J0;S4R3W9;S4R455;A0A0A0MRF4	MRPL19	1.23956	0.872592	0.78606	1.48349	0.640222	1.25001	0.116963	-0.260453	-0.251186	-0.934068	-1.34603	-1.33402	-0.124407	-1.06902	-1.06971
E5KNX5;E5KNV8;E5KNU5;A8K5G6;P54098;E5KNW2;A0A1B0GTU7;A0A1B0GVT8;H0YD36;H0YCV2;A0A1B0GW33;A0A1B0GTQ6;H0YE43;Q6LCA9;Q2V8X9;H0YCD2;H0YDF1;A0A0K2FPC3	POLG	-0.0475634	-0.960368	-0.68013	1.46303	1.2919	1.58423	-1.76763	0.650879	0.859977	-1.03611	0.184606	-0.364556	-0.783733	-0.00581338	-0.388714
A8K5H7;Q96TA2-3;Q96TA2-2;Q96TA2;Q96I63;Q9Y2Q2;Q9NQ51;R4GNA5;Q5T8D2;Q5T8D1	YME1L1;FTSH	1.81683	1.23972	1.36138	-0.420325	-1.01007	-0.692957	-0.397436	-0.58157	-0.710371	-0.720928	-1.14539	-1.02337	0.814198	0.79907	0.671227
A8K5J1;P11172;P11172-3;B5LY71;B5LY64;P11172-2;B5LY70;B5LY69;P11172-4;E9PFD2;B5LY67;F2Z3P2;F2Z303;F8WDG4	UMPS	-1.36833	-1.25167	-1.90331	-0.173776	-0.000364189	0.489939	1.29947	1.4909	0.974416	0.225296	0.396241	0.324014	-0.112965	-1.03331	0.64346
A8K5N3;Q8IUH4;Q8IUH4-2;Q8IUH4-3	ZDHHC13	0.835093	1.59186	1.4501	1.1805	1.28736	-0.244762	0.00130077	-1.09052	-0.993428	-0.652687	-1.00136	-0.493452	-0.0269087	-0.86046	-0.982632
F5H5A3;A8K602;Q8IVH8-3;Q8IVH8-2;Q8IVH8;H7C1A4	MAP4K3	-0.474702	-3.17824	-0.426106	-0.0810059	-0.294504	-0.583672	0.939882	0.655365	0.593447	0.496835	0.583596	0.430328	0.323139	0.502138	0.5135
A8K644;Q08170;A0A0D9SEM4;Q53F45;B4DEM8;Q59EF5;S4R2X6;A0A0D9SGD2	SFRS4;SRSF4	1.52478	1.27077	1.43758	-2.35913	-1.0697	-1.02613	0.0265925	-0.193427	-0.226776	0.0473152	0.000814955	-0.0636344	0.179205	0.204446	0.247286
B7Z4S8;Q6I9U9;Q53XC6;A8K669;Q99538-2;Q99538;Q99538-3;B7Z4A4;Q96CY7;G3V4E4;G3V2T4;G3V4P5;H0YJN9;G3V3Z4	LGMN	-1.04895	-2.1301	-1.82451	0.989271	1.07437	1.21559	0.143642	0.0502077	0.00853549	0.395471	0.61992	0.72997	0.145539	0.159697	-0.528652
A8K683;Q13287;B4DQD4;A4UCT9;C9JW17	NMI	2.1064	0.780577	0.327194	-1.06885	-0.925122	-0.821845	0.414964	-0.971552	-0.341289	1.23178	0.34522	-0.0509213	0.299127	0.417235	-1.74292
A8K6F4;O15156;O15156-2	ZBTB7B	0.345341	-0.130084	-0.209813	1.1639	2.44223	1.17925	0.0563045	-0.0335375	-0.0808101	-1.3345	-1.08136	-0.59109	-0.397881	-0.0477233	-1.28022
A8K6G9;Q92620;B4DET0;B4DM30;H3BQT9;H3BV01;J3KRT1;Q92620-2;J3KTG2	DHX38	0.64358	1.53797	0.926436	0.294864	-0.918809	-1.29481	-1.12953	-1.11503	-1.52608	-0.437151	0.490661	-0.145176	0.89233	1.07973	0.701014
A8K6K3;Q59FT7;Q15750;Q15750-2;B7Z9N9;B7Z3S5	MAP3K7IP1;TAB1	-1.10727	-0.577031	-1.53948	-0.0947201	-0.591867	-1.89607	0.620895	0.79884	0.892603	1.4329	0.760066	0.526558	0.392007	0.953254	-0.57068
A8K6K7;P13807-2;P13807;Q53ER0;B7Z806;B7Z6I6;B7Z255;M0QYU1;B7Z8P0	GYS1	-1.02957	-1.34396	-2.23935	1.16003	0.97622	0.935423	0.781844	0.145786	0.378697	0.910357	0.448078	0.0364761	0.201417	-0.388116	-0.973343
A8K6L3;Q9BZ67;Q9BZ67-2;E9PS62;Q9BZ67-3;Q96MK6;Q9BZ68;E9PRP1;E9PRA3	FRMD8	-2.36561	-0.979616	-1.12374	-0.0810587	0.498551	0.180365	1.10123	1.08775	0.992771	0.809918	-0.0432396	0.806249	0.364373	-1.0067	-0.241245
A8K6L5;D3DS77;O15037;G3V3G3;G3V331	KIAA0323;KHNYN	-1.96344	0.00125149	-2.28052	0.269989	-0.00976857	-0.480439	0.540506	0.755099	0.718834	1.01378	0.796649	0.957937	0.247049	0.19585	-0.762779
A8K6Q8;B7Z2I6;F8WBE5		1.26637	1.31566	1.26967	1.01598	1.04205	1.05535	-0.404678	-0.677164	-0.890219	-0.75093	-1.03377	-1.03006	-0.579557	-1.02209	-0.576602
A8K6S3;G3V5R2;G3V281;G3V3J0;H0YJ34;A0A024R687;Q96AC1-2;Q96AC1;Q96AC1-3	FERMT2;PLEKHC1	0.0124421	-3.32427	-0.881058	0.374088	0.092156	0.524455	0.478911	0.0742674	0.137078	0.63839	0.824374	0.569687	0.16449	0.0968798	0.218107
F5H8F7;B4DPT1;A8K6T5;Q9UBL3-3;Q9UBL3;Q9UBL3-2;H0YBF6;B4DEM3;H0YAQ0	ASH2L	2.23915	-0.369629	0.38435	0.201348	-0.490364	-1.33012	0.437543	-0.901078	-0.667218	-0.614539	-0.668868	-0.890418	1.76662	0.619392	0.28383
A8K6X5;Q9Y4D1-2;Q9Y4D1;Q9Y4D1-3;B3KMP4	DAAM1	1.6985	0.335604	1.2675	-0.362316	-1.83955	-0.777196	1.18481	0.293061	0.124817	-0.48164	-1.58255	-0.389692	-0.375273	0.860453	0.0434651
A8K6X9;Q6PD62;H0YCE8	CTR9	1.61913	1.26593	1.60452	0.150347	0.0259499	-0.254068	-0.903665	-1.48611	-1.60154	0.0815073	-0.664403	-0.795771	0.555644	0.363157	0.0393683
B4DMI9;A8K732;Q15398;Q15398-1;Q15398-3;G3V4E5;G3V543	DLGAP5	1.10296	0.719196	-0.392549	-1.25503	-0.444796	-2.0105	-0.00782416	-0.283512	-1.55125	0.803282	0.287194	0.0947711	1.14803	1.17203	0.617999
Q9P1W6;B5B9M4;B3W6H0;A8K737;P21217;B3GVC1;Q6P7E6;B2R7V3;K7ENC0;P51993;P51993-2;Q11128;K7ES24;K7ENT3	FUT3	-0.686198	-1.38078	0.574512	1.69904	1.47958	1.50378	-0.11791	-0.449664	-0.191741	0.190362	-1.08551	-1.00919	0.659237	-0.185306	-1.00021
A8K761;O96000;O96000-2;H3BV16;H3BPJ9;Q96RX5	NDUFB10	1.37219	1.3053	1.48996	2.7741e-05	0.354874	0.128488	-0.218227	0.139823	-0.0264028	-1.84261	-1.48486	-1.48459	-0.231658	0.275831	0.22186
A8K7A0;P49643;A0A024RD63;A0A096LP51;A0A024RD43;P49643-2;H9XFA7	PRIM2	1.23267	1.04645	0.919167	-0.0821443	-1.59953	-1.27347	-0.503605	-1.25488	-1.09773	0.239884	0.0427792	-0.469623	1.46373	0.71821	0.618085
A8K7A1;Q9Y6V7;Q9NVY6;M0QXD4;M0R1S3;M0QZC0;M0R0K1;Q69YV6;Q9Y6V7-2	DDX49	-1.76421	-0.808204	-1.33306	0.839687	1.24523	-0.44498	-0.107	-0.778824	0.515945	-0.514212	1.07649	1.0493	-0.843496	1.19842	0.668922
A8K7A2;Q53HL2;B4DXT3	CDCA8	1.77509	1.58423	1.3718	-1.38537	-0.811648	-0.971176	-0.115746	-0.539776	-0.730516	-0.102225	-0.942697	-0.619271	0.6866	0.508142	0.29256
A8K7B7;P30153;B4DDF7;A8K3H8;B4DQY1;B4DE69;Q8NB89;C9J9C1;B3KQV6;B4E1Q0;E9PH38;E9PPI5;E9PHZ6;E9PNM7	PPP2R1A	-1.72786	-1.75895	-1.71775	0.487506	0.266996	0.329742	0.847758	-0.191783	-0.161788	1.35722	0.769955	0.686913	0.761803	0.40081	-0.350574
A8K7F6;P60842;A8K088;J3KT12;P60842-2;B4DNH2;J3KTB5;J3QS69;J3KSZ0;J3QL43;J3QR64;J3QLN6;J3QKZ9;B4E047;J3KS25;J3KTN0;J3QL52;B4E102;J3KT04;J3KS93;Q86WD0;D3DSD6	EIF4A1	-1.29717	-1.91012	-1.9879	1.11533	0.924841	0.855305	0.708015	0.228131	0.133292	0.946913	0.511876	0.260366	-0.110041	-0.140501	-0.238339
A8K7G6;P05451;H7BZ24;Q6ICS1;P48304	REG1A	-0.794586	-0.21595	-0.335048	1.92278	1.62226	1.89636	-0.658948	-1.06408	-0.279901	0.375578	-0.500464	-0.635289	-0.849638	-0.297498	-0.185578
B3KUU7;A8K7G8;Q59FC5;P49761-1;P49761;B3KRI8;B3KVF3;P49761-3;B3KTV2;H3BQG1;H3BUL5;H3BVF8;H3BRE4;H3BNQ5;H3BRW2;H3BNC8;B4DWU9	CLK3	-0.3282	-3.23436	-0.154073	0.250724	-0.173273	-0.716405	0.212875	0.505007	0.409811	0.386245	-0.0324052	1.00277	0.663247	0.542008	0.666028
A8K7I4;B4DUZ6;B3KUF3;Q14CN2-2	CLCA1	-0.56855	-0.777826	-0.914881	1.41242	1.43271	1.43997	0.319209	0.384465	0.388796	0.279214	0.181049	0.406258	-1.34569	-1.59132	-1.04583
A8K7J6;Q86TS9-3;Q86TS9;Q86TS9-2;G3V3U6;G5E9P5	MRPL52	1.83068	1.49883	1.35776	-0.251467	0.683523	0.202623	-0.596209	-0.47953	-0.452666	-1.07971	-1.1568	-1.56121	0.0265823	-0.36795	0.345535
A8K7Q1;Q02818;Q53GX6;B4DZX0;H7BZI1;C9JKZ2;Q96BA4;B3KUR6;C9JBD3;C9J3C1	NUCB1	0.890077	0.438286	0.573105	1.73638	0.595178	0.705132	0.921579	-0.00845607	-0.0166257	-1.157	-1.63824	-1.70942	-0.0794235	-0.280147	-0.970417
D6RBV2;A8K7T4;Q12907;B4DWN1;D6RDX1;D6RIU4;D6RBH1	LMAN2	-0.221145	-0.28295	-0.697637	1.86497	1.25752	1.5031	1.23175	-0.0241937	0.304615	-0.548443	-0.892997	-0.995075	-0.405599	-1.11706	-0.976857
B3KW44;A8K7U3;B5ME25;B4DLT0;E7ETE0;Q9H825;Q9H825-2;C9JE69;C9J3F1;C9J6U8;H7C2P8	METTL8	1.0894	-0.442268	-0.25995	1.15047	1.17787	0.936804	0.98522	-0.536387	-0.199873	-0.365987	-1.25621	-1.98227	1.02807	-0.871127	-0.453775
A8K7Z3;Q4V328;A0A087WT45;A0A075B793;Q4V328-4;Q4V328-2;Q4V328-3;A0A087WXA6;A0A087WW92;A0A087WZF5	GRIPAP1	-0.741067	-1.83088	-1.85297	1.60467	0.987633	1.26713	0.239489	-0.534409	-0.517332	0.834295	0.302413	0.230209	0.19475	-0.132338	-0.0515804
A8K874;Q5VZE5;Q5VZE5-2	NAA35	-1.62989	-1.96274	-1.63675	0.58597	-0.348429	-0.242401	0.99823	0.223841	0.0828623	1.31165	0.626722	0.453217	0.79813	0.314377	0.425202
A8K878;P55145;H7C2D6	MANF	1.88509	1.63081	1.71463	-0.978433	-0.966576	-0.754089	-0.840024	-0.342756	-0.102473	-0.77138	-0.478291	-0.293903	-0.459535	0.647971	0.108964
A8K8D2;Q71F23;Q71F23-2;Q09GN1;Q71F23-3;A5D8X7;D6R9S4	CENPU;MLF1IP	1.76394	1.84997	1.69718	-0.525608	-0.418572	-0.314387	-0.763624	-0.824276	-1.03891	-0.464843	-0.789477	-0.516017	0.220181	0.577822	-0.453378
A8K8F9;P51178;Q59EE9;Q5HYD7;P51178-2;B3KXR5	PLCD1;DKFZp686K101	-2.10093	-1.17707	-1.89005	-0.0473874	0.333219	0.501444	0.939166	1.30877	1.03308	0.205101	0.381558	0.51429	-0.105168	-0.205688	0.309663
A8K8I8;Q96CB9-4;Q96CB9;M0R1K5;Q96CB9-2;B3KUM0	NSUN4	-0.550514	-0.585802	-0.6975	1.55513	1.54442	1.52022	0.248005	0.185761	0.549785	-1.95771	-0.653375	-0.517688	-0.809284	0.364981	-0.19643
A8K8K1;O00442;O00442-2;B4DSL0;A6NIC1	RTCA	-1.34864	-2.10122	-1.17344	-0.0840508	-0.192597	-0.519701	1.40454	1.25312	1.25665	0.520472	0.398537	0.700507	0.0719732	-0.0236778	-0.16248
A8K8U1;Q86VP6;Q86VP6-2;A0A0C4DGH5;B3KMG3;H0YH27;Q86VP6-3;B3KM30;F5H6I6;O75155-2;O75155;F8WBB8	CAND1	-1.69575	-1.64119	-1.85859	0.0914192	-0.0171271	-0.107606	0.542143	0.0298105	0.250215	1.46341	1.12397	0.950713	0.389207	0.13063	0.348741
A8K8W4;Q9Y2G8;B3KN62;Q5TDH4;Q9Y2G8-2;Q5TDG9;B3KMS3	DNAJC16	0.845385	0.691062	0.626736	0.186103	0.325178	0.441043	0.307123	0.0337676	0.29638	-1.6112	-3.01379	0.0940961	0.205009	0.249621	0.323492
A8K8X0;Q14CX7;H0YHR9;F8VSB9;F8W0N5	NAA25	-1.7003	-1.16482	-1.865	0.74872	-0.259755	-0.426573	1.60487	0.570452	1.05287	1.16187	0.193299	0.102722	0.119329	0.0591797	-0.196865
A8K8Y8;Q9BRR8;B2RDX4;K7EQ19	GPATCH1	1.88841	1.68443	1.93535	-0.071076	-0.761708	-0.639626	-0.548387	-0.906231	-0.877881	-0.168033	-0.504997	-0.164167	0.21735	-0.640837	-0.442593
A8K8Z3;Q9UKI8-5;Q9UKI8;Q9UKI8-2;Q9UKI8-4;Q9UKI8-3;Q53TF9;B3KRP1;Q53TE4;C9JWT6;F8W7X8	TLK1	-0.82479	-1.76224	-1.92756	-0.131383	-0.154141	0.412642	0.871221	0.123689	0.818662	0.96464	0.714274	-0.518078	1.10282	1.12193	-0.811682
A8K905;Q8WTT2;B4DXL4	NOC3L	1.51509	1.23229	1.24054	0.743705	0.696162	0.653609	-1.30475	-1.15879	-1.08749	-0.263233	-1.22045	-1.1315	0.29977	-0.0739659	-0.14099
B2RCG9;A8K923;Q8TF05-2;Q8TF05;B4DEZ8;J3QL26;J3KSB0;J3QLA6;J3KRU1;J3QQV0;J3QRV2;F8WAJ9;J3KSS1;B4DID3	PPP4R1	0.106622	-3.45194	-0.55082	0.449545	0.0923913	-0.158001	0.210412	0.439972	0.352381	0.340048	0.420311	0.364564	0.201091	0.537758	0.645668
B3KP95;A8K948;Q9NVH0-2;Q9NVH0;C9JLF4	EXD2	1.80667	1.79513	1.82108	-0.349014	-0.778676	-1.20899	0.153374	-0.428024	-0.423794	-0.952524	-0.463367	-0.531489	-0.140724	-0.425334	0.125678
A8K9D2;Q9H0U6	MRPL18	0.637945	0.94874	0.593928	1.95186	0.62631	0.931034	0.185923	0.035124	-0.160314	-1.35932	-1.44354	-1.63059	-0.514951	-0.528603	-0.273545
D9YZV0;A8K9E1;Q9Y450;Q9Y450-4;J3QT46;B7Z524;H0YDX7;B7Z1K2;H0YES5;E9PHZ9;E9PS53;E9PN23;Q9NSX9;G5E991;E9PMN1;E9PJ90;H0YD85	HBS1L	-1.47329	-1.43114	-1.63081	-0.300783	-0.960323	-0.631046	1.15906	0.589696	0.562569	1.17811	0.97455	0.901475	0.583964	0.459873	0.0180857
B2RA06;A8K9G4;Q92636;Q92636-2	NSMAF	-2.30643	-0.871607	-0.983567	-0.915238	0.0550505	0.304291	0.524757	0.221111	0.536381	0.499496	0.929387	1.04539	-1.03252	1.26953	0.723967
A8K9T9;O15067;A8K8N7;B4DJ26;Q6P4B4;Q9BR56;H0YGH1;J3QSG0;J3QSH6;J3KTL4;J3KT98;J3KTQ5;J3QL39	PFAS	-1.51232	-1.17954	-2.37159	0.850375	0.407606	0.331096	0.282064	-0.392861	-0.460865	1.12969	0.839909	0.893841	0.378662	0.450807	0.353138
A8K9V9;Q96KN1	FAM84B	-1.53734	-1.89864	-1.98114	0.987966	0.545217	0.27162	1.05756	0.469379	0.318255	0.743799	0.135725	0.325988	0.723774	0.147808	-0.309974
B1ANM7;A8K9X5;Q9UNN5-2;Q9UNN5;B4DEJ6;B3KT28	FAF1	-0.757924	-1.71795	-1.84187	-0.109194	-0.459933	0.358571	0.160025	-0.160546	-0.348582	1.93121	1.16281	1.03924	0.480211	0.386583	-0.122657
A8KA74;P78316;E9PFK5;P78316-2;Q96GC8	NOP14	1.74065	1.79308	1.69804	-0.151451	-0.0993289	-0.0771599	-1.27146	-1.05194	-1.24576	-0.39114	-0.399749	-0.454552	0.00251328	-0.176561	0.0848087
A8KA82;Q13217;X6R9L0	DNAJC3	0.0764311	-0.0476686	0.0487297	1.85096	1.57151	1.34718	0.506513	0.142467	0.315546	-0.936953	-1.0987	-1.30791	-0.946192	-0.924478	-0.597436
A8KAC4;Q14678;Q14678-2;Q6PIB3;Q86TE2;Q53U93	KANK1;DKFZp451G231	-1.85349	-1.81739	-1.58489	-0.251461	0.156346	-0.448161	0.181132	0.489273	0.600818	0.530405	1.23885	0.866686	0.424912	0.779884	0.687091
A8KAH1;P48651;J3KNR6;Q9BSY0;P48651-3;P48651-2	PTDSS1	-1.29078	-1.40308	0.0968954	-1.58429	-0.376218	0.0936616	-0.586602	0.224712	0.946697	-0.00152995	1.17506	2.14572	-0.244923	0.267956	0.536721
A8KAH9;P62834;Q5U0C3;A0A075B6Q0	RAP1A	0.514565	0.668725	-0.277719	1.06368	-0.0387106	-1.30026	0.672929	0.890542	0.743331	1.0252	0.644384	-0.0836023	-1.40356	-1.18563	-1.93389
B4DEE4;B4DUE7;A8KAI0;O43791;B4E088;D6RDV6;D6RDG8	SPOP	2.1505	1.15507	1.27149	0.421773	-0.600504	-0.324477	-0.741725	-1.01761	-1.42007	-0.58216	-0.513255	-0.95289	0.694317	0.430273	0.02926
A8KAK5;O60244;H7C3E5	MED14	1.78358	0.614227	1.02987	1.09767	0.791892	0.556724	0.14253	-0.332245	-0.453331	-0.782662	-1.42877	-1.22147	0.428116	-0.894217	-1.3319
A8KAP0;P55199;Q59HG4;U3KQ90;U3KQA3;Q75MS0	ELL	1.05338	1.44876	1.06301	-1.44289	-1.45089	-1.30146	-0.695247	-0.197145	-0.844376	-0.3325	0.141735	0.266786	0.159218	0.913464	1.21815
A8KAQ3;Q99523;Q99523-2;A0A0J9YX61;A0A0J9YVX1;A0A0J9YVU2	SORT1	1.15554	1.20149	0.82598	1.15844	0.931718	0.899608	-0.0239672	-0.0762619	-0.0975384	0.056397	-1.30615	-1.22819	-1.02663	-1.53562	-0.934804
A8KAQ6;Q9Y679-2;Q9Y679;B4E3W1;Q9Y679-3;Q68CX8;B4DW71	AUP1;DKFZp686P12272	1.82626	1.70098	1.72516	-0.582585	-1.21205	-0.742517	-0.303774	-0.36466	-0.324704	-0.450542	-1.2272	-0.548105	0.214514	0.205959	0.083264
A8MRA7;I3L448;Q5TC12;H0YEW4;Q5TC12-3;H0YDD6;H0YD21;Q5TC12-2;E9PPX6;Q9NTF8;B7Z3U4	ATPAF1	-1.32215	-0.789366	-2.049	1.0161	1.71994	0.787544	-0.160178	0.305671	0.983725	-0.809221	0.369593	-0.239982	-0.378201	0.821622	-0.256096
A8MT69;J3QR01;A8MT69-2;J3QR35;J3QRS1;A8MT69-3	STRA13	1.42624	1.66271	1.51761	0.292729	-0.802475	-0.959758	-0.261614	-0.088372	0.175846	-1.78626	-0.610737	-1.04489	0.668733	0.00358434	-0.193345
A8MTF8;P58499-3;P58499;P58499-2;B7Z7I9	FAM3B	-1.55263	-0.889486	-1.6569	0.812524	0.210798	0.0306472	0.685898	0.487471	0.736708	0.929432	0.349399	0.42042	0.782378	0.633367	-1.98003
A8MXP9;Q68E03	MATR3	1.8461	1.70088	1.76033	0.210868	0.219942	0.291877	-0.420759	-0.774939	-0.640799	-0.707019	-0.833912	-0.960746	-0.255037	-0.622559	-0.814232
A8MXV4	NUDT19	0.152941	0.119056	-0.913484	1.81523	1.70426	1.66765	0.453934	-0.186145	-0.367697	-0.42714	-1.11251	-0.333039	-0.848201	-0.733142	-0.991706
A8MZB2;P61599	NAA20	-1.58495	-1.94332	-0.861568	0.384408	0.415766	-1.47264	0.501579	0.300709	0.225811	0.952874	1.09668	0.875165	0.637412	0.824491	-0.352421
A8YXX4;P15104;B4DWM6;A1L199;Q9NSP3	PIG59;GLUL	-1.84742	-1.65419	-1.70423	-0.50384	-0.293753	-0.269414	0.556145	0.590866	0.660351	0.46829	0.728945	0.716557	0.86827	0.795975	0.887437
A9QQ22;A9QQ21;A9QQ23;A9QQ14;Q86WN0;Q9NQA3;A9QQ13;A9QQ19;A9QQ16;A9QQ15;A9QQ12;A9QQ20;A9QQ18;A9QQ17;Q9H7J9;Q6VEQ4;A8K6B7;A8K222;B4DXR4;B4DTD2;B4DJQ2;B4DG24	WASH;WASH6P	-1.52728	-1.09923	-0.91209	-0.491696	-1.36262	-1.09557	0.328071	0.384663	0.0752208	1.23292	1.03274	1.10523	1.20808	0.852816	0.268751
B3KMH8;A9UGY9;Q9H1Y0;Q9H1Y0-2;A0A1B0GV54;A0A1B0GUS1;B7Z5Y6;L7UQJ2	ATG5	-1.66263	-1.55632	-1.69564	0.17759	-0.0629177	-0.361024	0.636418	-0.00902836	1.5229	1.48398	0.40264	0.438436	0.0521707	-0.0629177	0.696346
A9UK01;Q8N392;Q8N392-2	ARHGAP18	2.28829	0.755686	0.834972	-0.205003	-0.843622	0.550462	-0.383184	-0.0525549	-1.62399	0.368027	0.180115	0.356	0.304457	-1.44502	-1.08463
B0AZS5;O00139-2;O00139-1;O00139-5;O00139;O00139-4;B4DM85;D6R9M0;H0Y8H2	KIF2A	-0.799096	-1.22673	-1.91498	-0.617988	-0.0683937	-0.0521062	0.575668	0.539036	0.808199	1.72726	0.69935	0.870317	0.000566817	-1.30704	0.765934
B0FTY2;Q8IVD9;A4D2J8	NUDCD3;KIAA1068	-1.25456	-1.13517	-2.39728	0.622496	-0.156241	-0.937774	0.75606	0.328259	-0.0376591	1.14388	0.942434	0.549946	0.763264	0.347896	0.464449
E9PDF6;B0I1S9;O43795-2;O43795;B3KQI2;E7EQD9;Q05CR5;H7C2Y7;C9JYW1;Q14777;C9JUP5;A0A0U1RRI3;Q13871;C9K0I9	MYO1B	-1.64001	-2.08733	-1.3858	-0.347576	0.078954	0.0724459	0.760282	0.292919	0.305743	0.466617	0.282852	0.53702	0.000953236	1.25515	1.40778
B0LPE5;P31749;B3KVH4;P31749-2;A0A0S2Z3D6;G3V2I6;G3V4I6;A0A142IKA9	AKT1	-1.15413	-1.24219	-0.972125	1.45559	1.71066	1.13192	-0.123495	-0.114767	-0.88631	-0.705877	1.3175	0.398896	0.085163	-0.792034	-0.108806
B3KR50;B0LPF3;P62993;Q6ICN0;P62993-2;J3KT38;J3QRL5	GRB2	-0.935844	-0.201731	-2.34566	0.733058	0.759014	0.570988	1.00928	0.178892	0.414003	0.433226	0.731012	0.109847	0.424695	-1.99791	0.11712
B4DQF6;B0QY89;Q9Y262-2;Q9Y262;B3KPB9;B0QY90;Q8N7H0;B3KNG0;Q7Z5X3;C9JHP4;C9K0Q7;B4DEH4;H7C3A0;H0Y7E6	EIF3L	-1.85192	-1.67865	-2.01049	0.13673	0.546071	0.426792	0.738529	0.539198	0.292828	1.03584	0.578139	0.669905	0.603059	-0.199483	0.173447
B0S7P4;Q9Y676;A0A1U9X819;A0A0G2JIC6;B4DFG6	MRPS18B	0.254104	-0.160597	-0.365947	2.04482	1.44072	1.18376	0.612801	0.0886595	0.285602	-1.45211	-0.897733	-1.25736	-0.346516	-0.799363	-0.630836
B0UZZ8;A0A1U9X8U7;A0A1U9X8U3;B4DNI0;A8K806;B4DP15;A8K9A1;O15213;A0A1U9X8W1;A0A140T9L0;A0A0G2JJL1;H0Y6G3	C6orf11;WDR46	1.26775	0.198737	-0.848939	0.597394	-0.133244	0.447744	-2.02651	-1.68277	-1.35328	0.567231	0.393324	0.78979	0.310461	0.796232	0.676085
B0YIW5;P48444;Q6MZV5;B0YIW6;P48444-2;Q6P1Q5;E9PK34	ARCN1;DKFZp686M09245	-1.94781	-1.84023	-1.66149	-0.112222	0.0861284	0.0450908	0.916061	0.820535	0.775402	0.716234	0.804273	0.773886	0.173673	0.0968436	0.353617
B0YJ56;Q9BXW6;B7ZLX8;B3KU11;A8KA30;Q9BXW6-4;E7ER58;J3QSB8;Q6GSK5;Q6DKJ0;Q9BXW6-2;J3QLA2;J3KTA6;J3KSG6;Q8IVZ3;B2RB91	OSBPL1A	-1.73888	-1.52403	-2.0518	0.309504	0.166195	0.0443603	1.05577	0.507854	0.952465	0.627557	0.2524	0.428107	1.01972	-0.44695	0.397727
B0YJ76;P00374;A0A024RAQ3;B4DM58;P00374-2;C9JJ68;B3KV46;Q86XF0	DYR;DHFR	0.761831	0.222914	0.235721	-1.68692	-1.84316	-1.82105	0.371787	-0.36954	-0.098719	1.1906	0.800845	0.543089	0.641953	0.801741	0.248904
B4E1Q4;B0YJ89;O14730-2;O14730;I6L994;J3QQL5;B4E350	RIOK3	-0.98649	-1.20638	-1.59071	0.834251	-0.350789	-0.146526	0.906464	1.14443	1.24253	-1.32698	0.844081	1.3599	-0.214932	-0.370549	-0.138296
B0ZBD0;P39019;Q8WVX7;A0A075B6E2;M0QXK4;M0R2L9;M0QYF7;M0R140	RPS19	-0.682681	-0.583976	-0.707983	-1.49401	-1.66291	-1.53033	0.52671	0.483634	0.50131	0.796514	1.05152	0.991208	0.868528	0.530895	0.911577
B0ZTD4;Q9Y261-2;B4DWN5;Q9Y261	FOXA2	-0.738494	-0.652181	0.209679	-1.40851	-1.49699	-0.340169	1.22044	0.770177	-1.24263	1.14273	1.04416	0.811258	1.06045	0.429299	-0.809223
Q8N730;B1AH87;Q13850;P30536	PBR;TSPO	-1.03011	0.604405	0.249216	-0.253523	2.05177	2.20865	-0.862748	-0.814036	-0.300795	-0.0651154	-1.06397	-0.0125631	-0.61547	-0.46138	0.365679
B1AHB0;P33992;A8K521;Q53FG5;B1AHB1;B4DQ39;B3KVF0;B4DVK5;Q59F49;B1AHA9;B1AHB2;F8WFD7	MCM5	0.679152	-0.0803551	-0.164465	0.759021	-0.294182	-0.323427	-0.710084	-1.83994	-1.92771	0.547932	-0.00848787	-0.276329	1.68303	1.05	0.90585
B1AJY5;B1AJY7;O75832;B1AJY6;O75832-2	PSMD10	-1.44254	-2.24793	-1.67575	-0.024672	0.574948	0.119411	0.459025	0.412157	0.245196	0.838682	1.15306	1.05488	0.0895856	0.320337	0.123613
B1AK13;P35914;P35914-2;P35914-3;H0Y2L7;G8FGB4;G5E9S9;Q9NT06;B7Z4D4;B7Z212;Q8TB92-5;Q8TB92-2;Q8TB92	HMGCL	-1.25367	-1.24476	-0.996267	1.06429	0.930885	1.32777	1.04664	1.19712	1.16284	-0.698254	-0.343212	-0.183875	-1.07646	-0.395421	-0.537629
B1AK66;Q8TAD8;B4DDK7;B4DLV6;B4DUU3	SNIP1	1.11911	1.64747	1.41762	-1.81526	-0.468398	-0.560593	-0.844192	-0.275525	-0.283479	-0.200508	0.102701	-0.39263	-1.23352	0.858455	0.928751
B1AKJ5;O43847;O43847-2;B4DRI0;Q6UUU9;G3V1R5;Q96L67;F5H7V1;B4DYV0;H0Y5G9	NRD1	-1.27394	-1.5866	-1.59376	0.283389	0.380429	0.577466	-0.148569	-0.466315	-0.791176	1.16992	1.07227	1.32264	1.18519	-0.393058	0.262111
B1AKK2;O94760;B4DYP1;B4DGT0;O94760-2;B4E3V1	DDAH1	-1.42033	-1.80134	-1.64337	-0.22158	-0.300042	-0.100565	0.407744	0.58084	0.433935	0.917528	1.49656	1.40303	0.257699	0.194283	-0.204396
Q6FHL9;B1AKZ4;Q15121;Q15121-2;B1AKZ5	PEA15	-0.992487	-1.36352	-1.14512	-1.57635	-0.0167358	-0.854367	0.214897	0.690748	1.20525	1.47371	0.419344	1.34519	0.580455	-0.272602	0.291581
B1AL69;Q7L3B6	CDC37L1	-0.865554	-1.46775	-1.90133	0.349537	0.231339	-0.161248	0.000988725	-0.339443	-0.724821	0.973763	0.937555	1.61101	1.11705	0.805124	-0.566226
B1ALW7;Q14746-2;Q14746;B7Z2Y2;B7Z819;B7Z7N2;V9GY21	COG2	-1.22738	-1.33902	-1.14976	1.45152	0.974034	0.881002	1.17352	0.641407	0.622943	0.504749	0.140446	0.00382104	-0.324993	-0.84189	-1.5104
Q541S4;Q548C9;B1AMS2;Q6B514;Q14141-2;Q14141-4;Q14141;Q8NFH9;Q6NT82;B4DZW0;B4E049;Q8NFI0;Q8NFI2;B4DPT4;Q14141-3;Q8NFI1	2020-09-06	-0.239603	-1.88682	-1.80651	-0.559983	-0.449308	-0.303944	0.998045	0.936109	0.899397	1.08606	1.06122	0.978107	0.265067	-0.586683	-0.391159
B1AMU3;Q9Y3B2;B1AMU4;R4GNH9;B1AMU7;R4GMQ7	EXOSC1	1.95527	1.91246	1.47735	-0.0480353	-0.47412	-0.325107	-1.01065	-0.455267	-0.772904	-1.31751	-0.296686	-0.566631	-0.0911369	-0.104607	0.117568
Q9BRW0;B1AMW1;P19256-2;P19256-3;P19256;Q16393;H0YDI1;Q14748	CD58	0.113701	-1.79342	-1.62594	-0.226777	-0.36967	-0.251237	1.83113	1.26531	1.17908	-0.457033	-0.705195	-0.195383	0.419423	0.0349301	0.781089
B1AQP2;Q9UHV9	PFDN2	-0.633888	-0.876372	-0.89097	-1.16208	-1.65507	-1.33524	0.558765	0.288496	0.109483	1.0735	1.41658	1.11406	0.565534	0.808027	0.619174
B1Q2B0;Q6ZNB6;Q6ZNB6-2;Q8J028	URCC5;NFXL1	1.4937	1.61675	1.35255	-1.50818	-0.695073	-1.21938	-1.34077	0.312366	-0.0829727	-0.610991	-0.366822	-0.241532	0.594543	0.255362	0.440447
B2R491;P62701;Q53HV1;B7Z1M6;C9JEH7;A4FU11;Q496E4;P22090;Q53HI6	RPS4X	-2.00215	-1.92826	-1.24018	0.145851	0.607671	0.635792	-0.18131	0.200219	0.439784	0.107232	1.05531	0.870056	-0.420333	1.13141	0.578903
B2R4A9;Q9Y5J6;F2Z2B0	FXC1;TIMM10B	1.53806	1.40736	1.32344	0.839342	-0.472606	-0.278455	0.520067	-0.0390441	-0.33623	0.179459	-1.19396	-2.02868	-0.0953681	-0.684391	-0.678994
B2R4C0;Q02543;M0R1A7;M0R0P7;M0R3D6;B4DM94;M0R117;B4DM74;B4DUV3;Q53HD3;Q76N54;Q32XH3	RPL18A	-0.846042	-1.57109	-1.98802	0.284653	1.00514	0.741395	-0.90435	-0.505548	-0.57764	0.104816	0.864441	1.02991	0.973523	0.899893	0.488923
B2R4C5;P61626;F8VV32;A0A0B4J259	LYZ	-1.56289	-1.53619	-1.55663	1.50884	1.50639	1.43823	-0.0570619	0.00585184	-0.0794911	0.213092	0.221622	0.13301	-0.0635659	-0.184429	0.013221
B2R4I8;Q92572;F5H459	AP3S1	-1.37528	-2.09755	-1.92508	0.0496111	-0.193731	0.352263	0.560607	0.656611	0.87492	0.554982	0.724669	1.01061	0.175487	-0.0327132	0.664582
B4E380;K7EK07;B2R4P9;Q71DI3;P84243;P68431;Q16695;K7EMV3;B4DEB1;B2R6Y1;K7ES00;A8K4Y7;Q6NXT2;Q6TXQ4;A0A1X8XL64	H3F3B;H3F3A;HIST2H3A;HIST1H3A;HIST3H3;H3F3C	-1.35502	-1.37607	-2.0095	1.07314	0.965158	0.790016	0.794834	1.18952	0.978844	-0.0501139	0.0176234	0.131364	-0.527924	-0.19267	-0.429188
B2R4R0;P62805;Q0VAS5;Q6B823	HIST1H4H;HIST1H4A	-1.244	-1.71175	-1.68345	1.50193	1.24274	1.18538	0.475785	0.606666	0.253253	0.0407406	0.156415	-0.0762838	0.0244093	0.111121	-0.882956
B2R4R9;P62857	RPS28	-0.660722	-1.43652	-1.24172	-0.100226	-1.22344	-1.51393	1.12414	0.17794	0.130517	1.29029	0.666673	0.201054	1.33883	0.371634	0.875475
B2R4V2;H0Y5B4;H7BZ11;J3KQN4;Q969Q0;P83881;R4GN19	RPL36A;RPL36A-HNRNPH2;RPL36AL	-0.975892	1.3418	1.75507	-0.55071	-0.386533	0.849718	-0.162344	-1.31137	-0.966618	-0.0712466	1.20147	1.16249	-1.09387	-0.42494	-0.367035
B2R4W8;P62244;A8K7H3;I3L3P7;I3L246;H3BV27;H3BT37;I3L303;H3BVC7	hCG_1994130;RPS15A	-1.41888	-1.62399	-1.64656	1.33511	1.02301	1.17376	0.953777	0.691029	0.589503	0.220358	-0.0407591	-0.0260078	-0.133028	-0.434398	-0.662923
B2R5I8;Q13637	RAB32	1.4165	1.40892	1.28424	0.340462	-1.15371	0.455929	-0.479023	0.932556	-0.384991	-1.44057	-0.458195	-0.491369	-1.10157	-1.07639	0.747202
B2R5J1;H6UMI1;Q6IAW1;O95166;I3L3J4;F5GZY7;B2RD60;A0A024RAP5;Q9H0R8;Q9H0R8-2	GABARAP	1.13123	0.821214	1.36633	-0.754664	-1.84067	-0.801468	0.625016	-0.871329	-1.24812	0.904938	0.0268176	-0.972841	0.730896	0.742723	0.139928
B2R5N4;Q9H0V9;Q9H0V9-2;B4E308;B4DI83;F8WB07;B4DVH1;Q9H0V9-3	LMAN2L	-0.527112	-1.64969	-0.111618	0.984951	0.743726	0.686557	-0.29128	0.978622	0.737815	-0.320285	0.588131	0.643976	0.421759	-0.393391	-2.49216
Q53EW3;B2R5R9;P48382;F8W689;P48382-2;Q9UG77;F6R6G4;F6UE82;A0A0A0MSQ2;A0A0A0MSM9;F6X9D6;F6S3S0;A0A0A0MT34;H0Y4B4	RFX5;DKFZp586K091	-1.11614	0.460608	0.43476	-1.24837	-0.366024	-1.51816	1.59029	0.973355	1.03832	0.146913	-0.389783	0.455173	-0.037403	-1.50202	1.07848
B2R5T5;P10644;Q68DQ4;P10644-2;K7EPB2;K7EM13;Q15300;K7EMZ6;K7EIE5;K7EID3;K7EJ40;K7EK41;K7EMU2;A6YCE1;Q96P62;K7EQK3;A6YCE2;K7EPR5;K7EKR1	PRKAR1A;DKFZp779L0468	1.8301	1.42212	1.31413	-0.0290029	-1.02677	-1.68882	-0.921174	-0.807609	-0.691566	0.222408	-0.420375	0.249033	0.805384	0.0210711	-0.278924
B2R5U3;Q9H4M9;A0A024R571;B4DMV9;B4DR44;B4DTR4;B4DZH9;C9JC03;C9J2Z4;C9JIJ3;C9IZH1;C9JDQ8	EHD1	-1.7797	-1.94679	-1.65626	-0.0725429	-0.0478308	0.11344	0.961389	0.909025	0.922636	0.898277	0.519608	0.512995	0.575633	0.0155849	0.0745352
B2R5W2;P07910-2;G3V4C1;G3V4W0;P07910-4;D3DPI2;G3V251;P07910-3;G3V5X6;G3V2D6;B4DMJ1;B4DSU6;G3V5V7;G3V4M8;A0A0G2JNQ3;O60812;B2RXH8;A0A0G2JPF8;P0DMR1;B7ZW38;G3V2H6;Q569J8;Q6PKD2	HNRNPC;hCG_1641229	1.88457	1.65739	1.85178	-0.0857599	0.055486	-0.0303595	-0.298789	-0.389588	-0.17737	-1.29789	-0.837832	-0.78907	-0.825492	-0.501437	-0.215639
Q9UK43;B2R5Y4;Q13123;Q95HA6;B4DEH2;E7EQZ7;Q9H4P6;Q9Y3Z5;D6REL4;D6RAY9;A0A0C4DGW5;D6RCQ4	CSA2;IK	2.00811	1.81696	1.60274	-0.58102	-0.388551	-0.357574	-0.796932	-0.923538	-0.961864	-0.544553	-0.320722	-0.712233	-0.154249	0.366654	-0.0532316
B2R603;P07910;G3V2Q1;A8K9A4;G3V576;G3V555;G3V575	HNRNPC	0.884612	0.497446	0.5493	0.722265	0.347232	0.923204	0.447547	0.010315	0.0348917	-0.0897654	-3.25434	-0.409999	-0.415838	-0.093059	-0.153813
B2R623;O60942;B4DIQ0;O60942-4;O60942-2;B4DSJ8;O60942-3;Q7Z3R6	RNGTT	-0.719977	-0.658295	-0.912016	-1.14027	-1.3408	-1.70626	1.07296	0.138918	-0.0373175	1.02161	0.961916	1.07628	0.734444	0.415082	1.09373
B4DT77;B4DWU2;B4DHY4;B2R657;P20073-2;P20073;B2R7L2;Q53HM8	ANXA7	-1.41616	-2.00869	-1.96172	0.414456	-0.0615814	0.0898745	0.891191	0.510586	0.617485	0.970035	0.958583	0.778592	0.123047	0.101139	-0.00684318
B2R673;O00330-3;O00330;O00330-2;E9PLU0;H0YD97;E9PRI6	PDHX	-0.622315	-0.29698	-0.384027	1.00719	0.908557	1.08645	1.04194	1.59614	1.17822	-0.849008	-0.836428	-0.67777	-1.34644	-0.982271	-0.82325
B2R680;P42226;A0A1W2PNW1;A8K4S9;Q9BQD2;B4DQB3;P42226-3;B7ZAC1;P42226-2;B4DR42;G3V5I8;G3V370;G3V5K5;H0YJH6;Q5FBW6;G3V2L2;G3V2M3;G3V3E9;G3V2H4;G3V568;H0YIY2;Q6LCD8;G3V2X7;Q56TK0	STAT6	0.188424	-2.2848	-2.49557	0.43141	0.164869	-0.134802	0.614548	0.190884	0.0765599	0.736981	0.47112	0.55055	0.525154	0.315667	0.649012
B2R694;C9J315;A0A0G2JS81		-0.876797	-0.787548	-1.00398	1.78675	1.71477	1.68983	0.470865	0.312133	0.245314	-0.375234	-0.4539	-0.699732	-0.613944	-0.58209	-0.826447
B7Z6B3;B2R6C4;Q00765;B7Z2A3;B7Z332;B7Z510;H0Y8J8;Q00765-2;E2QRG8	REEP5	1.5605	1.32055	1.89151	0.35411	0.251845	0.5197	-0.525432	-1.16913	-1.2789	-0.427307	-1.27022	-0.796831	-0.110232	-0.0847047	-0.23546
B2R6D8;Q9H3Q1;Q9H3Q1-2;J3KRZ9;J3QQS6;J3QR93	CDC42EP4	-1.24617	-2.2779	-1.60703	-0.582746	0.157782	-0.0817014	1.0912	0.986854	0.796913	0.759081	0.138038	0.325963	0.422972	0.537791	0.578956
B4DKX4;B2R6E2;Q53EL6-2;Q53EL6;Q5VZS7	PDCD4	-1.54647	-1.68027	-1.62636	-0.00381253	-0.00232371	-0.0518822	0.885286	0.890648	0.914941	1.01286	1.03035	1.14771	-0.343343	-0.357621	-0.269713
B2R6F3;P84103-2;P84103	SFRS3;SRSF3	0.790182	0.705935	0.725881	1.38081	1.49397	1.16821	-0.146781	0.102363	-0.353575	-1.40811	-1.29004	-1.34674	-0.378802	-0.870463	-0.572848
C9K0D8;B7Z5C3;Q66S35;B2R6L2;Q16877-2;Q16877-3;Q16877;C9JX77;Q5XLC3;C9JJ23	PFKFB4	-0.915312	-1.52506	-1.77793	-0.265269	-0.134113	-0.0856924	-0.818528	-0.111074	-0.151498	0.962603	1.67862	1.29145	0.280504	1.05862	0.512684
B2R6N9;P43307;C9J3L8;C9J5W0;E9PAL7;C9IZQ1;P43307-2;C9JBX5	SSR1	-1.51809	-1.77337	-1.96769	1.28407	0.825966	0.808835	0.425966	0.725711	0.602936	0.554379	0.290103	0.115985	-0.13961	-0.408933	0.173734
K4RH61;B2R6P3;P50281;F8W1B7	MMP14	-1.40974	-0.771462	-1.15878	-0.234879	0.996512	1.0565	-0.505105	1.27786	1.27515	-0.543993	1.18949	1.00636	-0.479146	-0.839298	-0.859459
B2R6S9;P30533;A8K8F6;D6REW6	LRPAP1	1.62009	1.28934	1.36483	-1.30966	-1.4036	-1.40108	0.0701513	-0.0860967	0.0290671	-0.638445	-0.572722	-0.634568	0.303657	0.582047	0.786989
Q53FC7;B2R6X5;P17066;B3KSM6;B4DHP5	HSPA6	0.0435448	-0.311534	-0.453531	1.35164	1.41459	1.44624	0.0197019	0.122547	-0.0302802	0.179712	-0.219033	-0.234678	-0.205939	-0.398477	-2.7245
B2R704;Q14244;Q14244-6;Q14244-7;B7ZB64;A0A087WZ40;B7Z3Y3;Q14244-3;B7Z3E1;Q14244-5	MAP7	-1.88496	-1.42793	-1.84011	-0.155082	-0.411145	-0.500307	0.617552	0.564638	0.377349	0.734864	0.858011	0.894457	0.877826	0.806837	0.487998
B2R749;Q99618;F5GX58;F8WDL1;J3KMY0	CDCA3	1.39484	0.805486	1.16248	-0.87636	-0.785698	-1.52419	0.426886	-0.837979	0.360439	0.406819	-1.65266	-0.763531	1.19498	0.649734	0.0387583
B2R761;P22307;P22307-8;P22307-7;P22307-4;P22307-2;P22307-6;E9PLD1;Q59HG9;P22307-3;B4E0J3;H0YF61;H0YCB0;H0YD06;P22307-5	SCP2	1.6932	1.36633	1.27139	1.22767	0.0678284	0.205274	0.147256	-0.593064	-0.504309	-0.571034	-1.5373	-1.46528	-0.234669	-0.554835	-0.518456
B2R791;O43395;B4DLS8;Q53GV6;B4DM28;O43395-3	PRPF3	1.42117	1.24709	1.46896	-0.430858	-0.399074	-0.353877	-1.38224	-1.687	-1.49517	-0.0961725	0.101081	0.0917806	0.429553	0.588443	0.49631
B2R7C2;O43264;O43264-2;B4E1J7;B4DUQ3;F5H3C1	ZW10	0.742909	0.631227	1.09031	2.08927	1.14134	0.69023	-0.0674098	-0.731744	-0.577098	-0.720829	-1.1666	-1.03211	-0.484038	-0.369763	-1.23568
B2R7D2;Q9UNW1;B4E394;Q9UNW1-4;Q9UNW1-3;Q9UNW1-2	MINPP1	-0.387699	-0.743216	-1.03235	0.782214	1.41017	1.6432	-0.794893	0.430973	0.328513	-1.53603	-0.654925	-1.31249	0.15087	0.863818	0.851845
B2R7G6;P49590;P49590-2;B4DDN8;B4DSY5;B4DQ67;D6RJE6;D6RB22	HARS2	-1.12071	-1.22712	-0.997029	0.782358	1.51506	2.37192	0.27493	0.260848	0.333676	-0.686784	-0.26692	-0.435565	-0.849098	-0.00111029	0.0455488
B2R7M1;F5GYQ1;P61421;J3QL14;R4GN72;B7Z6L9;H3BQB4;H3BSG7;H3BQJ1	ATP6V0D1	0.834977	0.447625	0.884096	1.48674	0.530817	0.225146	1.14196	0.105425	0.1598	-0.760336	-2.06066	-1.59904	-0.428026	-0.0350038	-0.933518
Q4ZG76;E7EQA9;Q6NW12;B2R7S3;Q92844;E7EVA2;H7C3L4;E7EWR8;E7EM55;E7ERM9;E7EMT6;E7ENY2;E7EW82;Q92844-2;Q92844-3;E7EV32;H7BZ28	TANK	-0.174103	-1.78001	-2.61943	0.120642	-0.506638	0.0740284	0.581508	0.406127	0.246598	1.06395	0.78969	0.904979	0.020781	0.704381	0.167503
B2R7T8;P47756-2;P47756;B1AK85	CAPZB	-1.46787	-1.34561	-1.90712	1.54355	1.1876	1.13418	0.504083	0.127065	0.0427919	0.601354	0.436072	0.242575	-0.218359	-0.454176	-0.426134
B2R7W0;P13995;P13995-2;B8ZZU9;B4DY35;B9A062	MTHFD2	1.33879	1.03803	1.61633	1.43871	-0.182914	0.137115	0.436651	-0.32248	-0.564563	-0.541923	-1.41792	-1.60982	-0.0383993	-0.621435	-0.706187
B2R7W3;O75934;Q53HE3	BCAS2	2.03342	1.79024	1.58686	0.219953	-0.147218	0.098008	-0.635707	-0.896849	-0.894281	-0.523479	-0.789681	-0.822298	-0.045452	-0.534284	-0.439236
B2R7X3;Q13112	CHAF1B	1.75814	1.73374	1.83318	-0.468807	-0.518035	-0.454476	-0.524299	-0.782375	-0.834565	-0.707726	-0.972032	-0.795658	0.235475	0.192176	0.305261
B2R841;P53350;B4E083;Q59GD0;Q58A51;I3L387;D3DWF3;I3L309;I3L2H5	PLK1;Plk-1 delta	1.29919	1.11946	1.09693	-0.691821	-0.933657	-2.05984	-0.161993	0.35766	-1.44365	-0.382468	-0.542452	0.484271	0.895918	0.277233	0.685217
B2R858;P26196;Q8IV96	DDX6	-1.97462	-2.01998	-1.5154	0.737683	0.283028	0.107763	0.729382	0.552124	0.433188	0.50938	0.931951	0.80344	-0.251491	0.344096	0.329461
B2R8J0;Q14435;E7EUL0;C9J2C3;Q68VJ6;Q14435-2;C9J388	GALNT3	0.550607	0.699292	0.247845	1.59774	1.6627	1.58301	-0.166229	-0.456008	-0.462414	-0.533979	-1.10827	-0.982299	-0.761172	-1.11716	-0.753666
B2R8U8;O60906;H0Y5N2	SMPD2	0.361255	-0.0290742	0.819924	2.39042	1.35375	0.765081	-0.353469	-1.30084	-0.342509	-0.328732	-0.547414	-1.06151	0.0537705	-0.830954	-0.949703
B2R8Y6;Q6MZM3;Q8N3U4;Q6MZM4;Q6AI02;B4DQ46;B1AMT4;B1AMT3;B1AMT2;B1AMT1	DKFZp686C21148;STAG2;DKFZp686P16143;DKFZp686P168	0.638234	0.745641	-0.112225	1.16726	1.77991	1.61801	0.119958	0.150165	-0.240676	-1.01327	-1.14101	-0.977189	-0.888341	-0.963937	-0.88253
V9HW51;B2R960;O43396;Q59G46;K7ER96;K7EML9;B3KT45;K7EPB7;K7EME7;K7EKG2	HEL-S-114;TXNL1	-1.54595	-1.8537	-2.03464	0.433403	0.116866	0.232363	0.0623051	0.0712902	-0.133712	1.08609	0.728632	0.622381	0.84714	0.708055	0.659473
V9HWG9;B2R983;P78417;P78417-2	HEL-S-21;GSTO1	-1.41146	-1.63303	-1.63306	-0.488612	-0.416845	-0.37092	0.601333	0.553901	0.523845	1.27222	1.35042	1.29716	0.0340871	0.117155	0.203803
B2R995;Q16798;E9PMB9;Q16798-2;Q8NAS5;Q6TCH8;E9PNN2;E9PND9;E9PKA0	ME3	-0.647479	-0.875404	-0.992026	0.696725	1.65529	1.4326	-0.497793	0.692056	0.809888	-1.64134	0.398106	0.502257	-0.626197	0.341017	-1.2477
B2R9R2		-1.61875	-0.29964	-1.44758	0.2837	0.0884697	0.288621	0.321519	-2.28064	0.556725	0.365607	0.690294	1.35293	0.506885	0.609098	0.582758
B2R9T9;Q9BVC6;B4E1S3	TMEM109	1.15769	1.38559	0.674816	1.43489	0.28477	-0.743907	-0.516576	-1.49203	-0.85093	-0.556446	-1.81442	-0.269697	0.140157	0.580302	0.585795
B2R9Y1;Q8WWV3;Q96RL8;G3V1R2;Q8WWV3-3;Q8WWV3-2	RTN4IP1;NIMP	1.43244	1.48779	1.57847	0.689567	0.415039	0.62966	-0.00575458	-0.10398	-0.899897	-1.00527	-0.735254	-1.63266	-0.704193	-0.506298	-0.639659
B2R9Y2;Q9H0G5;A0A024QZ33;B7ZL27;B7Z4B1;Q05DD5;K7ERM9;Q9P0E1;K7EMD8;J3KT62;K7EK40;J3QLV5;J3QRI6;K7EQJ6	NSRP1;CCDC55	-0.092952	0.847393	0.194829	-0.895697	-1.27105	-1.7525	-0.848688	-0.845424	-0.591936	0.446446	0.230807	0.576683	1.24548	1.49011	1.2665
B2RA15;Q9H160;C9J4X5;Q9H160-2	ING2	0.632126	0.832785	1.14227	0.430963	0.454072	1.06908	-0.0639037	-0.44289	-2.20331	1.42193	-0.563244	-1.34848	-0.800887	-0.112371	-0.448145
B2RA72;Q7LBR1	CHMP1B	-0.715113	-1.18949	-1.17217	-1.88284	-0.73719	-0.654088	1.24947	1.15759	1.00873	0.830265	0.860126	0.737226	0.529858	0.0629048	-0.0852892
B2RA81;Q13253	NOG	-0.926515	-0.540602	-0.641144	-1.2202	-1.15906	-1.27964	-0.0178266	-0.615229	0.163606	1.72127	1.49734	0.962547	0.765775	0.727073	0.562617
B2RAF9;Q9Y5Y6;B4DYI7;Q8WVC1	ST14	0.358271	0.124117	0.672502	-0.243742	-0.664447	-0.871889	2.11055	1.31772	1.53163	-0.675529	-0.909496	-0.891354	-0.558617	-1.08082	-0.218905
Q53H08;B2RAG5;Q59EC9;O15228;Q53FI2;O15228-2;B3KN78;Q71V38;Q5TBH8;Q5TBH6	GNPAT	0.541459	1.04842	1.38104	0.477753	0.683706	0.731183	0.996093	0.0267858	0.214162	-1.5654	-1.29567	-1.73699	-1.09618	-0.221836	-0.184532
B2RAH5;O14974;O14974-4;O14974-5;O14974-2;A0A024RBF1;F8VZN8;H0YIS4;H0YHI8;H0YHL8;H0YIM2;F8VW28;H0YIS3;A0A0U1RQZ1;H0YIL7	PPP1R12A	-1.2404	-0.538603	-1.57168	-0.323	-1.43455	-1.26785	1.20756	0.329892	0.110983	1.36645	0.666866	0.8749	0.939575	0.489094	0.390763
B2RAI2;Q9UQR1;Q8TDH4;Q4FD37;Q8IWK7;Q15552;G5E9X2;Q9UQR1-2;C9JRX0;C9K0U4;C9J6Y6	ZNF148	0.982506	1.86171	1.23028	-0.181351	-0.851577	-1.16072	-0.276565	-1.71295	-1.13242	0.0988457	-0.0766794	-0.596817	0.914896	0.305322	0.595512
B2RAM2;Q9Y6W3;Q7Z479;H7C1B7;H7C0F1	CAPN7	-1.85923	-1.0875	-1.61002	-0.827166	-0.177594	-0.373914	0.590109	1.02046	1.29833	0.817135	1.14247	0.816653	-0.173047	0.0138606	0.409446
B2RAR3;Q9BXR0;Q9BXR0-2;K7ESP6;K7EJ21;K7EL95;Q71RF8;K7EPI1	QTRT1	0.144772	-0.714428	-1.2647	2.38381	0.73984	0.557846	1.36862	-0.31802	-0.225616	0.251348	-0.621203	-0.867056	0.426732	-1.23634	-0.62561
B2RAU5;Q9Y5X1;B3KXH8;Q59ES5;O95061;A0A087WVE4;A0A087WZW2	SNX9;WISP	-1.03111	-1.78695	-1.47245	1.01761	-0.586642	-0.101494	1.87104	0.382818	0.544996	1.11897	0.647346	-0.404127	0.386867	-0.499378	-0.0875008
B2RAW8;A0A024R1I5;O76054-4;O76054;B3KRD8;B7Z3Z8;O76054-5;C9JZI9;H7C417;F8WEE7;C9JYY7;C9JTM4;Q6XCI7;Q6ISB2;Q9UDX4;F8WB08	SEC14L2	0.753449	1.20883	-0.211172	-1.13747	-2.10458	0.238287	0.361838	-1.36517	-1.03413	-0.268472	1.24187	0.301142	0.792517	0.584129	0.638936
B3KMC8;B2RB72;O75554;O75554-2	WBP4	0.461684	0.0231416	0.856015	-1.4858	-1.10339	-2.01511	0.500412	-0.357914	-0.738645	0.867309	0.653638	0.0719052	1.81747	0.390382	0.0589108
Q9H348;B2RB94;P49754-3;P49754;B4DR83;P49754-2;Q75MX9;Q75MS1;C9JZ11;Q75MS2;C9J3F8;H7BXH3;C9J2U9;H7BZX6;C9JU58	HVPS41;VPS41	-2.74087	-0.38614	-1.53637	0.737424	1.27096	0.470321	0.426015	-0.287146	-0.011632	0.784721	-0.240313	0.129269	0.481334	0.499043	0.403385
B2RB95;O95361;B3KMJ2;B3KP96;O95361-2;K7EL43;B4DE22;K7ENN8;J3QKY5;Q309B1;J3QL38;J3QR69	TRIM16	0.0303436	-0.565734	-0.882876	0.542833	0.542833	0.680242	-1.68556	-1.97954	-0.91882	1.24414	0.518969	-0.0828583	1.25319	0.639131	0.663703
Q8NBL9;B2RBB2;Q96S52;Q96S52-2;Q96IR5;B4DLL0;Q9BVC1;A0A024QZ14;K7EN97;Q6MZW5;Q96NG1;B3KXD2	PIGS	0.293048	-0.464884	-0.0528225	1.74274	1.28702	1.48147	0.113642	0.194927	0.562089	-1.10892	0.144934	-1.04636	-0.435166	-1.01792	-1.69379
E7EN73;B2RBC8;Q8IZA0;C9J519;Q8IZA0-3;Q8IZA0-2;Q9H9L2;B1AN15;H0Y4S8	KIAA0319L	-1.13764	-1.57661	-0.869677	0.630848	1.28363	1.46679	-0.205873	1.04241	1.37646	-0.308044	0.384628	0.243048	-0.654536	-0.604223	-1.07122
B2RBH1;Q5RGS4;Q9HB21-2;Q59FQ3;R4GMZ9	PLEKHA1	-2.2695	-1.87994	-0.257401	-0.626572	-0.0730906	-0.41541	1.18223	0.704867	0.714028	0.727863	0.908287	0.907627	0.130986	0.278095	-0.0320568
B2RBI2;Q96A49;Q53GS5;B4E1C9;B4DHY7	SYAP1	0.172988	-0.195499	0.225983	-0.986237	-2.12912	-2.03723	1.06312	0.255205	0.293993	1.42169	0.226145	0.572837	0.662029	0.249999	0.204096
B2RBJ7;Q96RS0;B3KNW9	TGS1	-2.48173	-0.949646	-1.30732	-0.207094	-0.465699	-0.161431	-0.0878845	0.278851	0.208113	1.02828	0.539557	0.630397	1.25306	0.772126	0.950409
B2RBJ8;Q9H0R6;X6R772;Q9H0R6-2	QRSL1	2.10424	1.7295	1.689	-0.240605	-0.405159	-0.313952	-0.308375	-0.735754	-0.520753	-0.680317	-1.00869	-0.906176	0.151065	-0.171361	-0.38266
B2RBM8;Q9H2P0;Q6DHZ8;E9PQK8	ADNP	1.95345	1.8262	1.85071	-0.63391	-0.767219	-0.855658	-0.265556	-0.295361	-0.416837	-0.562253	-0.652458	-0.731615	-0.24725	-0.0266356	-0.175609
B2RBP3;Q8TBC4;J3JZZ9;B7Z5F6	UBA3;UBE1C	-1.73629	-1.94325	-1.88155	0.65088	0.0509048	0.278676	0.433538	0.194237	0.165924	1.12977	0.740918	0.820125	0.454212	0.348065	0.293833
B2RBR9;Q14974;Q14974-2;B7Z752;J3KTM9;B7Z5M1;J3QR48;J3QKQ5;J3QRG4;J3KS06	KPNB1	-1.21539	-1.10274	-1.46553	1.44234	1.5777	1.43512	0.0643885	0.0799545	0.278912	0.607434	0.367586	0.212178	-0.654698	-1.07811	-0.549152
Q53F98;B2RBY4;P49642;F8VNY2;F8VSB2	PRIM1	0.642989	1.88459	1.7593	-1.12401	-1.07075	-0.90119	-0.262366	0.456847	-0.894969	-1.10588	-0.713305	0.305284	0.580147	0.657203	-0.213883
B2RC53;Q495W5;Q495W5-2	FUT11	0.632656	0.841466	1.1606	-0.512084	0.105906	-0.384798	0.0600923	0.382722	0.218141	0.283648	0.797896	0.568887	-1.87657	0.23319	-2.51175
B2RCD8;Q8IU81	IRF2BP1	-0.875947	-0.874695	-0.714545	-1.47814	-1.26562	-0.56221	-0.0531683	0.0706974	-0.431187	0.286651	0.914738	1.13135	0.72063	1.70608	1.42537
B2RCM6;Q96S44;Q5JZ02	TP53RK	-0.29618	-1.20766	-1.66324	1.6326	-0.907257	-0.0166962	0.56415	-1.1417	-1.10485	1.11648	0.572329	0.635649	1.006	0.267861	0.542509
B2RCV0;Q9NS73;B4DE55;Q9NS73-5;S4R3P6;S4R3N2;A0A087X1L0;S4R2X9;Q9NS73-3;Q9NS73-2;S4R3Y0	MBIP	0.113415	0.923377	-0.131276	-1.27303	1.12922	-0.570517	1.46823	1.29736	-0.051944	-1.58824	-1.51256	-0.90344	0.303748	0.299888	0.495768
B2RD51;O95456;O95456-2;F8WBH7	PSMG1	-1.02652	-1.10203	-0.00124826	-1.10142	-1.08896	-0.857211	-0.272725	-0.422429	-0.426818	1.61211	1.66226	1.2981	0.396982	0.472581	0.857323
B5MCF9;B2RDF2;O00541;B3KXD6;B3KTZ6;H7C267;Q6ZUE0	PES1	1.18421	1.26682	1.40855	0.885568	0.348276	0.452939	-0.471755	-1.40074	-1.43352	-0.644847	-1.25544	-1.1271	0.593414	0.209324	-0.0157057
E9PNW8;Q9H600;B2RDG1;Q8WVX9	FAR1	1.58952	1.32858	1.55428	0.0314706	-0.257838	-0.406175	-0.844489	-1.00929	-0.960814	-1.57213	-0.524439	-0.651658	0.221091	0.919913	0.581973
B2RDK3;Q9H1P3-2;Q9H1P3;A0A087WTV1;H0Y7X4	OSBPL2	0.630453	1.01502	0.563647	-0.337799	-2.2777	-2.15626	0.988194	0.171337	0.203483	0.793578	-0.106642	0.0644179	0.676346	-0.366071	0.138001
B2RDK6;D3DR65;O75477;B4DPN7;B0QZ43	SPFH1;ERLIN1	1.124	1.15739	1.22814	-1.69501	-1.31485	-1.62822	0.906105	0.80902	0.745153	0.0716817	-0.221994	-0.0487776	-0.12646	-0.616963	-0.389217
B4DRV4;B2RDL6;D3DQH8;P09486;F5GY03;E5RK62	SPARC	-1.30138	-1.64947	-2.38164	0.776047	0.520026	0.140409	0.0702321	0.132875	0.897204	0.723505	1.04884	0.609782	0.0543714	-0.0760093	0.435203
Q8N1H4;B2RDQ3;P62995;Q68DZ9;Q59GA1;P62995-3;H7BXF3;H7C2L4	TRA2B;DKFZp686F18120	0.456281	0.932874	0.725408	0.990479	1.19739	1.31301	-0.679824	0.349398	0.358386	-1.96476	-1.06316	-0.971478	-1.12863	-0.576197	0.0608265
B2RDT8;Q9Y5X2;C9J8E6;C9J014;C9J271;C9JCB9;C9IYC5	SNX8	-0.77319	-1.06782	-0.997558	1.20529	1.21875	2.19536	0.48089	0.0874722	0.155517	0.441863	-0.458014	0.184491	-0.403307	-0.949809	-1.31993
F5H8H2;B2RDU6;Q03426;B7Z301;Q59ET9;A0A1B0GWC2;F5H092;B7Z1C2;F5GXC0;A0A1B0GWF3;F5H163;A0A0B4J236;F5H368;A0A1W2PS16	MVK	-0.951523	-1.26972	-2.48878	0.659679	1.10299	0.780797	0.423895	0.294341	0.362538	-0.605983	1.14009	0.847117	-0.465076	0.00146563	0.168162
B2RDV7;Q96G46-2;Q96G46;Q96G46-3;K7EJX8;K7EQU9;B4DLK3;K7EPA4;D6W636;K7ER20;O95323	DUS3L	0.236919	-0.621304	-0.758578	0.476325	-1.13242	-1.95205	0.329441	-0.583737	-1.15715	1.84182	0.590604	0.472841	1.12091	0.629817	0.506565
Q5RKT7;B2RDW1;P62979;A0A248RGE3;J3QS39;J3QTR3;F5H6Q2;F5GYU3;F5H2Z3;F5H265;Q5UGI3;B4DV12;F5H388;F5H747;F5GXK7;J3QKN0;Q5U5U6;Q5PY61;Q96C32;Q96MH4;L8B4I8;L8B196;L8B4R0;A8K674;L8B4Z6;L8B4M0;L8B4J3;P0CG47;P0CG48;Q8WYN9;Q9UFQ0;Q96H31;Q66K58;Q59EM9;M0R1V7;Q49A90;M0R1M6;F5GZ39;J3QSA3;A8CGI2	RPS27A;HEL112;UBB;UBC;UbC;DKFZp434K0435;UBA52	-0.402031	-2.39664	-1.65359	0.636204	0.0444175	0.727118	0.0273578	-0.000136012	-0.455231	1.59565	0.827884	-0.0504992	0.962807	-0.0838415	0.220533
B2RE36;Q9GZT6-2;Q9GZT6;Q9GZT6-3;H0YF06;J3KN19;E9PKQ5;E9PPJ7	CCDC90B	-0.782376	-0.896157	-1.13856	1.5851	0.785411	1.06912	1.45569	1.17694	0.697307	-0.220498	-0.522673	-0.880255	-1.04944	-0.573107	-0.706506
Q5JSL0;B2RE40;P82970;Q5JSK8;Q5JSK6;Q5JSK7;Q5JSK9	HMGN5	-0.978517	-2.05383	-1.52412	1.61209	-0.358981	-0.714095	0.438128	-0.235053	0.091403	1.2616	0.674586	0.387034	0.617914	0.64012	0.141726
D5MQE1;B2RE59;Q92600;Q92600-2;B4DJE1;F8WBZ6;Q92600-3	RQCD1	-1.87007	-1.88164	-1.09414	-0.766412	0.151221	-0.236354	0.836571	0.45941	0.373357	1.00433	0.80708	0.639782	1.28937	-0.227392	0.514899
B2RE76;Q9UQN3;C9J0A7;Q9UQN3-2;A0A087WW88	CHMP2B	-0.500668	-1.0552	-0.322893	-0.592865	-1.84156	-1.86879	0.525513	0.788692	0.41146	0.867565	0.952715	1.43566	0.273553	0.423772	0.503047
B2RMQ4;Q8WWK9-6;Q8WWK9-5;Q8WWK9;Q8WWK9-4;C9J649;C9J7Y4	CKAP2	1.07477	1.53544	0.93478	-1.31609	-1.82466	-1.77142	-0.110904	-0.0112303	0.134658	-0.131983	-0.24139	-0.159487	0.390521	0.817054	0.679933
B2RMV2;Q69YQ0-2;Q69YQ0;F8WAN1;Q59GT7;C9J8U1;C9JLY8	CYTSA;SPECC1L;SPECC1L-ADORA2A	1.16524	-0.0396104	0.804989	-1.99685	-0.353517	-0.430951	-0.921949	-1.30466	-0.581607	0.515716	-0.25939	-0.220786	1.36106	1.20394	1.05838
B2RN10;Q9UPN4-2;Q9UPN4-3;I3L2X7;I3L4M5;I3L316	AZI1;CEP131	1.80341	1.71863	1.78596	-0.220089	-0.391649	-0.579759	-0.722845	-0.973957	-0.84962	-0.454672	-1.00147	-0.725827	0.11392	0.249064	0.248893
B2RNB2;P78536;Q53RS1;P78536-2;A6H8L4;E7EUI5;Q53RF5;Q6P5T8;A8K1B4;Q53S40	ADAM17	2.14542	0.802815	0.788877	-0.745394	-0.543108	-1.41384	0.552731	0.407291	0.559376	-2.04747	0.210448	-0.15724	0.107543	-0.310858	-0.356598
B2RTU6;E9PCH4;Q8TEU7;Q8TEU7-4;D6RE77;Q8TEU7-2;Q9UHV4;B7Z7Y1;Q8TEA3;O43386;Q8TEU7-6;H0Y8N8	RAPGEF6	-0.326121	-2.12888	-1.02551	-0.756597	-0.79128	-0.874416	0.380636	0.80525	0.545219	1.56456	1.38574	0.880744	0.102498	0.310656	-0.0724943
B2RTX8;Q7Z5K2;Q7Z5K2-2;Q7Z5K2-3;A8K273;Q8WVX6;F6QZY1	WAPAL	-1.22319	-1.558	-1.74945	-0.221342	0.100773	1.07404	-0.491405	-0.310106	-0.376604	0.0755395	0.775415	1.38793	0.332707	1.47617	0.707523
B2RWN5;B4E263;Q8N7L7;Q96ES5;Q6P664	HEATR1	0.885766	0.67996	0.811366	1.27581	1.56239	1.3702	-0.0386602	-0.404445	-0.300404	-0.813872	-1.32582	-1.09425	-0.893246	-0.796077	-0.918717
B2RWP0;O60292;Q8IUV1	SIPA1L3	1.95332	1.45693	1.50581	-0.464161	-0.989666	-1.27946	-0.794738	-0.480554	-0.639086	-0.717064	-0.288036	-0.399469	0.757292	-0.191065	0.56994
B2ZDQ1;P80188;P80188-2;X6R8F3	NGAL;LCN2	-1.34431	-1.37747	-1.41189	1.86386	1.35007	1.30025	-0.214365	-0.69121	-0.400065	0.185788	-0.280782	-0.12567	0.393543	0.554916	0.197336
B2ZZ89;Q01082;A0A087WUZ3;D6W5C0;K9MS24;F8W6C1;B4DIF8;E9PJZ2;O14724;Q71VG1;Q71VG2	SPTBN1	1.00836	0.607304	0.588167	1.93789	0.987533	1.15848	0.239901	-0.774451	-0.813373	-0.346961	-0.770119	-0.760517	-0.468092	-1.27346	-1.32067
B2ZZ90;Q13085;Q13085-4;Q13085-2;A0A024R0Y2;Q13085-3;Q59FY4;Q7Z5W8;A2NX49;B4DWK9;B4DIG6;B4DIW1;B4DIR2;B4DK31;O00763-3;O00763-2;O00763;A0A0C4DGT1;A0A087WWN5;A0A087X2F8;A0A087WYK6;B4DYM0;Q59GJ9;A0A087WYS8;A0A087X0W4;S4R3S7;Q4G170;F8W8T8;H0YGH5	ACACA;hCG_30204	-1.73236	-1.39463	-1.72315	1.98534	0.770705	0.722806	0.242408	-0.148637	-0.192564	0.684311	0.391032	-0.180114	0.437135	-0.0963121	0.23402
B7Z6D5;B3GQE6;Q96GQ7;Q53G15;A0A087X059;Q3MI07;A0A087WYH5	DDX27	1.2252	1.33588	1.23183	-0.70514	-1.26251	-0.890424	-0.82533	-1.33534	-1.42803	0.118878	0.133151	0.146705	0.952244	0.636786	0.666099
B3KM26;B3KMU8;A8KAC3;A0A024RE16;V9GYU9;Q6VRU4;Q9UHK6-4;Q9UHK6-2		-1.33785	-1.5356	-1.54765	-0.205383	0.173088	0.0203895	1.7718	1.42998	1.42438	0.165114	0.0583679	-0.00335269	0.0730161	-0.150768	-0.335524
B3KM47;Q9Y6Y8;B4DWG1;Q9Y6Y8-2;B3KN10;A0A0C4DH82;H7C0V8;H7C4C4	SEC23IP	-1.32111	-1.55081	-1.66153	-0.400409	-0.466372	-0.279416	1.29334	1.12467	1.02374	0.952317	0.82977	0.974388	-0.25649	-0.16576	-0.0963257
B3KM57;Q9UIV1;Q9UIV1-2;Q96IQ6;E5RGH2;E5RJE0;E5RHV9;E5RGA8;H0YBT3;H0YAV9	CNOT7	-1.62947	-1.98489	-1.60952	0.678606	1.06992	0.832822	0.848401	-0.134426	0.0143927	1.03261	0.0228826	0.0498158	0.836676	0.0489994	-0.0768203
B3KM97;Q9NZ01;M0R3C3;B3KSQ1;M0QXM3;Q9NZ01-2;M0R329;B4DR74	TECR	2.11865	1.6751	1.4386	-0.20876	-1.10453	-0.87558	0.0157853	-0.930013	-0.756414	0.0665029	-0.50275	-0.365366	0.31729	-0.0686427	-0.819876
B3KMC9;Q9H0D6;B4DZC3;Q9H0D6-2;B4E0B9;A2RRQ1	XRN2	1.13858	0.649495	1.87185	0.881837	0.0229388	0.555536	-0.941366	-1.35785	-0.792076	-0.794121	-0.706695	-1.43289	1.05979	0.0105548	-0.165576
C9JP16;B3KX16;Q8NB01;B3KME2;O75718;B3KS71;B3KUP0;B3KQR7;B4DPA3	CRTAP	-1.66673	-1.45106	-1.06205	1.51582	0.797235	1.91864	0.442618	-0.299793	0.409096	-0.34514	-0.142356	-0.0242427	-0.171717	-0.571833	0.65151
B3KMR5;Q5JTH9;Q5JTH9-2;Q5JTH9-3;B3KY97;A0A087X1U8;B3KPQ2;H7C1M8;A0A087X0G0;A0A087WYW2	RRP12	1.57824	1.63458	1.67684	-0.5486	0.281581	0.375639	-1.30907	-1.36442	-1.24166	-0.537663	-0.130584	-0.0262392	-0.192446	0.0114773	-0.207669
B3KMS0;Q15021;B3KY03;B4E0B7;E7EN77;Q6ZV00;A0PJ76;F5H431;F5GZK7	NCAPD2	0.462132	0.256487	-0.528351	0.137935	0.985081	0.517655	-1.3809	-0.391229	-2.65012	0.705048	0.869417	0.843614	0.737241	-0.747729	0.183719
B3KMX5;Q96SD1-2;Q96SD1-3;Q96SD1;A8K3I3;B3KSJ7;Q96SD1-4	DCLRE1C	-0.732146	-2.75604	-1.64598	-0.0787107	-0.0647473	0.374237	0.206112	0.550231	0.57257	0.549522	0.861725	0.723588	0.570121	0.614004	0.255513
B3KN15;Q7LGA3-2;Q7LGA3;Q7LGA3-3;K7EP71	HS2ST1	0.627379	-0.0668132	0.0913578	0.827779	0.335839	0.432805	0.878358	1.07225	1.3988	-0.376535	-2.06259	-1.93249	-0.662531	-0.313528	-0.25009
B3KN49;O94992	HEXIM1	1.01902	0.945998	0.983977	-0.853144	0.0293549	-0.0837825	-1.90394	-1.39046	-1.67207	0.138045	0.251995	0.151483	0.866475	0.730869	0.786181
B3KN57;O60749;Q53GG3;B3KML1;O60749-2;D6RC15;D6RBT1	SNX2	-1.47593	-1.40958	-1.83685	0.748815	-0.0907275	0.010935	0.423989	-0.0294815	0.168035	1.78038	1.12606	0.957512	0.0899971	0.0946031	-0.557765
B3KNH6;Q6PIW4-2;Q6PIW4	FIGNL1	0.369413	0.489632	1.18858	-2.27429	-0.571556	-1.00575	0.533292	0.0720016	-0.853317	-0.425291	-0.156743	-0.72555	1.24723	1.34279	0.769544
B3KNI2;Q9UMX0;B3KNI8;A0A024R258;Q9UMX0-2;Q9UMX0-3;Q59FJ2;Q9UMX0-4;B4DM19;B4DZF1;Q9UHD9;H0YEZ9	UBQLN1	-1.32936	-0.933978	-1.6121	1.64732	1.63426	1.45635	0.422008	0.0551395	0.27728	0.169648	-0.129595	-0.0274909	-0.608775	-0.336661	-0.68403
B3KNK9;Q8NBJ4-2;Q8NBJ4;F8WAT9;C9JYM4;C9J941	GOLPH2;GOLM1	1.48323	1.41091	1.32632	1.00134	0.463302	0.239712	-0.78976	-1.42903	-1.05571	-0.841857	-0.701099	-1.24902	0.396144	-0.277961	0.0234811
B3KNS8;O75683	SURF6	1.96883	1.22045	1.15925	-0.737801	-0.0764327	-0.519973	-1.10788	-1.50899	-1.54546	-0.0865063	-0.0384702	0.00628232	0.413674	0.554748	0.298282
B3KNT3;Q9HD15;R4GMW4	SRA1	-0.204866	-1.07684	-0.821601	2.68741	0.335368	0.63395	-0.287401	-0.393172	-1.38935	-0.248492	0.793719	0.346006	0.136084	-1.0488	0.537984
B3KP18;Q6NUQ1;C9J5S3;F8WC46;F8WDC5;F8WAZ2	RINT1	-0.328697	0.092532	-0.665395	1.58675	1.08189	0.915568	0.659348	0.389311	0.445088	-0.272935	-0.961231	-0.98974	-2.42824	0.504508	-0.0287586
B3KP71;Q71SY5-5;Q71SY5;Q71SY5-2;Q71SY5-4;Q71SY5-3;B4DQP6;B9TX31;Q71SY5-6;B9TX32;B9TX33;M0QZB9;B4DG17;M0QYQ4;M0QYR4;B9TX35;M0QYH7;A0A0C4DGR2;Q86YD1-2	MED25	0.820937	1.1354	1.17816	0.823898	0.840807	0.724039	-0.122712	-1.09628	-0.580446	0.546774	-0.793847	0.531404	-1.97688	-1.0509	-0.980341
Q53GP8;B3KP83;Q99704;B4DJN1;Q2TA81;Q14CB2;Q99704-3;Q99704-2;H7C093	DOK1	0.124252	0.582719	-2.36287	0.0380056	-1.91018	-1.21894	0.6311	0.585723	0.223516	0.987686	0.297454	0.556557	0.548515	0.599481	0.316984
B3KP90;O75688;C9JIR6;A8K599;Q4J6C0;O75688-4;B8ZZF0;O75688-5;O75688-3	PPM1B	-1.44665	-1.7389	-1.72877	0.285685	-0.56231	-0.585722	0.396533	0.294364	0.354516	1.32239	1.2209	0.896829	0.780397	0.230158	0.280587
Q5SZR4;B3KPI5;B4DZR8;F6TB26;Q9Y2W6;Q9Y2W6-3;B4DJ68;Q9NYV3	TDRKH	1.63029	1.5913	1.21086	-1.73061	-1.40694	-0.955388	0.395014	0.353868	0.0617178	0.116873	-0.620139	-0.566537	0.494787	-0.432495	-0.142601
B3KPM8;Q8N5C6;Q8N5C6-2;B7ZAA7;B7Z6X7	SRBD1	1.05627	0.474552	1.60827	0.685278	1.59552	-0.674264	-1.04877	-1.30311	-1.7395	-0.0961058	-0.43159	-0.502903	0.0735402	-0.222149	0.524962
F8W9W2;B3KPS5;Q96AD6;P43250-3;P43250;P43250-2;D6RHX8;D6RDA3;D6RHC7;D6R9V4;B4DPB3;B4DWB2;P34947	GRK6	-0.152407	0.429102	0.578589	-0.906352	-2.11833	-1.82815	-0.0237818	0.408292	-0.597471	0.108145	0.728968	0.183971	1.4972	0.718829	0.973392
B3KPX5;Q96I59;E9PRK2;H0YEL9;B2RD66;Q96I59-2;Q9H5H1;H0YE96	NARS2	-0.49696	-3.11621	-0.960015	1.05361	0.797174	0.854122	0.435989	0.467549	0.156234	0.127801	-0.106852	0.0736014	0.248408	0.30046	0.165092
B3KPZ8		-0.821522	-0.330609	-1.28312	1.31572	1.01758	1.22943	-0.210727	1.21478	-0.199363	1.48294	-0.563614	-1.21292	-0.920695	-0.923802	0.20592
B3KQ33;Q8TEX9;Q8TEX9-2;D3DS63;B3KT38;B3KTB3;B3KPS9;Q59FI4;B3KPY9;Q6I9Y8;Q59H62;H0YN14;B3KSQ4;B4DXR7;H0YMR4;H0YN07;H0YK93;H0YLV0;H0YL92;H0YKG5	IPO4	-1.31553	-1.91608	-1.24254	0.764175	1.3305	1.52067	0.70939	-0.00533352	0.11401	0.794666	0.233343	-0.867802	-0.213419	0.484153	-0.390201
B3KQ45;Q5T2T1;Q5T2T1-2;U5GXS2;S4R337	MPP7	1.44018	1.00534	0.982266	-0.996597	-1.61936	-1.27641	0.877908	0.229035	0.658759	-0.790326	-0.811679	-1.10198	0.83478	0.498981	0.0691035
B3KQA0;Q9Y605;A0A087WTY9;B4E1T3;A0A075DDR2;Q96HT8	MRFAP1	1.7889	0.960335	1.27553	-1.395	-0.426714	-0.779817	0.00668763	-1.39268	-0.146589	-1.52747	-0.024285	-0.0957652	0.888196	0.582963	0.285711
Q5H9A7;Q6FGX5;B3KQF4;P01033;Q58P21;H0Y789;Q5H9B5;Q5H9B4;B4DJK3	TIMP1	0.989046	1.16832	0.928426	-0.743657	-1.38708	-1.2109	0.54126	0.397228	0.611676	0.535568	-2.03132	0.939242	-0.419362	0.343163	-0.661608
Q6IAW5;B3KQF5;O43852;O43852-3;O43852-6;O43852-5;O43852-10;O43852-9;O43852-11;O43852-13;O43852-14	CALU	-0.934864	-0.970981	-1.68188	0.945923	-0.429552	0.0935207	2.55847	0.322112	0.228039	0.546747	-0.154024	-0.713959	0.731187	-0.109549	-0.431193
B3KQQ9;O95084-2;O95084;B7ZB43;B4E201	PRSS23	0.743261	-1.11382	0.543737	-0.754922	-2.19687	-1.12116	0.152073	-0.937505	0.302084	1.49924	0.422499	1.026	0.335237	0.735039	0.36511
B3KR70;Q15904;Q8NF19;A6QRJ1;A6NLC6;A0A0C4DGX8;B4DWM8;H7C2Y8;H7C0T7;F2Z3L8	ATP6AP1;FLJ00383	-0.117566	-2.37871	0.410984	0.910651	1.20572	1.206	0.410759	0.181966	0.244368	-0.377946	0.0840153	0.345335	-1.88234	0.277141	-0.520376
B3KRA8;Q86YT6	MIB1	0.751392	1.08216	0.816539	-0.960652	0.609217	-0.535734	-0.94432	0.47887	0.026586	0.952218	0.608835	0.894822	-2.23825	-0.2147	-1.32698
B3KRC4;Q9NYI0-2;Q9NYI0;E5RJ29;D3DSQ2;Q9NYI0-3;B4DKF8;Q5HYL1;A0A087X1Z0;A0A087WXD8;E5RH02;H0YAQ7;E5RIH3;H0YC20;E5RJE4;E5RFG7	PSD3	-2.97165	-0.157526	-0.781706	-0.566332	-0.170256	-0.142033	0.612685	0.122028	0.524458	0.623854	-0.402672	1.10757	0.9942	0.565871	0.641504
B3KRG5;H3BUY5	RBMX	0.216322	0.610847	0.771357	-1.6449	-0.400266	-1.1359	-1.08432	0.722325	-1.41546	1.28551	1.06463	-0.598637	1.39541	0.189188	0.0238708
Q05DJ8;B3KRN4;Q92743;H0Y7G9;A8K224	HTRA1	-0.296663	-0.444591	-0.292435	-0.889546	-1.43228	-1.58422	-0.386854	-0.661649	-0.427452	0.909894	0.673254	0.701927	1.22586	1.37908	1.52567
B3KRW4;Q9H5N1;B4DHR0;Q9H5N1-2;Q49AT6;H3BT64;H3BNR2;H3BNR8;H3BU67	RABEP2	-1.58702	-1.39159	-2.14003	0.42701	-0.326473	-0.451527	0.406288	0.101544	0.315868	0.577229	0.88916	0.9056	0.19732	1.20877	0.867856
B4DNJ7;B3KRZ3;Q6ZNB1;P20839;P20839-3;P20839-7;P20839-5;P20839-6;C9J381;P20839-2;P20839-4;A0A024R725;Q5H9Q6;C9K0R9;C9J029;H7C5T1;H7C511	IMPDH;IMPDH1;DKFZp781N0678	-1.69272	-1.82109	-2.051	0.127685	0.503241	0.576646	0.717517	0.767302	0.739281	0.758785	0.63436	0.599442	0.14108	0.0323016	-0.0328274
Q6IB98;B3KS98;O15372;Q5BKY2;A0A087WZK9;Q53HG0;E5RJT0;E5RGU4;E5RFW7;B4DJN9;E5RFH0;E5RHC7;E5RH59	EIF3S3;EIF3H	-0.514299	-1.56637	-0.993379	-1.58564	-0.711457	-1.02448	0.193063	0.42159	0.183012	1.41693	1.08509	0.862989	1.19582	0.717364	0.319762
B3KSG3;O14639-3;O14639-5;O14639-4;J3QSX6;B4DQA3;H0Y7N6;F6XFR5	ABLIM1	1.95039	1.0428	0.323598	1.20181	0.966812	0.423283	-0.24428	-1.11864	-1.50873	-1.10474	0.172622	-0.148822	-0.914416	-0.198991	-0.842703
B4DMT5;B3KSH1;O00303;B4DEW9;E9PQV8;A0A1W2PP79;H0YDT6;Q9BX72	EIF3F	-1.04111	-2.12995	-1.97363	1.10965	0.480031	0.698563	1.08179	0.236437	0.760362	0.496205	-0.0808462	-0.16467	0.109241	-0.209967	0.627897
Q6IBG4;B3KSH8;P49441;B5BU62;E7ET59;E7EUX4;E7ENF2;X5DRF6;C9J173;B8ZZF6;C9J2Z6;X5DP77;A0A0S2Z3X1;C9J128;C9J2N5	INPP1	-0.665669	-1.21334	-1.05368	-0.211047	0.310311	-0.00299045	-0.939965	-0.636652	-0.604021	1.73116	1.58063	1.40612	-0.888248	0.920423	0.266988
B3KSN3;Q8N1X3;Q9NUT2-5;Q9NUT2-4;Q9NUT2-3;Q9NUT2-2;Q9NUT2;C9JYI3;C9JTY4;Q6ZRM3;H7C5K9	ABCB8	-1.3056	-1.34791	-0.780107	1.21517	0.770496	0.825736	0.76611	0.617614	0.57229	0.681521	-1.54342	-1.06534	0.744747	0.722564	-0.873866
B3KST6;Q8WVT3;Q8N9N0;A0A0J9YXQ9;Q53QD4;H7C2F7;H7C0T3;A0A0G2JQW1;H7C0K3;H7C373;H7C1E5;Q53S18;H0Y550	TRAPPC12;CGI-87	-1.29378	-1.53313	-2.4104	0.503737	1.05361	0.708436	0.820456	-0.0644308	0.0876406	0.38679	0.706095	0.59452	0.149943	0.668984	-0.378464
B3KT25;Q96S55-2;Q96S55;Q96S55-3;Q96S55-4	WRNIP1	-1.79031	-2.21866	-1.65048	0.416849	0.167173	0.162778	0.395006	0.501519	0.313716	0.82564	0.639568	0.71304	0.648852	0.511138	0.364178
B3KT81		0.144736	-2.30076	-0.815979	1.37153	1.38721	0.532317	1.19285	0.248836	0.0186609	-0.573827	-0.558532	0.678002	0.0175486	-0.200502	-1.14209
B3KTI8;Q9H3E2-2;Q9H3E2;Q9H5Q8	SNX25	0.978874	-0.320214	-1.51466	0.333388	-0.351636	1.30241	0.730336	1.27264	1.34382	-0.0640334	-1.36866	0.303875	-0.710712	-1.41905	-0.516387
B4DWZ7;B3KTN5;Q9NS86	LANCL2	-2.11928	-1.84401	-1.04409	0.51479	0.487837	0.52448	1.19821	0.654154	0.695091	0.887049	0.0646628	0.51813	0.327218	-0.0118332	-0.852413
B7ZKY8;B3KTR4;Q13795;Q13795-3;Q13795-2;Q13795-4	ARFRP1	1.34603	1.53281	1.22405	1.38681	-0.0988591	-0.0523828	0.406433	-1.04215	-0.910854	-0.158913	-1.32288	-0.970713	0.265785	-0.450988	-1.15418
B3KTS4;B0QZD3		-1.65061	-1.74327	-1.36578	-0.604272	-0.127986	-0.55456	0.20127	0.151321	0.358318	1.33334	1.18007	1.1688	0.467168	0.466526	0.719663
B3KTT0;Q8NFH3;A0PJK4;Q8NFH3-2;Q8TEA6;B4E301;F5H0E3;B4DVD1	NUP43	2.11083	1.63408	1.16036	-0.406168	0.416733	0.578162	0.158898	-0.423078	-0.761097	-1.02133	-1.09471	-0.54394	-0.731813	-0.995911	-0.0810136
B3KTT6		0.538592	0.0451078	-0.145821	1.47491	1.6514	1.71604	-0.129665	0.347998	0.244081	-1.23994	-0.955472	-0.836694	-0.736761	-0.968028	-1.00575
K7EKE6;B3KU28;B3KXS5;P36776-2;P36776;K7EJE8;E5KMI6;Q2VPA0;B4DPX0;P36776-3;K7ER27;A4VCH6;K7EQF8;K7ERR6;K7ER56	LONP1	-0.813653	-1.20244	-1.2183	1.52116	1.4024	1.38047	0.994518	0.709917	0.764278	-0.713199	-0.597895	-0.686797	-0.50123	-0.43217	-0.607063
B3KUB5;H0Y860;A0A1W2PRA1;Q9P246-2	STIM2	1.63528	1.02093	1.11633	0.0159097	0.276959	-0.0779689	-0.459836	-0.385768	-2.8359	0.280715	-0.156013	-0.528331	0.18142	0.216029	-0.299754
Q53H91;B3KUE5;P55058-3;P55058-2;P55058;P55058-4	PLTP	1.04235	1.54804	1.08277	-0.657525	0.994668	0.895996	-1.35719	-1.02589	-1.5725	-1.24503	0.0937754	-0.250594	-0.0370201	0.317595	0.170563
B3KUH0;Q8WUX9;B3KRZ9;B3KMN6;E5RJI3;E5RIU9;Q8WUX9-2	CHMP7	-0.659788	-0.825354	-0.421993	-2.14312	-1.07799	-1.11523	-0.127624	0.735511	0.943311	0.436815	0.905346	1.17752	0.384698	1.13498	0.652925
B3KUJ0;Q15427;Q53FG6;Q5SZ64	SF3B4	1.42999	1.07052	1.50878	1.03412	-0.289266	-0.690317	-0.675725	-0.108215	0.299035	-0.677334	-0.444699	-0.539523	-2.1673	-0.453533	0.703462
B3KUL5;Q9BXB5;Q9NX98;Q9BXB5-2;Q59ED9;H7C487;H7C199	OSBPL10	-2.30464	-1.82967	-0.364307	-0.0643826	-0.776066	0.187351	0.869201	0.332213	0.529132	1.23999	0.172227	0.349966	1.25236	0.403357	0.00327116
B3KUN1;P67775;Q6I9T8;P67775-2	PPP2CA	-1.29033	-0.98076	-0.966486	1.56981	1.3197	1.60459	0.294808	0.225287	0.235067	0.207944	0.102512	-0.281833	0.23802	-0.55594	-1.72238
B3KUN5;Q05513-2;Q05513-3;Q05513;E9PBE1;B7Z7K5;D6RAU1	PRKCZ	0.067865	-1.68944	-1.6665	0.0914037	-0.554241	-0.559643	0.163757	-0.222071	-0.342482	0.532981	1.63727	1.64794	-0.51494	0.154118	1.25398
B3KVJ8;Q96RY8;P51798;H3BNG8;H0Y2M6;P51798-2;B3KUD9;B3KXZ3;Q9BSM4;Q9BRN4	CLCN7	-1.55057	0.0829093	-0.958695	0.426845	0.399367	0.470085	0.729958	0.534116	0.495305	0.902956	-1.11456	-2.37366	0.749898	0.779301	0.426753
B3KVL5;Q8TBK6-2;Q8TBK6	ZCCHC10	1.41523	1.45672	1.4704	-0.793352	-1.90602	0.0101567	-0.235388	-0.197606	0.0488327	-1.6253	0.0699863	-0.0893623	-0.509732	0.596756	0.288679
B3KVN0;B4DKW1;Q0P512;Q59GX2;P11166;B4DDR6	SLC2A1	-0.622308	-0.795177	-0.843836	1.8197	1.57608	0.54031	1.2187	-0.28343	0.427091	-0.665676	-1.34727	-1.40683	0.409342	0.104427	-0.131126
B3KVQ9;Q9UD71;J3KSJ8;J3KT77;A0A024R1R3;Q9UD71-2;Q9NNW1	PPP1R1B	-2.01111	-1.27701	-1.09453	-1.12436	-0.430762	-0.381756	0.494606	0.958212	1.01936	0.713283	1.11552	1.12386	0.123016	0.375906	0.395752
Q6IA66;B3KVU6;Q4LE40;Q7Z3D6-2;Q7Z3D6-3;Q7Z3D6;H0YB09;Q7Z3D6-4;Q8NB88;Q7Z3D6-5;H0YB62;Q53HP9;A0A0C4DGD4;H0YB11;E5RJ62;E5RIU5;A0A0C4DGD8;E5RIL4;E5RJ87;E5RK56;E5RFT5;E5RGP9;E5RFZ6;E5RGN8;Q7Z3D6-6;E5RHG2	C14orf159;C14orf159 variant protein	-1.42186	-1.49222	-1.48387	1.69737	1.30229	1.32289	0.45835	0.541699	0.504161	-0.144143	-0.43978	-0.418599	-0.0495247	-0.220971	-0.155794
B3KW34;Q969M3;Q969M3-3;E5RGR9;E5RHH4;Q969M3-2	YIPF5	0.772826	-0.427733	-1.43672	1.00821	-0.172835	0.516639	1.82767	1.07505	0.735321	0.158728	-1.23091	0.217648	-1.19548	-0.723778	-1.12464
B3KW79;O75225;A0A024RA40;Q9H3G5;Q9NZ90;H7C0X5;H7C218;C9JLV0;C9J6L4;C9JI22	CPVL	-0.158689	-0.461532	-2.58297	1.35885	1.12671	1.38586	0.37053	0.120868	0.0673973	0.329327	-0.745761	0.131063	0.218432	-0.0827065	-1.07737
Q5JXX2;B4DXQ8;B3KWX6;Q53EY5;B3KX14;Q15014;A0A0A0MT59;Q5JXX1;Q5JXX6	MORF4L2	1.72117	1.59225	1.5467	-0.922893	-0.557772	-0.122649	-1.54338	-0.523957	-0.906172	0.362556	-0.226027	-0.571789	0.831827	-0.444668	-0.235197
B3KX11;P49368;Q59H77;P49368-2;B4DUR8;Q2TU64;Q5SZX6;E9PRC8;E9PQ35;E9PM09;Q5SZX9;Q5SZW8	CCT3	-1.60827	-1.98048	-1.97852	0.797716	0.304579	0.261013	0.608384	0.293692	0.358017	1.02201	0.674084	0.721219	0.389087	-0.017493	0.154974
B3KX74;Q5VXI4;Q9HCE6-4;B4DTL3;B4DTE2	ARHGEF10L	-1.52202	-1.59324	-0.0279622	1.16532	1.12265	1.21209	-0.569462	0.297709	0.462	0.277508	0.58864	0.605154	-1.12955	0.548009	-1.43684
B3KXD3;P16870-2;P16870	CPE	1.27946	-0.626692	-0.0875722	-1.35139	0.87336	0.973709	-0.17278	-0.0708635	-0.737594	0.0539279	1.52196	1.42284	-1.12294	-0.571541	-1.38388
B3KXK2;Q05GC8;A0A024RD50;Q96PN7;Q96PN7-4;Q96PN7-5;Q96PN7-2;Q96PN7-3	BCAR2;TRERF1	2.05784	1.36518	1.50963	-0.1357	-0.420114	0.165405	-0.576182	-0.101392	0.117473	-0.359994	0.0772367	-1.57789	-0.618722	-0.0779638	-1.4248
B3KXN9;Q96SZ5	ADO	-1.24492	-0.703997	-1.37252	-0.384064	-0.840845	-0.8588	0.322466	0.805631	0.829002	1.02186	1.26348	1.93966	0.205476	-0.726513	-0.255929
E9PD53;B3KXX5;Q9NTJ3;Q9NTJ3-2;B3KVJ5;Q58F29;Q6NSG3;Q6P169;C9JR83;C9JVD8;C9J578;C9J9E4;C9JWF0;C9IYK2;C9JJ64	SMC4	1.04973	1.20195	1.30874	-1.59598	-1.41041	-1.34133	-0.566792	-0.735921	-0.722406	-0.0416535	0.216972	0.258672	0.69959	0.893776	0.785064
B3KXZ4;P49736;B7Z8Z6;B4DSV5;H0Y8E6;Q9BWF4;F8WDM3	MCM2	1.07218	0.466758	0.409852	-0.532765	-1.22448	-1.16554	-0.876781	-1.27379	-1.31726	0.528762	0.00855892	0.119538	1.52066	1.01703	1.24729
B3KY12;Q12874;A8K7V1;A8K566;Q53HM6;B4DW90	SF3A3	1.56274	1.55258	1.54311	0.318741	0.0754482	0.391353	-1.35374	-1.32548	-1.32732	-0.479255	-0.515181	-0.553205	-0.326241	-0.0571239	0.493579
B3KY51;Q8NC60	NOA1	0.142185	-0.820159	-0.70189	2.0861	1.3473	1.19766	-0.56395	-0.381766	-0.420196	-1.23488	-0.829645	-1.21115	0.858537	0.349759	0.182097
B3KY60;Q99459;B4DSH1	CDC5L	1.91409	1.81572	1.70493	-0.383652	-0.649471	-0.595718	-0.803608	-1.02376	-0.86103	-0.473043	-0.43117	-0.552219	0.223378	0.0917433	0.0238113
B4DUD5;E7EWR4;B3V096;P33240-2;P33240;E9PID8;A0A0A0MT56	CSTF2	1.14462	1.66905	1.46324	-0.736051	0.581729	0.222587	-1.77114	-0.2499	-0.44301	-1.50299	-0.357315	-0.375058	-0.633586	0.596454	0.391359
B4DDB6;P51991-2;B4E3E6;Q8NFG3;H7C1J8;Q66K53	HNRPA3;HNRNPA3	1.53404	1.23542	1.30261	0.257761	-0.673917	-1.13507	0.612741	-1.37002	-1.15091	0.537729	-0.987487	-0.695064	1.03902	-0.456208	-0.0506501
B4DDF4;B4DUT8;Q99439;Q6FHE4;Q53GK7;Q6FHC3;Q99439-2;B4DHU5;B4DN57;A0A087X271;A0A087X1X5;K7ES69;H3BVI6;H3BQH0;A0A087WV51;U3KPS3	CNN2	-1.49599	-2.12891	-2.07493	0.466201	0.50864	0.524209	0.363358	0.24273	0.486766	0.663202	0.751441	0.492064	0.388182	0.501072	0.311959
B4DDM0;P23443-3;P23443-5;P23443-2;P23443;P23443-4;E9PIP7;K7EIM2;Q4G0X7;K7ER06	RPS6KB1	-1.36119	-0.531765	-0.0786638	-1.31434	-0.349136	-2.28987	0.30358	0.173811	0.328533	0.667956	0.931967	1.16426	0.873167	0.692629	0.789063
B4DE59;C9JTX4;C9J826;C9JK18;C9JKY1;C9JPI2;K7ERP3;CON__A2AB72;CON__O76013;CON__REFSEQ:XP_986630;O76013-2;O76013;K7ELP7;Q8N1A0-2		1.90103	0.815328	0.796501	1.00961	0.899449	0.852158	0.126542	-0.151407	-0.315085	-1.53756	-1.06095	-1.09741	-0.703957	-0.884789	-0.649463
B4DED6;Q9BQ39;B4DW97;A0A087WVC1;K0J110;Q53FI9;Q9NTA9;S4R3V4;S4R3G6	DDX50;mcdrh	1.54633	1.29307	1.60492	0.209098	-0.403879	-0.467254	-0.999523	-1.40935	-1.47385	-0.337873	-0.646883	-0.558684	0.695008	0.488773	0.460099
B4DEH0;Q7Z7H8;Q7Z7H8-2	MRPL10	0.299171	0.00123929	-0.46417	1.29075	1.32708	1.38108	-1.5285	0.429247	0.941786	-0.458577	-1.31903	-1.47553	-0.855863	0.208212	0.223111
B4DEI4;Q9H8Y8;Q9H8Y8-3;B4DNR1;Q9H8Y8-2;B4DQF1	GORASP2	-0.250671	-1.70041	-1.75359	1.04785	-0.577872	-0.815259	1.80149	-0.00204122	0.552978	0.954006	-0.493289	-0.0366064	1.0483	0.260654	-0.0355459
Q9BTS4;Q68DL0;B4DER4;B4DZI3;H0Y871;P42338;Q6PJ60;Q59HC4;B7ZM44;Q1WIR0;Q1WIQ9;B2RAH3;A7E2E0;Q5SR50;O00334;F8W9P4;O00329	DKFZp779K1237;PIK3CB	-0.894327	-1.59352	-0.346123	0.140145	-0.0622774	1.13754	0.264506	-0.808161	-1.13312	2.27812	1.03955	0.832663	-0.3221	-0.325367	-0.207525
B4DEX5;H0Y4B0;B4DN03;O43414-3;O43414-2;O43414;F6QUN3;F6UGJ8	PRNPIP;ERI3	-1.63925	-1.90667	-1.78928	-0.303249	0.340613	0.173772	0.390195	0.577927	0.841779	0.858531	0.922532	1.05427	0.0214374	0.57384	-0.116458
B4DEY8;Q9Y6N1;B4DI26;Q9Y6N1-2;I3L4E7	COX11	-1.19264	-1.2117	0.500338	1.043	1.25973	1.21857	0.634387	0.96641	0.650539	-0.446157	-0.591337	-1.3992	-0.736716	-1.2556	0.560375
B4DF33;J3KRW7;J3KS81;Q53EQ5;A8K610;Q8N511	TMEM199	1.66637	1.73071	1.72439	-0.644358	-0.990104	-0.750394	-0.395543	-0.865613	-0.92646	-0.121845	-0.294745	-0.76222	-0.0914563	-0.178111	0.899382
B4DGF8;Q8N684-2;Q8N684;Q8N684-3;F5H669;F5H6M0;F5H047;J3QT54;C9J286;C9J323	CPSF7	1.50615	1.649	1.79855	-1.0695	-0.342473	-0.713006	-0.953832	-0.905646	-0.967719	-0.486274	-0.534032	-0.31289	0.151086	0.556624	0.623955
B7Z9P5;B4DGM4;B4DUA7;Q9NX70;B4DN56;M0R3F3;Q9NX70-2;M0R0U2	IXL;MED29	1.91639	1.17435	1.45323	0.0870024	-0.0146836	-0.0776047	0.198785	-1.09862	-0.242649	-0.701102	-1.25068	-1.3891	0.982437	-0.399836	-0.637915
B4DGM5;Q96ST2-2;Q96ST2-3;Q96ST2;B4DL52;A0A1B0GW95;H7C0U1	IWS1	0.938372	1.39849	0.757554	-1.1311	-1.06271	-1.38061	-0.0399657	-1.44174	-0.828857	1.06563	0.636212	0.443424	0.912759	0.537798	-0.805255
E9PG22;B4DGU8;Q8IW35;Q8IW35-2;F8WF91	CEP97	2.02019	1.50818	-0.104832	-1.11903	-0.978354	-0.355321	-0.429031	-0.489027	-0.250015	-0.840984	-0.61394	-0.589553	-0.276073	0.999796	1.51799
B4DH07;B3KM51;H0Y7L7;B1APQ0;H0Y4F7;B4DEU0;Q68DT6;B1APQ1		-0.295378	-0.355594	-0.407738	1.7232	1.76257	1.78885	0.416838	0.0433469	0.17928	-0.844619	-1.05101	-0.961358	-0.465087	-0.799506	-0.7338
B4DH12;Q9H479;B3KNR9	FN3K	-1.0908	-1.23404	-2.18917	0.949623	0.514461	0.465288	-1.22696	0.186531	-0.254277	0.718715	0.783322	0.0986701	0.346164	0.530311	1.40216
B4DH39;O60488-2;O60488;Q8TAF6;H0Y9A0;D6RFW9;D6RDA8;D6RD96;D6RF95	ACSL4;FACL4	1.39155	0.76981	0.740706	1.3502	1.02988	1.31678	-0.207111	-0.387083	-0.334833	-1.33194	-1.20024	-1.20125	-0.572416	-0.476781	-0.887283
B4DJ73;B4DVN9;B4DHL5;Q6NW34-2;Q6NW34;B4E228;B4DUV5;B4E1X5;E9PFF8;B4DDJ6	C3orf17	1.3566	1.36704	1.1592	-0.00101997	0.327733	-0.0275627	-0.386204	-1.45425	-1.6719	0.186124	-0.0545764	-0.175095	0.797057	0.304163	-1.7273
B4DHW9;Q9NVE7;A0A0G2JR38;E9PHT6;H0YA26;H0Y9E4;B4DZX1;Q7RTX2	PANK4	-0.790459	-1.98492	-1.8665	0.25459	-0.478938	-0.414229	0.800219	0.231924	0.558703	1.25358	1.03526	1.04901	0.679377	-0.495859	0.168247
B4DI03;K7EJQ7;Q9BY50;A0A0A0MR04	SEC11L3;SEC11C	1.02222	-0.367222	1.46313	-1.22245	-2.2029	-1.02961	0.296886	-0.0589486	0.197688	-0.776145	0.624635	0.496672	-0.285146	0.669616	1.17157
B4DI68		0.386125	0.313233	-0.125859	1.77058	0.885703	0.899184	0.91084	0.317427	0.170112	-0.287044	-2.00894	-1.39988	0.123688	-1.12786	-0.827311
B4DIJ9;P48730-2;Q59FJ7;B4E0G1;A0A024R8X3;H7BYT1;P48730;H0Y645;B0QY35;B0QY34;J3QQI9;B0QY36;J3KRM8;H0Y2N6	CSNK1D	1.73203	0.912029	1.74745	-0.880595	-0.958925	-0.947917	-0.994059	-0.304444	-0.355522	-0.618385	-0.335118	-1.10267	0.47792	0.97131	0.6569
B4DIS3;Q9C005	LOC84661;DPY30	-0.225947	-0.588134	-0.770382	2.41661	1.72307	0.93732	0.212366	0.110104	0.13219	-0.867023	0.0203162	-0.742035	-0.835992	-0.553012	-0.969454
B4DIS6;Q9H6R0;Q05BE5;I3L1L6;I3L0M5;Q9H6R0-2;Q9NPV4	DHX33	1.31815	0.421919	0.835179	1.06242	1.06024	1.32801	-0.49406	-1.47227	-1.06909	-0.787184	-0.587346	-1.50683	-0.114249	0.535289	-0.530178
B4DIZ2;P61086;D6RDM7;P61086-2;B3KSH4;P61086-3;D6RFX1	UBE2K;HIP2	-1.67929	-1.46062	-2.08126	0.341875	-0.0105392	0.20438	0.356842	-0.104699	0.0573685	1.25739	1.06447	1.07869	0.707652	0.145549	0.12219
V9HWJ0;B4DJ30;Q14697;F5H6X6;A0A024R592;B4DSM6;B4DIW2;Q9BS14;Q14697-3	HEL-S-164nA;GANAB	-0.83142	-0.949753	-1.02231	1.89577	1.59086	1.5621	0.641929	0.272065	0.346966	-0.666581	-0.785456	-0.722478	-0.395228	-0.546606	-0.389842
G3V325;B4DJ38;A4D273;O75127;Q3ZB84;B3KMD7;Q3SYP6;C9JGL8;C9JQN9;C9JJT5;C9JU26;P56134-4;P56134-2	ATP5J2-PTCD1;PTCD1	-0.315791	-0.319035	-0.682018	2.27008	1.26388	1.47458	0.342859	0.135864	-0.00974413	-0.993267	-1.05796	-1.14373	0.271721	-0.715584	-0.521852
B4DJ39;O94842-3;O94842-2;O94842;O15405-2;O15405;B4DYA1;H6UKR8;B4DQV8;G8YXX4;Q96NM4-3;Q96NM4;Q96NM4-4;Q96NM4-2;O94900	TOX4	1.86914	1.71944	1.39507	0.657113	-0.809167	-0.746184	-0.50426	-0.949329	-1.05813	-0.525178	-0.575897	-0.82166	0.570296	0.0518742	-0.27313
P0DP25;P0DP24;P0DP23;B4DJ51;H0Y7A7;Q9BRL5;B2RDW0;E7ETZ0;E7EMB3;A8K1M2;Q96HY3;M0QZ52;G3V361;F8WBR5;G3V479;G3V226	CALM3;CALM2;CALM1	-1.51409	-1.40998	-1.54632	-0.60337	1.0514	-0.407876	0.440833	0.758784	0.456838	1.58979	1.08922	0.729525	-0.462567	0.259514	-0.431698
B4DJ85;Q92990-2;Q92990;M0QXG8	GLMN	-0.291914	-0.748387	-0.120969	0.210453	-1.24936	-0.830269	-1.01857	-1.13551	-0.671038	1.04316	1.00884	1.66895	-0.10641	1.7742	0.466843
K7ELL7;B4DJQ5;A0A024R7F1;P14314;A0A0S2Z4W7;A0A0S2Z4D8;K7EPW7;A2VCQ4;A0A0S2Z4A0;K7EKX1;K7EJ70;K7EIP3;K7EL27	PRKCSH	1.41878	1.09581	-0.149734	-0.357958	0.65815	0.647622	0.701663	0.98176	0.773901	-2.09191	-0.665745	-0.407374	-1.42546	-0.677034	-0.502464
B4DJQ8;P53634;H0YCY8;I3V9V3;I3V9T0;P53634-2;P53634-3;I3V9V6;I3V9T1;I3V9S3	CTSC	-0.820529	-1.49899	-1.22142	1.63225	0.106927	0.380367	0.868448	-0.743429	-0.909548	1.50121	-0.444664	-0.372884	0.539037	-0.304965	1.28818
B4DKX3;Q13206;Q86VR6;E9PIF2;Q59EC7	DDX10	1.49299	1.35657	1.56922	-0.208023	-0.45183	-0.322225	-1.281	-1.30106	-1.40742	-0.305994	-0.548582	-0.454596	0.493177	0.787403	0.581374
B4DL02;P29353-2;P29353-7;P29353;P29353-6;X6R6D0;P29353-5;P29353-3;Q5T188;H0Y539;Q8NFT0;Q5T187;Q5T181;Q8NFT1;Q5T182	SHC1	-1.78693	-1.22282	-1.22773	0.462093	1.76784	1.12281	0.716138	0.387087	0.0616666	0.909862	0.541913	0.178614	-0.74326	-0.858533	-0.308747
B4DL07;B4DZ22;P28288;P28288-2;P28288-3	ABCD3	0.524909	0.499874	1.15802	1.99269	0.887158	0.829831	-0.365542	-1.55443	-0.63782	0.0132118	-0.874867	-1.43899	0.098098	-0.217028	-0.915121
B4DL49;A0A024R374;P07858;A8K2H4;B4DMY4;B3KUJ8;E9PKQ7;E9PNL5;E9PHZ5;E9PLY3;E9PSG5;E9PQM1;Q5HYG5;E9PJ67;E9PCB3;E9PR54;R4GMQ5;E9PS78	CTSB	1.90192	1.67042	1.63898	0.493503	0.216069	0.109088	-0.821464	-0.934492	-0.952457	-0.699622	-0.832842	-0.784902	-0.281867	-0.293199	-0.429138
B4DL54;H0YID9;B7Z3N2;H0YHA3;H0YJ25;H0YHB4;H0YIM3;Q8WUH1-3	CHURC1-FNTB;CHURC1	1.4698	1.37325	1.10614	-1.11995	0.542491	0.336556	-0.831315	-0.727743	-0.290073	-2.06028	0.60132	0.205373	-1.01044	0.12439	0.280484
B4DL66;Q9H832;D3DTW2;Q9H832-2;I3L286;D6RB11;I3L4C5;H0Y9X8	UBE2Z	-1.51244	-1.6068	-1.95406	1.23277	0.198517	0.0239966	0.752612	-0.0102108	-0.0074671	1.20555	1.04826	0.527656	0.50903	-0.121947	-0.285477
B4DL80;P30260;P30260-2;G5EA36;I0EZ68;I3L328;I3L394;I3L3H6;F6QPS0;B4DRN1;I3L2Z8	CDC27	0.829442	0.884955	1.30132	-1.48304	-0.661492	0.750722	-1.48576	-1.03643	-0.515359	1.23279	-0.448381	-0.99417	0.0766867	0.480014	1.0687
B4DLB7;Q8IX15;Q8IX15-3;B4DX80;U3KPW8	HOMEZ	-0.739521	-0.75138	-0.155219	-0.0761859	0.246028	0.370555	0.345378	0.422765	1.44313	-0.0409073	0.857277	1.23277	0.0754703	-2.79855	-0.431609
B4DLF0;P22223;P22223-2;J3QR60;J3QL41	CDH3	1.19769	1.18913	1.70349	-0.472104	-0.469649	-1.15223	-0.000525913	0.029044	-0.476552	-1.03988	-1.33153	-0.413908	0.805978	1.32963	-0.89858
B4DLH1;Q3SXY8-3;Q3SXY8;B4DRI8;Q3SXY8-2	ARL13B	1.82019	1.59237	1.52858	0.0572884	-0.949585	-0.418437	0.39759	-0.826285	-1.04848	0.591391	-0.87862	-1.10874	0.0463791	-0.645135	-0.158498
B4DLM8;O15381;O15381-5;O15381-2;B4DQJ4;O15381-3;O15381-4;A0JLP9;E9PH71;E7EWK7;C9J6P7;B4DF43;C9JP83;E9PGD8;F8WF01;Q96PA2;A0A087WV72	NVL	1.82502	1.69367	1.90055	-0.354758	-0.582257	-0.307794	-0.583884	-0.842315	-0.69709	-0.621473	-0.950797	-0.851438	0.228624	-0.0144064	0.158352
B4DLN1;Q15693		0.0500198	-0.146001	1.03066	1.17954	1.04076	1.03556	0.982898	0.547401	0.803861	-0.899917	-1.13847	-1.24786	-0.915937	-0.803465	-1.51904
B4DLP5;Q6PKC3-2;Q6PKC3	TXNDC11	1.33966	1.27469	-0.128395	0.976648	0.825845	0.60444	0.262849	0.441229	0.437099	-1.3516	0.0100361	-0.636538	-1.70264	-1.499	-0.854312
B4DLQ5;Q5PSV4-2;Q5PSV4;B3KU43;H0YHD0	BRMS1L	1.6123	1.38101	2.14204	-1.30777	-0.327967	-0.558289	-0.803577	-0.416911	-0.356757	-0.220043	-0.726453	-0.824909	0.706753	-0.267274	-0.0321586
B4DLR3;Q00839-2;A0A1W2PPS1;A0A1X7SBS1;A0A1W2PP35;Q5RI18;A0A1W2PPL4;A0A1W2PPH7;Q7Z4Q5;A0A1W2PQL0;A0A1W2PP34;A0A1W2PQ74;A0A1W2PRZ7;A0A1W2PQD4;A0A1W2PPE9;A0A1W2PRI6;Q9UEL2;A0A1W2PNG3;A0A087WVI9;A0A1W2PP22	HNRNPU;HNRPU	0.51215	0.682372	0.59055	-1.2425	-1.75842	-1.5899	0.354698	0.27977	0.372385	0.651368	0.774409	0.734747	0.609308	0.741415	-1.71235
B4DLR8;P15559-3;P15559-2;P15559;Q3B792;Q53G81;H3BRK3;H3BNV2;B4DQP5	NQO1	-0.772435	-1.50478	-1.66496	-0.732397	-0.557002	-0.57754	-0.114922	-0.0250866	0.143059	1.44251	1.5076	1.21659	0.379635	1.06635	0.193383
Q6IAT1;B4DLV7;P50395;P50395-2;Q5SX87;Q5SX86;Q8TB95;B3KVE3;Q5SX91;V9GYF8;Q5SX90;V9GYJ7	GDI2	-1.75695	-1.62716	-1.94617	0.721135	0.614611	0.432096	0.486711	-0.00479337	-0.0650199	1.16207	0.985924	0.882211	0.209419	-0.0872142	-0.00687015
B4DM08		-0.68303	0.271126	0.25801	1.55342	1.44787	1.15978	0.426174	-0.898428	-1.55336	-0.412699	-1.06596	-0.154237	-1.25671	1.09244	-0.184385
B4DM13;Q9BWT1-5;Q9BWT1;Q9BWT1-6;Q9BWT1-2;Q9BWT1-3;D3DPD9;Q9BWT1-4	CDCA7	1.61317	0.93033	1.11203	0.392521	0.330178	0.00623493	-1.62283	-0.418205	-2.42224	-0.146265	-0.105933	-0.0757034	-0.280749	0.383887	0.30358
B4DM92;Q9BQF6;J3QT09;Q9BQF6-2;Q9BQF6-5	SENP7	0.988868	0.98128	2.27603	-0.0677381	0.405721	-0.861255	-0.117653	-0.225841	0.064046	-1.85419	-0.926203	0.512262	0.195801	-0.259899	-1.11124
B4DM97;P61163;B4DXP9;R4GMT0;B4DMT4;A0A1B0GVS3	ACTR1A	-1.78901	-1.73982	-1.52649	0.55106	0.181978	-0.037181	1.24561	0.605908	0.66753	1.10126	0.872799	0.688542	-0.0729608	-0.425806	-0.323412
B4DMF5;E9KL48;P00367;Q53GW3;B4E0N9;B4DMG8;P00367-3;B3KT18;P00367-2;A0A140VK14;P49448;Q14400;Q59FQ4;Q9BSD0;Q9UQV0	GLUD1;GLUD2	-0.145146	-0.798547	-0.86115	1.78756	1.53283	1.45682	0.98331	0.332187	0.306405	-0.53028	-0.898503	-1.051	-0.47704	-0.818287	-0.81916
B4DMI5;Q86X53;E5RHA3;H0YB25;H0YBT6;A0A024QZ54	ERICH1	0.231997	0.491914	2.37789	0.486639	-0.0909622	0.088626	-1.25162	0.0233364	0.114828	-0.499247	0.49613	0.605426	-0.21261	-2.20994	-0.652398
B4DN31;B7Z705;E9PPA0;E9PI70;E9PIP0;E9PRL3;E9PPH0;E9PKF1;H0YEA3	CHID1	0.975684	0.57105	0.649783	1.24408	1.03781	0.77187	0.46637	-1.6446	-0.683236	-0.863036	-0.484074	-1.23606	0.661742	0.179716	-1.6471
B4DNM0;Q8WVC0;Q8WVC0-2	LEO1	1.73649	1.24089	1.97357	-0.93899	0.549589	-0.0532718	-1.08458	-0.702795	-0.790142	-1.13761	-0.117741	-0.682662	-0.436847	0.272828	0.171267
B4DNN4;P23921;B4E0I8;Q53GZ5;B4DXD1;E9PL69;B4DXB0;B4DS95	RRM1	-1.49445	-0.844267	-0.654874	0.116836	-1.0804	-0.242815	0.81539	0.356408	-0.303735	0.136032	-0.941219	-0.298359	2.25749	0.948492	1.22948
B4DNR3;V9HW87;Q96IU4;F8W9U3;B4DKK0;B4DQI4;Q96IU4-2	HEL-S-299;ABHD14B	-1.50887	-1.42794	-2.17285	0.247214	-0.503032	-0.374675	0.856968	0.129538	0.421881	1.1074	1.02382	0.803545	0.51509	0.490232	0.391686
B4DNX6;P56856-2;P56856	CLDN18	-0.8643	-0.51108	-1.75281	-0.120414	-1.59587	0.268748	0.242254	0.350308	0.630142	1.24691	1.45674	1.61293	-0.601371	-0.210842	-0.151336
B4DP22;Q9HB40;Q9HB40-2;I3L4Z9;Q9H2J9;I3L4Z3	SCPEP1	-1.05558	-1.22058	-1.4579	1.74268	1.20371	1.56537	0.182795	0.0985415	0.278789	0.594405	0.20319	-0.194139	-0.131548	-1.15608	-0.65367
B4DP27;Q6FHT8;Q15363;F5GX39;E7EQ72;B4E020	RNP24;TMED2	-0.499548	-0.487446	-0.652132	1.88755	1.63018	1.811	0.622817	-0.167237	-0.147404	-0.187014	-0.528487	-0.744065	-0.769952	-1.13495	-0.633313
[truncated: 3,512 more rows]

## Sheet: Figure 3A, 3B
Figure 3A: Z-score values							Figure 3B: Z-score values
Gene	N_Z-score	T1_Z-score	T3_Z-score	T4_Z-score	T5_Z-score		Gene	N_Z-score	T1_Z-score	T3_Z-score	T4_Z-score	T5_Z-score
[truncated: 20 more rows]

[truncated: 9 more sheets: Figure 4B - D, Figure 5A-5C, Figure 6B, Figure 7, Figure S2, Figure S3A - C, Figure S4A - D, Figure S6, Figure S7]
